# Supplementary material for: High density genetic maps of St. Augustinegrass and applications to comparative genomic analysis and QTL mapping for turf quality traits
Source: BMC Plant Biol. 2018 Dec 12;18:346. doi: 10.1186/s12870-018-1554-4 (PMC6292074; doi:10.1186/s12870-018-1554-4)
Supplement: Supplementary file 1 — Table S1 to S12. Table S1. Sequence of barcodes and adapters in St. Augustinegrass GBS library. Table S2. Number of sequencing reads for St. Augustinegrass parent lines and hybrids. Table S3. Detail of linkage group and marker sequences of ‘Raleigh’ St. Augustinegrass genetic map. Table S4. Detail of linkage group and marker sequences of ‘Seville’ St. Augustinegrass genetic map. Table S5. Detail of linkage group and marker segregation in integrated St. Augustinegrass genetic map. Table S6. Genomics comparison between ‘Raleigh’ St. Augustinegrass linkage groups and foxtail millet genome. Table S7. Genomics comparison between ‘Seville’ St. Augustinegrass linkage groups and foxtail millet genome. Table S8. Genomics comparison between ‘Raleigh’ St. Augustinegrass linkage groups and sorghum genome. Table S9. Genomics comparison between ‘Seville’ St. Augustinegrass linkage groups and sorghum genome. Table S10. Genomics comparison between ‘Raleigh’ St. Augustinegrass linkage groups and rice genome. Table S11. Genomics comparison between ‘Seville’ St. Augustinegrass linkage groups and rice genome. Table S12. Gene ontology analysis of sequence within QTL regions related to leaf development. (XLSX 346 kb) [file 12870_2018_1554_MOESM1_ESM.xlsx]

## Sheet: S1
Table S1: Sequence of barcodes and adapters in St. Augustinegrass GBS library.
Barcode ID	Barcode sequence	Progeny	Adapter_top	Adapter_bot
B1	TGACGCCA	XSA 10001	cacgacgctcttccgatctTGACGCCAtgca	TGGCGTCAagatcggaagagcgtcgtg
B2	GGCTTA	XSA 10003	cacgacgctcttccgatctGGCTTAtgca	TAAGCCagatcggaagagcgtcgtg
B3	CTAAGCA	XSA 10004	cacgacgctcttccgatctCTAAGCAtgca	TGCTTAGagatcggaagagcgtcgtg
B4	GCCTACCT	XSA 10011	cacgacgctcttccgatctGCCTACCTtgca	AGGTAGGCagatcggaagagcgtcgtg
B5	TGCTT	XSA 10013	cacgacgctcttccgatctTGCTTtgca	AAGCAagatcggaagagcgtcgtg
B6	ACCAGGA	XSA 10014	cacgacgctcttccgatctACCAGGAtgca	TCCTGGTagatcggaagagcgtcgtg
B7	CTCTCGCAT	XSA 10019	cacgacgctcttccgatctCTCTCGCATtgca	ATGCGAGAGagatcggaagagcgtcgtg
B8	ATGGCAA	XSA 10020	cacgacgctcttccgatctATGGCAAtgca	TTGCCATagatcggaagagcgtcgtg
B9	TCCGAG	XSA 10021	cacgacgctcttccgatctTCCGAGtgca	CTCGGAagatcggaagagcgtcgtg
B10	GGAGTCAAG	XSA 10022	cacgacgctcttccgatctGGAGTCAAGtgca	CTTGACTCCagatcggaagagcgtcgtg
B11	CATCTGCCG	XSA 10024	cacgacgctcttccgatctCATCTGCCGtgca	CGGCAGATGagatcggaagagcgtcgtg
B12	TTATTACAT	XSA 10027	cacgacgctcttccgatctTTATTACATtgca	ATGTAATAAagatcggaagagcgtcgtg
B13	CAGATA	XSA 10028	cacgacgctcttccgatctCAGATAtgca	TATCTGagatcggaagagcgtcgtg
B14	AACGCACATT	XSA 10031	cacgacgctcttccgatctAACGCACATTtgca	AATGTGCGTTagatcggaagagcgtcgtg
B15	ATTAT	XSA 10034	cacgacgctcttccgatctATTATtgca	ATAATagatcggaagagcgtcgtg
B16	CACCA	XSA 10036	cacgacgctcttccgatctCACCAtgca	TGGTGagatcggaagagcgtcgtg
B17	GCAAGCCAT	XSA 10038	cacgacgctcttccgatctGCAAGCCATtgca	ATGGCTTGCagatcggaagagcgtcgtg
B18	CCACTCA	XSA 10039	cacgacgctcttccgatctCCACTCAtgca	TGAGTGGagatcggaagagcgtcgtg
B19	CAGAGGT	XSA 10040	cacgacgctcttccgatctCAGAGGTtgca	ACCTCTGagatcggaagagcgtcgtg
B20	GAAGCA	XSA 10041	cacgacgctcttccgatctGAAGCAtgca	TGCTTCagatcggaagagcgtcgtg
B21	TAGATGA	XSA 10044	cacgacgctcttccgatctTAGATGAtgca	TCATCTAagatcggaagagcgtcgtg
B22	TGAAT	XSA 10048	cacgacgctcttccgatctTGAATtgca	ATTCAagatcggaagagcgtcgtg
B23	GGACAG	XSA 10049	cacgacgctcttccgatctGGACAGtgca	CTGTCCagatcggaagagcgtcgtg
B24	GCCAACAAGA	XSA 10050	cacgacgctcttccgatctGCCAACAAGAtgca	TCTTGTTGGCagatcggaagagcgtcgtg
B25	GAAGTG	XSA 10051	cacgacgctcttccgatctGAAGTGtgca	CACTTCagatcggaagagcgtcgtg
B26	GAGCGACAT	XSA 10053	cacgacgctcttccgatctGAGCGACATtgca	ATGTCGCTCagatcggaagagcgtcgtg
B27	GCGCTCA	XSA 10054	cacgacgctcttccgatctGCGCTCAtgca	TGAGCGCagatcggaagagcgtcgtg
B28	AATTAG	XSA 10055	cacgacgctcttccgatctAATTAGtgca	CTAATTagatcggaagagcgtcgtg
B29	CGCACCAATT	XSA 10056	cacgacgctcttccgatctCGCACCAATTtgca	AATTGGTGCGagatcggaagagcgtcgtg
B30	TCACGGAAG	XSA 10057	cacgacgctcttccgatctTCACGGAAGtgca	CTTCCGTGAagatcggaagagcgtcgtg
B31	GCGTACAAT	XSA 10062	cacgacgctcttccgatctGCGTACAATtgca	ATTGTACGCagatcggaagagcgtcgtg
B32	AACGTGCCT	XSA 10063	cacgacgctcttccgatctAACGTGCCTtgca	AGGCACGTTagatcggaagagcgtcgtg
B33	TGGCCAG	XSA 10064	cacgacgctcttccgatctTGGCCAGtgca	CTGGCCAagatcggaagagcgtcgtg
B34	CATAT	XSA 10065	cacgacgctcttccgatctCATATtgca	ATATGagatcggaagagcgtcgtg
B35	ATCTGT	XSA 10066	cacgacgctcttccgatctATCTGTtgca	ACAGATagatcggaagagcgtcgtg
B36	TGCCGCAT	XSA 10074	cacgacgctcttccgatctTGCCGCATtgca	ATGCGGCAagatcggaagagcgtcgtg
B37	TAGCGGAT	XSA 10075	cacgacgctcttccgatctTAGCGGATtgca	ATCCGCTAagatcggaagagcgtcgtg
B38	CCTTGCCATT	XSA 10077	cacgacgctcttccgatctCCTTGCCATTtgca	AATGGCAAGGagatcggaagagcgtcgtg
B39	ACTGCGAT	XSA 10078	cacgacgctcttccgatctACTGCGATtgca	ATCGCAGTagatcggaagagcgtcgtg
B40	GGAACGA	XSA 10079	cacgacgctcttccgatctGGAACGAtgca	TCGTTCCagatcggaagagcgtcgtg
B41	CTCGCGG	XSA 10084	cacgacgctcttccgatctCTCGCGGtgca	CCGCGAGagatcggaagagcgtcgtg
B42	TATCA	XSA 10094	cacgacgctcttccgatctTATCAtgca	TGATAagatcggaagagcgtcgtg
B43	ACGCGCG	XSA 10097	cacgacgctcttccgatctACGCGCGtgca	CGCGCGTagatcggaagagcgtcgtg
B44	CCTCG	XSA 10098	cacgacgctcttccgatctCCTCGtgca	CGAGGagatcggaagagcgtcgtg
B45	GCACGAT	XSA 10099	cacgacgctcttccgatctGCACGATtgca	ATCGTGCagatcggaagagcgtcgtg
B46	GTGACACAT	XSA 10100	cacgacgctcttccgatctGTGACACATtgca	ATGTGTCACagatcggaagagcgtcgtg
B47	AAGACGCT	XSA 10104	cacgacgctcttccgatctAAGACGCTtgca	AGCGTCTTagatcggaagagcgtcgtg
B48	CGTGTCA	XSA 10105	cacgacgctcttccgatctCGTGTCAtgca	TGACACGagatcggaagagcgtcgtg
B49	TATTCGCAT	XSA 10106	cacgacgctcttccgatctTATTCGCATtgca	ATGCGAATAagatcggaagagcgtcgtg
B50	GGTATA	XSA 10107	cacgacgctcttccgatctGGTATAtgca	TATACCagatcggaagagcgtcgtg
B51	TTCGTT	XSA 10108	cacgacgctcttccgatctTTCGTTtgca	AACGAAagatcggaagagcgtcgtg
B52	ACAACT	XSA 10110	cacgacgctcttccgatctACAACTtgca	AGTTGTagatcggaagagcgtcgtg
B53	AACTGG	XSA 10113	cacgacgctcttccgatctAACTGGtgca	CCAGTTagatcggaagagcgtcgtg
B54	TAGCCAA	XSA 10120	cacgacgctcttccgatctTAGCCAAtgca	TTGGCTAagatcggaagagcgtcgtg
B55	GTCGCCT	XSA 10124	cacgacgctcttccgatctGTCGCCTtgca	AGGCGACagatcggaagagcgtcgtg
B56	CTCAT	XSA 10125	cacgacgctcttccgatctCTCATtgca	ATGAGagatcggaagagcgtcgtg
B57	TTGCTG	XSA 10127	cacgacgctcttccgatctTTGCTGtgca	CAGCAAagatcggaagagcgtcgtg
B58	TATGT	XSA 10128	cacgacgctcttccgatctTATGTtgca	ACATAagatcggaagagcgtcgtg
B59	GAATGCAATA	XSA 10129	cacgacgctcttccgatctGAATGCAATAtgca	TATTGCATTCagatcggaagagcgtcgtg
B60	CAACCACACA	XSA 10133	cacgacgctcttccgatctCAACCACACAtgca	TGTGTGGTTGagatcggaagagcgtcgtg
B61	ATAGAT	XSA 10135	cacgacgctcttccgatctATAGATtgca	ATCTATagatcggaagagcgtcgtg
B62	TCTTGG	XSA 10137	cacgacgctcttccgatctTCTTGGtgca	CCAAGAagatcggaagagcgtcgtg
B63	ATATAA	XSA 10139	cacgacgctcttccgatctATATAAtgca	TTATATagatcggaagagcgtcgtg
B64	ACTGCT	XSA 10141	cacgacgctcttccgatctACTGCTtgca	AGCAGTagatcggaagagcgtcgtg
B65	TGTCAAT	XSA 10142	cacgacgctcttccgatctTGTCAATtgca	ATTGACAagatcggaagagcgtcgtg
B66	ATATCGCCA	XSA 10144	cacgacgctcttccgatctATATCGCCAtgca	TGGCGATATagatcggaagagcgtcgtg
B67	AATAACCAA	XSA 10145	cacgacgctcttccgatctAATAACCAAtgca	TTGGTTATTagatcggaagagcgtcgtg
B68	ACGGTACT	XSA 10146	cacgacgctcttccgatctACGGTACTtgca	AGTACCGTagatcggaagagcgtcgtg
B69	CGCAACCAGT	XSA 10148	cacgacgctcttccgatctCGCAACCAGTtgca	ACTGGTTGCGagatcggaagagcgtcgtg
B70	CAGTGCCATT	XSA 10149	cacgacgctcttccgatctCAGTGCCATTtgca	AATGGCACTGagatcggaagagcgtcgtg
B71	TAGCAG	XSA 10855	cacgacgctcttccgatctTAGCAGtgca	CTGCTAagatcggaagagcgtcgtg
B72	GCTCCGA	XSA 10856	cacgacgctcttccgatctGCTCCGAtgca	TCGGAGCagatcggaagagcgtcgtg
B73	CCGAACA	XSA 10857	cacgacgctcttccgatctCCGAACAtgca	TGTTCGGagatcggaagagcgtcgtg
B74	GGTGT	XSA 10860	cacgacgctcttccgatctGGTGTtgca	ACACCagatcggaagagcgtcgtg
B75	TGGCAACAGA	XSA 10861	cacgacgctcttccgatctTGGCAACAGAtgca	TCTGTTGCCAagatcggaagagcgtcgtg
B76	CGTGGACAGT	XSA 10863	cacgacgctcttccgatctCGTGGACAGTtgca	ACTGTCCACGagatcggaagagcgtcgtg
B77	CTTGA	XSA 10865	cacgacgctcttccgatctCTTGAtgca	TCAAGagatcggaagagcgtcgtg
B78	CTCTA	XSA 10867	cacgacgctcttccgatctCTCTAtgca	TAGAGagatcggaagagcgtcgtg
B79	AATGAACGA	XSA 10873	cacgacgctcttccgatctAATGAACGAtgca	TCGTTCATTagatcggaagagcgtcgtg
B80	GCGCCG	XSA 10874	cacgacgctcttccgatctGCGCCGtgca	CGGCGCagatcggaagagcgtcgtg
B81	TCACTG	XSA 10876	cacgacgctcttccgatctTCACTGtgca	CAGTGAagatcggaagagcgtcgtg
B82	ACAACCAACT	XSA 10878	cacgacgctcttccgatctACAACCAACTtgca	AGTTGGTTGTagatcggaagagcgtcgtg
B83	ATCCG	XSA 10882	cacgacgctcttccgatctATCCGtgca	CGGATagatcggaagagcgtcgtg
B84	TCAGAGAT	XSA 10885	cacgacgctcttccgatctTCAGAGATtgca	ATCTCTGAagatcggaagagcgtcgtg
B85	GGAAGACAT	XSA 10888	cacgacgctcttccgatctGGAAGACATtgca	ATGTCTTCCagatcggaagagcgtcgtg
B86	CTCTCCAG	XSA 10890	cacgacgctcttccgatctCTCTCCAGtgca	CTGGAGAGagatcggaagagcgtcgtg
B87	CTCGTCG	XSA 10891	cacgacgctcttccgatctCTCGTCGtgca	CGACGAGagatcggaagagcgtcgtg
B88	TGGACACT	XSA 10895	cacgacgctcttccgatctTGGACACTtgca	AGTGTCCAagatcggaagagcgtcgtg
B89	GCGTCCT	XSA 10896	cacgacgctcttccgatctGCGTCCTtgca	AGGACGCagatcggaagagcgtcgtg
B90	GGTGCACATT	XSA 10897	cacgacgctcttccgatctGGTGCACATTtgca	AATGTGCACCagatcggaagagcgtcgtg
B91	CGTCGCCACT	XSA 10898	cacgacgctcttccgatctCGTCGCCACTtgca	AGTGGCGACGagatcggaagagcgtcgtg
B92	CAAGT	XSA 10899	cacgacgctcttccgatctCAAGTtgca	ACTTGagatcggaagagcgtcgtg
B93	ACAGT	XSA 10900	cacgacgctcttccgatctACAGTtgca	ACTGTagatcggaagagcgtcgtg
B94	TGCAGA	XSA 10903	cacgacgctcttccgatctTGCAGAtgca	TCTGCAagatcggaagagcgtcgtg
B95	CTTAG	XSA 10904	cacgacgctcttccgatctCTTAGtgca	CTAAGagatcggaagagcgtcgtg
B96	TCCTGCT	XSA 10905	cacgacgctcttccgatctTCCTGCTtgca	AGCAGGAagatcggaagagcgtcgtg
B97	CATCACAAG	XSA 10911	cacgacgctcttccgatctCATCACAAGtgca	CTTGTGATGagatcggaagagcgtcgtg
B98	CGCAGACACT	XSA 10912	cacgacgctcttccgatctCGCAGACACTtgca	AGTGTCTGCGagatcggaagagcgtcgtg
B99	CGCGT	XSA 10913	cacgacgctcttccgatctCGCGTtgca	ACGCGagatcggaagagcgtcgtg
B100	TTATCCAT	XSA 10915	cacgacgctcttccgatctTTATCCATtgca	ATGGATAAagatcggaagagcgtcgtg
B101	AACTT	XSA 10918	cacgacgctcttccgatctAACTTtgca	AAGTTagatcggaagagcgtcgtg
B102	CTGTTG	XSA 10919	cacgacgctcttccgatctCTGTTGtgca	CAACAGagatcggaagagcgtcgtg
B103	TAAGACA	XSA 10920	cacgacgctcttccgatctTAAGACAtgca	TGTCTTAagatcggaagagcgtcgtg
B104	CTGTGT	XSA 10922	cacgacgctcttccgatctCTGTGTtgca	ACACAGagatcggaagagcgtcgtg
B105	AATCGGAGG	XSA 10923	cacgacgctcttccgatctAATCGGAGGtgca	CCTCCGATTagatcggaagagcgtcgtg
B106	GTAACG	XSA 10924	cacgacgctcttccgatctGTAACGtgca	CGTTACagatcggaagagcgtcgtg
B107	GGAGAGCAT	XSA 10926	cacgacgctcttccgatctGGAGAGCATtgca	ATGCTCTCCagatcggaagagcgtcgtg
B108	TACAAG	XSA 10928	cacgacgctcttccgatctTACAAGtgca	CTTGTAagatcggaagagcgtcgtg
B109	ATTCCAA	XSA 10929	cacgacgctcttccgatctATTCCAAtgca	TTGGAATagatcggaagagcgtcgtg
B110	TGTGGA	XSA 10932	cacgacgctcttccgatctTGTGGAtgca	TCCACAagatcggaagagcgtcgtg
B111	TAGTCCAT	XSA 10941	cacgacgctcttccgatctTAGTCCATtgca	ATGGACTAagatcggaagagcgtcgtg
B112	GGATTG	XSA 10942	cacgacgctcttccgatctGGATTGtgca	CAATCCagatcggaagagcgtcgtg
B113	GAGTCACAAT	XSA 10943	cacgacgctcttccgatctGAGTCACAATtgca	ATTGTGACTCagatcggaagagcgtcgtg
B114	TCAGTAAT	XSA 10944	cacgacgctcttccgatctTCAGTAATtgca	ATTACTGAagatcggaagagcgtcgtg
B115	CTATCACT	XSA 10945	cacgacgctcttccgatctCTATCACTtgca	AGTGATAGagatcggaagagcgtcgtg
B116	CTGAACCA	Raleigh1	cacgacgctcttccgatctCTGAACCAtgca	TGGTTCAGagatcggaagagcgtcgtg
B117	TGGAGCCT	Raleigh2	cacgacgctcttccgatctTGGAGCCTtgca	AGGCTCCAagatcggaagagcgtcgtg
B118	TCCTCACAT	Raleigh3	cacgacgctcttccgatctTCCTCACATtgca	ATGTGAGGAagatcggaagagcgtcgtg
B119	CCATG	Raleigh4	cacgacgctcttccgatctCCATGtgca	CATGGagatcggaagagcgtcgtg
B120	TTCAGCCAGT	Raleigh5	cacgacgctcttccgatctTTCAGCCAGTtgca	ACTGGCTGAAagatcggaagagcgtcgtg
B121	AACTGAAG	Seville1	cacgacgctcttccgatctAACTGAAGtgca	CTTCAGTTagatcggaagagcgtcgtg
B122	TGGATA	Seville2	cacgacgctcttccgatctTGGATAtgca	TATCCAagatcggaagagcgtcgtg
B123	CGTGACCT	Seville3	cacgacgctcttccgatctCGTGACCTtgca	AGGTCACGagatcggaagagcgtcgtg
B124	GACGTGA	Seville4	cacgacgctcttccgatctGACGTGAtgca	TCACGTCagatcggaagagcgtcgtg
B125	CGGTTGCAT	Seville5	cacgacgctcttccgatctCGGTTGCATtgca	ATGCAACCGagatcggaagagcgtcgtg

## Sheet: S2
Table S2: Number of sequencing reads for St. Augustinegrass parent lines and progeny.
Identity	Number of reads
XSA 10001	1876826
XSA 10003	1914732
XSA 10004	1735118
XSA 10011	2494039
XSA 10013	2394117
XSA 10014	1471821
XSA 10019	1244897
XSA 10020	1850097
XSA 10021	1500776
XSA 10022	2051902
XSA 10024	1089384
XSA 10027	1397371
XSA 10028	954604
XSA 10031	1444779
XSA 10034	670624
XSA 10036	723429
XSA 10038	811509
XSA 10039	1641973
XSA 10040	1237806
XSA 10041	707368
XSA 10044	488498
XSA 10048	1571427
XSA 10049	1147693
XSA 10050	1678788
XSA 10051	2083292
XSA 10053	1526427
XSA 10054	1259819
XSA 10055	898274
XSA 10056	2435432
XSA 10057	3064209
XSA 10062	2376599
XSA 10063	1146566
XSA 10064	1687364
XSA 10065	961674
XSA 10066	1427290
XSA 10074	1703464
XSA 10075	1683736
XSA 10077	1791145
XSA 10078	1177078
XSA 10079	1535458
XSA 10084	669048
XSA 10094	1514499
XSA 10097	861770
XSA 10098	1024162
XSA 10099	2466212
XSA 10100	971576
XSA 10104	1258884
XSA 10105	1307275
XSA 10106	1846007
XSA 10107	1858929
XSA 10108	2077689
XSA 10110	1473897
XSA 10113	1077147
XSA 10120	1108836
XSA 10124	927231
XSA 10125	956913
XSA 10127	1891795
XSA 10128	701396
XSA 10129	774478
XSA 10133	1132269
XSA 10135	1960036
XSA 10137	1256524
XSA 10139	1017503
XSA 10141	2634076
XSA 10142	1391735
XSA 10144	1111027
XSA 10145	816489
XSA 10146	1173789
XSA 10148	1882457
XSA 10149	2302397
XSA 10855	2392727
XSA 10856	1662745
XSA 10857	2035256
XSA 10860	1396491
XSA 10861	2030784
XSA 10863	2193229
XSA 10865	946149
XSA 10867	1600075
XSA 10873	1739270
XSA 10874	756724
XSA 10876	2518867
XSA 10878	1630219
XSA 10882	2746021
XSA 10885	3181083
XSA 10888	1896095
XSA 10890	1616668
XSA 10891	2529761
XSA 10895	1333809
XSA 10896	2592349
XSA 10897	1413352
XSA 10898	858369
XSA 10899	3315587
XSA 10900	1781261
XSA 10903	2625974
XSA 10904	1717376
XSA 10905	3220041
XSA 10911	2452707
XSA 10912	2260542
XSA 10913	1534747
XSA 10915	1437713
XSA 10918	2163103
XSA 10919	2127814
XSA 10920	1058267
XSA 10922	2344700
XSA 10923	1716300
XSA 10924	1218466
XSA 10926	1877003
XSA 10928	2926779
XSA 10929	1043393
XSA 10932	1635161
XSA 10941	1246593
XSA 10942	2002176
XSA 10943	2525862
XSA 10944	1091733
XSA 10945	1294017
Progeny average	1634703
Raleigh	7658572
Seville	6514076

## Sheet: S3
Table S3: Details for linkage groups and marker sequences of 'Raleigh' St. Augustinegrass genetic map.
Locus name	LG	Position (cM)	Sequence
SNP22344	RLG1	0	TGCAGCCCCTCAGCCCGATGGATTTTGGATCCGCTCTTGCCTGGCCTCTACGACCGCACACAGC
SNP60507	RLG1	6.819	TGCAGTTAGTAGAAGATATCTCAAAAGAACCCAGAAGCCATAGTCCTGAAAATTCTTCAGCTCC
SNP47257	RLG1	9.582	TGCAGGGGCACTCCCCAGATTGAGGTGACCTTTGAGGTTGATGCCAACGGTATCCTGAACGTGA
SNP22086	RLG1	11.452	TGCAGCCCATCCACTACCAAGCCCGACCGCCGCCGCCGCATCCGCTCCCCCCTCCGCCCCATCG
SNP5027	RLG1	12.163	TGCAGACGCCATGATGCCCTAACACCATATGCAATCAAGTATTATATACCTGTTGTGTTTCAAA
SNP32373	RLG1	12.631	TGCAGCTCGTTACTGCCCGTCCAGCCACACGGACGCAAAGCTCTCTACATGATGCAAACAAAGC
SNP7212	RLG1	12.87	TGCAGAGCCGCCTCCTGATCTTGGTAGACGACGCCCATTGTCGGGCTGCTTAATGGCTTCACCT
SNP24196	RLG1	13.123	TGCAGCCTCCCAAGAATCTTGTCAAGTATGCTCATGCACCTACTGTTCGACGTGCGCCATCAAC
SNP32471	RLG1	13.372	TGCAGCTCTCCTGCAACATCGTAGATAATGGGTTGCACATTGCAGTCTACTAGGAGTACTTAAG
SNP44318	RLG1	13.372	TGCAGGCTACTTGGTGAAAAATCTATAAGCAATAAGGCTTATGAATGGCAGAGTTGTTGAAAGA
SNP5334	RLG1	13.372	TGCAGACGTCGCAGGTGCCGTTGCCCTTGATGCTGAACCACTTGATGGCGCAGCCCCGAAAAAA
SNP6182	RLG1	13.997	TGCAGAGACCTGCTGCTCGTCCCCTGCCGACCGCTCGCCGCTGCTGTGGCCGAAAAAAAAAAAA
SNP8674	RLG1	15.34	TGCAGAGGTGGAGGAAGATTGCAACGAATGATGAATCCAAGGAAAAGTTCATGGAGAGAGTTTG
SNP48480	RLG1	16.787	TGCAGGTAAAATGGAAACGGTAATAAGGCTCAATGTTACCGAAAAAAAAAAAAAAAAAAAAAAA
SNP49663	RLG1	19.15	TGCAGGTCCTTGAGCTCCTTGACGATTCTCCGCAGCGCCATCAATCTCTCGGATCCTTGCACTA
SNP36664	RLG1	21.174	TGCAGGAAAGGGGGTATTCCAGGTAACTAGTAGGGAGAACATATATATTGTGGATATCATAGCC
SNP17308	RLG1	24.444	TGCAGCAGCATGGACGGTCCACGTCAGCAGCAAGACTAGTCAACTACACCTTCTGTTGTGCTCG
SNP18541	RLG1	25.711	TGCAGCAGGCTTAGACTGGCGATCAGTCCCAATGTTCTCTCTACCACATGACAAAGGATCACTA
SNP8686	RLG1	28.433	TGCAGAGGTGGGCAGATTATGTTCTTCGTGGTGAGCATAATATGTGGAGGTAAAACTCAGCTCC
SNP29996	RLG1	29.15	TGCAGCTAAGGAAGATGCTTGATCTTTTGGTACATGCATCAAAATGCCACTGTGGTAGTTGCCA
SNP51116	RLG1	29.94	TGCAGGTGGTTATCGCTGACGTCGAACACGGTGACCCTCTTGAGGACGCCGACCTGCGGCGGGA
SNP43016	RLG1	30.197	TGCAGGCCTTGCGCCGAAGGTCGCGCGCCCTGGAGGAGCTCGCGGAGGGGACCGAAAAAAAAAA
SNP10174	RLG1	30.583	TGCAGATCATTCAAGTATTTGGCTTTGCTGCGGCTTTGGAGACAGAACCCAAGCCTGTTGGAAC
SNP44913	RLG1	33.129	TGCAGGCTGGGGACATGCGACCACACACCCAATCGAACACACAGCAAAACTCACGCACACTAGC
SNP59655	RLG1	33.87	TGCAGTGTAGCTTGGGAGAACCTCTTCGCCATCTGCGCCATCAAGGCATATCCTTGCTCGGTTG
SNP36481	RLG1	34.538	TGCAGGAAAAATACAATTTGATTGAATCCACCCCTCAATCAGTATCCTTTTCCTGATATAGATG
SNP37181	RLG1	34.835	TGCAGGAAGCACTCAGAGAAACAGAGTTCAAGTACAAAATGGATTGATGTATTTGAGCTTCACG
SNP23702	RLG1	35.862	TGCAGCCGTAGCCACTCCTCACCGAGGCGTAGCAACCGAAAAAAAAAAAAAAAAAAAAAAAAAA
SNP8842	RLG1	36.451	TGCAGAGTAGTTTTATCGTTAACCTCTTGATTGTCACTGACCTGATCGATCTATGCGAATTGAT
SNP6815	RLG1	36.754	TGCAGAGCAAGCCCTTGTGAGTTTGTCATACCGTTGGCTAAACACGTGAAATCTGTGTACCATA
SNP22998	RLG1	38.909	TGCAGCCGAGCTTCAAAATCCAGCGGAACCCAAGTAAACAAAACAAAAATACAATTCTAGAAAA
SNP44711	RLG1	39.443	TGCAGGCTGCAATGCAGAAGTTCGTCGAGAAGATAGTGTCAATGATGAAGTCCGATGGGCTATT
SNP21579	RLG1	39.761	TGCAGCCATCAGCCATGCACTACTGCTTGTGCATTGGTAAGTGGTAGGTTTAATCTGAACCGAA
SNP41488	RLG1	41.129	TGCAGGCAGCACCAAAAGTCTTGCCAATGTTTCCAAGGGATCCAACAACTGCAATGATCATGTC
SNP35214	RLG1	41.718	TGCAGCTTCAGTTTTTCTCCATCCGACTGTCAAGACACTATTTCAGTCTTGCAGATACTCCAGA
SNP46409	RLG1	42.015	TGCAGGGCCAGGGAGCCACGCCGACGGAGACGAACTTGCAAGACGGGGCTCACGGACCATGCCA
SNP3632	RLG1	43.021	TGCAGAATTGTTCCCTGAAGATTGTGTCCAAAATGCTCACCACCAGGCTGCAACAGGAAATTCC
SNP59070	RLG1	43.546	TGCAGTGGCGCACCTTGGGGGCACACAAAGACACAAGTACATCCGTGGAATACATGGCCAGATC
SNP16623	RLG1	45.302	TGCAGCAGAGCGAGCGACGGCGACGGCCAGTCTCCGACAGTCTCGACGTGCTGAGCGATCGCTC
SNP42758	RLG1	45.302	TGCAGGCCGTCTACTATTCGGGGGCCTGTCAGCACCCCCGCAGTAGCATATTCGCTCGTGCCGC
SNP16248	RLG1	47.379	TGCAGCACTGCATGGCGACGGTGCCACGGCGTGGGTGGCGGCCAGACGGCGCCAGTGGTGGATT
SNP59471	RLG1	48.323	TGCAGTGGTGAAAACATGCACGAAATATATATAATCGTTGATGCCAGCTGCTTCATCGTAGCTG
SNP14215	RLG1	48.541	TGCAGCAAGGACTACCGACCCCAACCCCGATGGTGGCGTAGCGGCACGGTCCCAAGTGACGCGG
SNP57148	RLG1	48.88	TGCAGTGAAGTGAAGCTCGCCGTTGACTTCTCTACAAAGATGGGCCCGAAAAAAAAAAAAAAAA
SNP46801	RLG1	50.702	TGCAGGGCGTTGGCGCACTTCTGTAGTCTTTTTTTCCGAAAAGGATGTAAACTGTATTAAACGA
SNP18321	RLG1	51.609	TGCAGCAGGAGCACACTCGTGAGGGGTTCTCCGTAGAAACCTGTAGCAAACGCAGTCAAACGCA
SNP29943	RLG1	52.244	TGCAGCTAACCTCGTATGCATACAACGTCACCCCTCTGCACTAACAACCAGCAGTTGATCAGCT
SNP20172	RLG1	52.906	TGCAGCATGTCTGCGGCCTCGAAGTTCAGAGCTTGGAAAGCTGTGATTCGCCAGTCATCCTGCT
SNP51740	RLG1	53.151	TGCAGGTTCTGGACGTGACGGTGAACCAGATCGACGGCGACATGTCGGAGTTCTTGGCCAGGCT
SNP39042	RLG1	53.785	TGCAGGAGCCGAGGTAGAGGACGGCCATCTGGGATCTCGGGTTGGGTTCCGAAAAAAAAAAAAA
SNP11652	RLG1	54.09	TGCAGATGGCAAGCAAGATGACCAACCACTACTCTAAGTGATCAGATATATACACGCGTCACTC
SNP17779	RLG1	55.21	TGCAGCAGCGGCCTCTCCTGCTCTCCTCTCCTCTGGTTTCTTGCTGGGTGATTGCGGTGGCCTC
SNP19306	RLG1	55.512	TGCAGCATAGAGCTAGAAGAAGACGAGCAGCGTGGTTCGCTTCGGGGTGGCAGCTGGTGCACCG
SNP41541	RLG1	55.775	TGCAGGCAGCCCAATGCACCTTGGCTTTGCATAGGTGCCCACAGTGAGGATGTAGTAGGCAGAA
SNP30259	RLG1	56.52	TGCAGCTACGCCACCACCTCCTTCAGCTCCTCCACCCACCGAAAAAAAAAAAAAAAAAAAAAAA
SNP9608	RLG1	57.019	TGCAGATACGTAGGCGCTTTGCAGGATTAAATCTAGATAGAGTGAAAGGGTGGCCTGCTTCATT
SNP55196	RLG1	57.289	TGCAGTCATCCAAGCTCTTGCCTCCCAGACTGATGGAGTTCACTGTGTCAGGTACCTTGACATT
SNP13530	RLG1	57.553	TGCAGCAACAGCGAAGGGACGTCGGGCTCGGCCACAATTAATGACGAACAAGAAAGAACAGAGA
SNP8192	RLG1	57.701	TGCAGAGGCCCTTGAGCAGGGTGCTGTTGGTGTACGAATTCGGGGCAAGCGGCATGCCGAAAAA
SNP19956	RLG1	57.762	TGCAGCATGCAGTGCCGATGCAGACTGCGAGGCCTGTAGCTGCTGCTGGTAGGTCGCACGTTTT
SNP16629	RLG1	57.823	TGCAGCAGAGCGGAAGAGCGGGAGCTCCCGCGCGAAGTCCCGCACCAAACGGGTGAAGCCACGG
SNP10127	RLG1	57.978	TGCAGATCATAGATATAAGAGATGCGGTGGCACATGCAGATAACTGAAAAGTGGCTAAACAACT
SNP28094	RLG1	58.426	TGCAGCGGCCGCACAGGCAACCAATCACGCTCAAGAAGGACCAGCCGAAAAAAAAAAAAAAAAA
SNP3740	RLG1	58.856	TGCAGACAAATCGTATCAATTAGCTTCCAAGTGCCAATGCTGCTGCCATCCGTTCTGTAAAGCC
SNP1207	RLG1	59.077	TGCAGAACAGAGACAGAGCAACTGAGCAAGAGCGATCACCTTCTCACACCTCTGCCGAAGGGCC
SNP42771	RLG1	59.262	TGCAGGCCGTGATCAAGGAAACGCTGCGCCTCCACTCCCCGATCCCGCTCCTCGTCCCGCACAT
SNP2820	RLG1	59.761	TGCAGAAGTAGGTGACTTTATGAAACAAGCTGCATATATAGGGAGATTATTGAAGTAGCTTGTT
SNP62130	RLG1	60.546	TGCAGTTGGGAAGGTGCACGATAACCTGACATTGGCACGGCAGCGGTATGTAGGACGCTCGTTC
SNP5406	RLG1	61.69	TGCAGACTAAAGACAAGGGTTGATCTAATGAAGCATTTTACGTCTTGATTGATCTCAGCCATTA
SNP9165	RLG1	62.62	TGCAGAGTGTCGCCTTCGTCGGCGGACGTCGGCGGCAGGTCGTCCGAAAAAAAAAAAAAAAAAA
SNP21249	RLG1	64.466	TGCAGCCAGACTTCCTCCGCTTGGAAACAATACCGCGTACAACAACTTTTGCATGCGATGGAGC
SNP13785	RLG1	65.205	TGCAGCAACTAACATGCTGTTTCCATAGTCAAATATCAGTTTGGTCGTCCATTGTTGCTCCCGA
SNP35403	RLG1	66.472	TGCAGCTTCGCGTGAATTTGGGATCTGGTGAATAGCTAGGATGGTCAACGTTCATATGATGAAG
SNP44527	RLG1	67.409	TGCAGGCTCGGCAGTGGTGGATCGATCGCGATCCCCGTGTGTGTGCCTGCGTGAAACGAGCGCA
SNP35103	RLG1	69.94	TGCAGCTTATTCTCCTGGACTTAGCCATCCATTTGACGGTTGACAAAGATTTTGGATTCACTAA
SNP54078	RLG1	71.071	TGCAGTAGTACGCACGTATATATTTGACCTTTGCTACTGATACAAATATATATGAAACATATGA
SNP2209	RLG1	76.665	TGCAGAAGCAAGGGCCTTACCAAAGCCCTGGACCACAGGATGCTCTTCCAGAGGAAGAGGAAGG
SNP14989	RLG1	78.41	TGCAGCACAGCCCCGCCGCGCACCCGCAGTTCTGCGCCGACGCCGAAAAAAAAAAAAAAAAAAA
SNP18413	RLG1	79.888	TGCAGCAGGCAGCAGCGAGCGCCAGGGGCAGCTCAGCTAGGCCGAATGGAGGAGCCGACGGTGC
SNP5205	RLG1	80.235	TGCAGACGGCCACATCTCCTGTGCTAAGGAGATGACCAAGCTTTCTGGCATCTCGGACATCATC
SNP51661	RLG1	81.379	TGCAGGTTCGGATGTACCGCCACCAACCACGTGTACACGACCAATACCAATTGATTGAGAACAA
SNP14649	RLG1	82.599	TGCAGCAATTCAGATAGATGCAGATCATCATCAGCATGCTGGTGGTGGTTACATATATATGCAG
SNP8153	RLG1	84.216	TGCAGAGGCAGTGCTCCTGCTAATCGAGCGCGTGTAGGCCGAAGGCGACACGGTGGATGAGGTC
SNP21308	RLG1	84.817	TGCAGCCAGCAGTGCGTCTGCTTCACTCCGCTCGTACAACGCATCCTGGCCCGAAAAAAAAAAA
SNP2473	RLG1	85.108	TGCAGAAGCTGATCGAGATCGACCGAGGAGACTCCAAGAATGCGGAGAAGCCGAAAAAAAAAAA
SNP22083	RLG1	85.335	TGCAGCCCATCACTGTTATTCTTGCATTGGGTCTTTATTTATACCGACAGATTGTCTGGTTGTA
SNP22557	RLG1	85.598	TGCAGCCCGCGGCCCCGCCGCTCCGTTTTTGCTACTCCGAAAAAAAAAAAAAAAAAAAAAAAAA
SNP51052	RLG1	86.096	TGCAGGTGGTCCTCCCTCAACATCGGCCTCCCCAAGTGCCACAGCGACATGCCCCCCGAAAAAA
SNP1801	RLG1	86.318	TGCAGAACTGTAGTGGTGGCGGCGTCTAGCAGCGCAAAAGACAGGCTCGAGCTATTTATACCTG
SNP56185	RLG1	86.318	TGCAGTCGGACGGATGCTTCGTGCAGTACGGCGCCCGCGAGGGCCCTGACCTCGTCGGCCGCGC
SNP14461	RLG1	86.876	TGCAGCAATCAAAGGCTTTACAAAATGTGTTCTCCGCACAAGTGTTAAGAAACCTTCCTCAGTA
SNP21268	RLG1	87.138	TGCAGCCAGAGCGCGGCAGTGCACGGCGCGACCATGGCGGCGGAGGCGGAGGCCGCCGCAGGCC
SNP31099	RLG1	87.138	TGCAGCTCAGCGGGTGGCCACGGCGTTCGTGGGACGGTGGCGCAAGTTGGGCTCCAGCTCCTAC
SNP58629	RLG1	87.138	TGCAGTGCTGCTGGTGGTGGAGTGGTGTGGCCGTGTGCCCGTGTGGGTTCGTGTTTGGCCTAAT
SNP7048	RLG1	87.138	TGCAGAGCATCCCCGAGGAGGTCTACTGATAACCACCACCGCTAGTAGATGATGGGGTGGCGTC
SNP33607	RLG1	87.404	TGCAGCTGCGCGCTTTCTCCCTCGTGGTTTCCTGTCCGCCTCCGAAAAAAAAAAAAAAAAAAAA
SNP45862	RLG1	87.643	TGCAGGGAGGCACGGGCGCGATCAACCCGATGATAACACAAAGCCGAAAAAAAAAAAAAAAAAA
SNP25922	RLG1	88.073	TGCAGCGAGGAGGGATTCGATCAACAACGCGGCGACGCGCCATGCGGCCCATGCTGTGCGCCAG
SNP8458	RLG1	88.343	TGCAGAGGGCTAAATTTAGCAAAGCTAGTAGCTTCCCGTGTTCGTCTTATGCTGAACTGTTCGA
SNP23280	RLG1	88.918	TGCAGCCGCCGACGCCGCCGAACCCCGCAAGCTGCCGCCTTCGACGAAGACCCCACCGAAAAAA
SNP9584	RLG1	90.059	TGCAGATACCTGAGCTACTAGAAAAATCTTCATAAATATATAATCATTAGGGGGTATTTGGCAG
SNP7253	RLG1	91.785	TGCAGAGCCTGCCTCGTCCCCCATCATCCATTCGATCAGTGGTCAAATTTCCTCCTCCGTGTTT
SNP24188	RLG1	95.869	TGCAGCCTCCATGCCTGCAATACAGCAGAAGCTCACATGATGAACATGAACAGAAGGCGACGCC
SNP17811	RLG1	98.786	TGCAGCAGCGGGAAGAACTGAAGATGGAATATGCCTCCGTGGTGCCGTGCCTAGCTACAGTCTA
SNP20509	RLG1	100.471	TGCAGCATTTTTTACGCTATGTTTCTACGCTAAGCAGGCTAGCGGAAGGCGTAGCGTAGTGCAG
SNP53464	RLG1	101.213	TGCAGTACTGCTGTTACCCAGCAGCCTGATCAAGTGATCACCTGACCCTCCTGCATTATATTTG
SNP30596	RLG1	101.404	TGCAGCTAGGAAAAGATCATCACATAACACGAAATTAAATGAGCAAAACGATCGAAATTCTCCT
SNP36677	RLG1	102.105	TGCAGGAAAGTGACGACTCTCAGCTGACAAAAGCCAACAAAACACGCCCCCGCAGTTGGAAGGG
SNP43682	RLG1	103.189	TGCAGGCGGACTGCGATGCTGCCGTCAAGGAGAAAGGAGGTGGGGGCCTGCGTGGCGGTGGCCG
SNP54076	RLG1	104.301	TGCAGTAGTACCTCCTGGGAGTGGGGGCAACAAGGGCATTAGTAATTCCTGCTTAACAACGGTC
SNP51180	RLG1	104.825	TGCAGGTGTCACCAACGGATGCTCGGCTCAGAACGATGCGGCCGCGCGCTGGCGGGTAGCGGGC
SNP13706	RLG1	105.396	TGCAGCAACGATATTTACCAACAAAGGATAAATCTCCTACGCACACAGCATTACATCGAACACC
SNP2235	RLG1	106.098	TGCAGAAGCACGTGGCGTTCTTCGACCGCGACCACGACGGCATCGTCACCTCCGACGAGACGTA
SNP36140	RLG1	106.479	TGCAGCTTTAAGTCTTCTGATTTTCCTTGGCAATAAGGACAGTTCGTCAGTCCACCACTTACAC
SNP11035	RLG1	106.946	TGCAGATGACCCTTTCATCTTCGAACAAACATCTTCCTGTCCAATCTCCGTCTCCATAGCACAT
SNP36748	RLG1	108.532	TGCAGGAACAAATATCAGATATTCCTCTATCGCTCACGTCGATCGCCTTTACCATTCTCCATTC
SNP2755	RLG1	110.112	TGCAGAAGGTAGTCTGAGGGGGGAAGTTTACAGTAGCGTGCCTCATAAAAATCAGCGGTACTAA
SNP62047	RLG1	111.551	TGCAGTTGGACTCGGACTTGTGCTCTCAGACTTCCGATTAGGATTAGGCGACTCTGCCCAACTG
SNP10660	RLG1	112.299	TGCAGATCGTCACGGCGCGACCGCCCATGGGGCTTACGCACCACGTGGGGCGCGCGCTGGAGCG
SNP55408	RLG1	112.871	TGCAGTCCAGGATCAGTATCAATAATGGGTTCAACCCTGGATCAACAACCAAACCAGTTTAGGA
SNP60477	RLG1	116.33	TGCAGTTAGCTAGCTGGCAGCTGCGGTTAGTAGCGCGGGAGCAGCAAGTGAGACGACGGCACGG
SNP3716	RLG1	119.05	TGCAGACAAAATTAGCTTTCGTGGTGCGTTCCATACAAAACTATGCTTTCAAAGCATCTCACGC
SNP60808	RLG1	120.117	TGCAGTTCATCACAGCAGCGTAAGCATATGGATTCTGAATCAATTACCTCGAGAGAGCTAGCAC
SNP6987	RLG1	122.544	TGCAGAGCAGCTGCTGCCAGCTGATGAAACCAGGGACAAGCCTTGCAGACTCCTCTGGTGGTGG
SNP39964	RLG1	123.292	TGCAGGAGTTGCTTCTTGTCGTACTAGATAGTACTGCTGGTATTAGGCAACCATCAGCAAAGCA
SNP56268	RLG1	123.679	TGCAGTCGGTACCACTTCACCTGTATGACTCAGTGCGTTTCGGCTTGCTTTGGACCACTGCCTC
SNP11626	RLG1	124.272	TGCAGATGGATCACTATGTCCATGTGACTTGGGGTTCTTTCCGAAAAAAAAAAAAAAAAAAAAA
SNP62908	RLG1	126.533	TGCAGTTTGGAAGCTGAGGCCCCTGAAAAATGGGGGCCCTGTTCTGGCGCACATCCTGCACGCC
SNP29820	RLG1	128.642	TGCAGCGTTGCTTGCTGCGCCGCCGCCCACCACGTGCGGCCTGCTGCGCTGCTCGCGTGCTGCC
SNP58713	RLG1	132.507	TGCAGTGCTTTGTTCATTGCCACTATCAAAAACAGCACGGCGATGCTCCCTAATCTGTATCAAG
SNP56382	RLG1	137.823	TGCAGTCGTGGCTGAGAATTGGTATCCGAACATTGTTTAAATGGTAACAGGTGAGAATCTAACA
SNP16331	RLG1	145.461	TGCAGCACTTATATATATACACAACTGACAAATTGGATCCCTAGTATATCTGTTAAATTAGTAC
SNP53397	RLG2	0	TGCAGTACTCCGTCCAGAACGATATACGTGCATACAAACACCTATGAACCTATAAAAATAAAAA
SNP51081	RLG2	3.629	TGCAGGTGGTGCCGTGGTGGTTGGGCTGAGCAGAATAGTAGTAGGAGATGATGGTGATGGAGGC
SNP34310	RLG2	5.421	TGCAGCTGGCGGCGCCACTCCGCCAGCCAGCGGCTGCCGTGAACCTCCACCCAGTCACTGTTAC
SNP48958	RLG2	6.232	TGCAGGTAGCATCCAGAGATCGCACAAAAGTCTACCGTATTTATTAACGCAAGCAATTCTGAGC
SNP24840	RLG2	8.147	TGCAGCCTGGGGTGCAAGAATGTGCCCGCTGGCTTATTGATGAGCTCTTGCAATGCCAATGCCG
SNP12684	RLG2	8.663	TGCAGATTGTTACACCTCAGGTGAGCATGACTGCCAACATGCCCACTAGCATGCATGTTGATAA
SNP45380	RLG2	8.979	TGCAGGGAATGGCGTCTCCATTGGAGAGAAGGATGATGAAGTTCACCAGGACGAAGAAGCCAGC
SNP23803	RLG2	9.686	TGCAGCCGTGCACCATTCTGATGCTAGATGGGTTCCTTCCTCTCCGTCCCGACGGCTGAGTTGC
SNP21737	RLG2	10.169	TGCAGCCATGGATGATGAGCTCACTGACGAGAGCTACTGTGAATGCAGCTCTGGAGCTGATGGA
SNP28169	RLG2	10.989	TGCAGCGGCGAGTTGGAATGGGAATCGGAATCCGAGGACGCGGGGCTGTTGGCGCGGCGGCTCA
SNP42200	RLG2	11.774	TGCAGGCCAGGAGGGGGAAGGGAATGAATGCGGTGGGCAGTTGGAGTGCCATGTCCGTTTCCTT
SNP28862	RLG2	19.873	TGCAGCGGTAATCATCTTAAGTTGGACGTGGCTCTTAACTTCATTAAATGCTTTCCATGCTTGG
SNP43457	RLG2	24.66	TGCAGGCGCCTCCTCCGCTACGGCGGTGGACTCACCGTGGGCGACGACTGGGCGTGGGAGCGCA
SNP54651	RLG2	27.075	TGCAGTATTGAGAGCACCCACTATAGACGACGGACCCGAAAAAAAAAAAAAAAAAAAAAAAAAA
SNP28727	RLG2	29.063	TGCAGCGGGCTTCTCTATCCGATGCGCTAAAGAAAAAGATGCTCCCGTCTCCGCTACTGCGAGC
SNP27451	RLG2	30.583	TGCAGCGCTCAGGGGGGTGTAGTAATCCCGAAGTATGATTTAGTTAAGCATTGCTTTTCTTATG
SNP37188	RLG2	31.252	TGCAGGAAGCAGTCAGACGTGACCACAGGTGGATTCTACTGTACAGGCCTTGCACGCCGAAAAA
SNP6801	RLG2	31.673	TGCAGAGCAACGCCGCGTTCCAGGAGCAGTAGGAGCGCAGGAACGGCGCGGGCAGCCTGCGCAC
SNP43307	RLG2	32.2	TGCAGGCGCACTGCCGTGCGGCCCTGCGCGGCGCGCGGGCAACAAGGGGGCAGACAGAGGCTTC
SNP59674	RLG2	32.744	TGCAGTGTATACAAACTGAGCCAAATGTGTCAGAAAGTGCGCTGAACCCGAACGCACACTCAGA
SNP41071	RLG2	36.231	TGCAGGCAATTCATAGCAACCCCCACTATGTCGGTGCCTTCAGAGAGTCTTAGCTGAAACTGAA
SNP24292	RLG2	37.026	TGCAGCCTCGAGATCCACTGGCGCCGCCGCGGCAAGTCCAGGATGCGCTCGAGCATGACGGCCT
SNP10503	RLG2	38.706	TGCAGATCGAGTTTCGTTTTGCTGCACTGAAGACATACTGACTGCCAGTAGTTACTTGCATGTG
SNP9540	RLG2	45.042	TGCAGATACAGCAGGCCTTTTGCCAGGCCAGGTGCAGACGCCGAAAAAAAAAAAAAAAAAAAAA
SNP35634	RLG2	46.446	TGCAGCTTCTTTCGGTGCACCCAGCAAACTGCAAGGGGGTTTCTGCCTTGCCCTCCTCCCGCTC
SNP35031	RLG2	47.373	TGCAGCTTAGATACACCATTACCTACTCTACCAAACTTGACATTTTTCTTTTCTATTTGACCCA
SNP7337	RLG2	48.828	TGCAGAGCGCACGCGAGGTGCTCGACGTTCTGTCTGACCCGACCTGTCCCGCAGGAGAAGGACA
SNP54137	RLG2	58.433	TGCAGTAGTGAAGGCGTAAAGCAGGGACGAATGGCGTGTGCGTTTTCATTCTATTTGGGCCGAT
SNP44904	RLG2	61.209	TGCAGGCTGGGCCAGCAGCAGCAGTCCTCGCTATGCTATGCAAATTTGGGCCAGGAAATGATAA
SNP19704	RLG2	65.956	TGCAGCATCGGGTTGATGTGGCCCTGGAACGGCAGCGGGAACACCAGGACACGGCGGCGCCGAA
SNP6283	RLG2	68.099	TGCAGAGAGAATAATGGTGCTTGCCCATGCAAGGAGCGAGGAGAATTTTTCCCTCGATGGTGAT
SNP30763	RLG2	70.865	TGCAGCTATCCATGCCGACACCTCGTCTTTGATTTTCGCCATTAGCGACGCCGACGAGGATTCA
SNP30218	RLG2	76.664	TGCAGCTACCTGCACCGTAGCGCATCGGGACTCGCACTCCTCCCGAAAAAAAAAAAAAAAAAAA
SNP36692	RLG2	82.862	TGCAGGAAATATTTGAGTCCGCCTACTACGGTCCCTGAATCTTTGCCATGTCTGGTCTTTGAAT
SNP14004	RLG2	84.623	TGCAGCAAGAGTGCATAATTAACCTGATAGCTTCCCTTGCGTGCATGCACTGCATATACTATTG
SNP2819	RLG2	85.742	TGCAGAAGTAGCACTAGGAATCATGCGATCTCCATCTCGTTGTCCTACGCCGACCCCGAAAAAA
SNP32287	RLG2	86.743	TGCAGCTCGTAGCAGAAAAAATAGGGATTCAATAACTTTTTCCTATTTTTTCCCTATATCTTGG
SNP56253	RLG2	86.743	TGCAGTCGGGAATGATGGCGGAGGAGGATACAGGAAGCAAGCGGAGGAGGCTGGACCAAGAGGT
SNP29451	RLG2	87.15	TGCAGCGTGAACACCATGCGGATGAACAACTGGCGCACAATCATGTGCACCGAACGAGTTGCAC
SNP32321	RLG2	92.52	TGCAGCTCGTCGGCCTTGGGCGGCGGCGCGGTGGCCATCCTGTCCCTTGTGCTGCTGCTGCCGC
SNP3734	RLG2	94.933	TGCAGACAAAGCGGGTTCACGCGTGGAGGAGGGCTTTCTTCTCCCCCGAAAAAAAAAAAAAAAA
SNP20619	RLG2	99.124	TGCAGCCAACGCACAGGACCTGGTGTGCACACTGGAGCAGGATCACGACCGCCGCCTCCTTCTT
SNP11735	RLG2	100.88	TGCAGATGGGAACAAGAAGCCTGACCAAGCAGTGACTGGAAGAGAAAGATCAGGAGAGATGATT
SNP57924	RLG2	102.437	TGCAGTGCAGGGCTGCCTGCGCGTGCGTACGTGGGAGACGGGGCCATGCAGGGGTGCAGGCACG
SNP3559	RLG2	104.557	TGCAGAATTGCAGACTTAGTTTAGAGTATCATCAATGTGTCTATGGACTGGTCAATCCCTTAAA
SNP27846	RLG2	104.997	TGCAGCGGATTCACCAGCGCATGCCGAACATGAGAGCATGGAGTAAGGAGATTAATCAAGAGAA
SNP2069	RLG2	105.496	TGCAGAAGAGCTTCGGCGAGGTGCAGGGGATCCTGGAGCACAACCGCGTGCTGATCCAGGAGAT
SNP481	RLG2	106.073	TGCAGAAACGAACGGGGTACGGCGGTGCTCCCATCGGGCCTGTAGCGGGCGAGGGGAGCCAACC
SNP36095	RLG2	106.555	TGCAGCTTGTGTAACAATTCACAAATCACGTGCATAGTATGAAGGTACAAATCTAGCCCACGTT
SNP10078	RLG2	107.995	TGCAGATCAGCCTGTCCTCGTCCTCCGTGAAGCCGCCGTGCCGAAAAAAAAAAAAAAAAAAAAA
SNP28999	RLG2	108.603	TGCAGCGGTGGCCGTGCGCAGCAGCCCAGCGCGCGTGTACCGAAAAAAAAAAAAAAAAAAAAAA
SNP58143	RLG2	108.996	TGCAGTGCCGAGGACCTTGGCGATGCTACTTACTTCTTTGATGTTAACTCTTTCTTGCCTGTTG
SNP41386	RLG2	109.144	TGCAGGCAGAACGCGCGCGAGCAGGTGGGGCACCTCGCCTCGGTCGCCGCGGAATCGGCGGCGT
SNP34243	RLG2	109.769	TGCAGCTGGCCCTACGTACCACTCCACTACGGACGTGGCCACGTGGGGACGGACATGGTATAGG
SNP57434	RLG2	110.228	TGCAGTGAGCTGCACAATATGTGGCGACGAAAAAGACGTACAATCTCAGTGCAGACAGTATCTC
SNP12096	RLG2	110.483	TGCAGATTAACTAAGGTTGGTAACTACTCTCCTGAACCAATAAGTGTACAAGAGGTTTAATCGA
SNP57055	RLG2	111.001	TGCAGTGAAATTACTTGTGTTCATGACCAATAGCCCGTTTGGTTCCTCCGAAAAAAAAAAAAAA
SNP37584	RLG2	111.306	TGCAGGAATTTGTGGAATAAGTTTGTATAAGTAAACGTAGTAAATTTCTTAGAAAGAAATAGAG
SNP23436	RLG2	111.464	TGCAGCCGCGCCGCAAGTGCGGCGGAGGAAACGTCCGCCCCACTTTCGGCGAGCAGCGACGCAC
SNP14073	RLG2	111.578	TGCAGCAAGCAGCCAACGGAAGGGACGCGTCTAGATTGAACAGACTTGACCAAACTTGGTGATG
SNP58538	RLG2	111.692	TGCAGTGCTCTCTCTCAGTTTGGCATGGCGAGTGCAATGGAGACGCTCTGCGGCCAGGCGTACG
SNP19566	RLG2	111.944	TGCAGCATCCCCTCCGATGCATTCGTGGCTTTGTGCACGTATGCGTCGTCGCCGCCACGCCGCC
SNP2000	RLG2	112.22	TGCAGAAGACCGAAAAGCAGTTCAGGGATCCTCCCACTGTGGAGCTCTCCACATGTTTTCCCTA
SNP48216	RLG2	112.297	TGCAGGGTGCGGAAGTCCTTGAGCGGCTTGGCGCGCGGGTGGTCGATGTTGTTGCGGCACCCCG
SNP28803	RLG2	112.653	TGCAGCGGGGTTTTGTTTGAGGAAATTCCCGTGTGACACCGAAAAAAAAAAAAAAAAAAAAAAA
SNP37695	RLG2	113.359	TGCAGGACACGCAAAATCACATAAAAAACAGGCGTCGCATACATCATGTCACAGAGAATTAATT
SNP52568	RLG2	113.826	TGCAGTAACCGTAAACCGCATGCCCCTCCGTCGTCTGCACCCAGCAAAAACTACGGGCGCTTGC
SNP12555	RLG2	114.18	TGCAGATTGCGAGATCGTTGGTGCACCAATCCATGGTCGCCATGGATGGATGGTGCAGGCGTGA
SNP47032	RLG2	114.821	TGCAGGGGAAGTGCCCACCCAACATGATTGCTGCCTTATCAGAGGTGATCCGAAAAAAAAAAAA
SNP48499	RLG2	115.408	TGCAGGTAAATAAAGTGAACCTTATTTTATGGTTGCAATTGTGTTTTTCCCGTTTATGGAACTC
SNP51558	RLG2	115.74	TGCAGGTTCATGCGGAAGGCGTACGTGATCTCTGCTAGCAGCGGCTGGCCTAGTCTCGTGCACT
SNP61059	RLG2	115.997	TGCAGTTCGAGAATCCATATAGTTGATGAAACCACCCTAAACACTATTTGCCAAGGACTGATTC
SNP3162	RLG2	116.479	TGCAGAATCCAATCCATCTTGAACCTGAATATATCCAGGTACCCGATGACGATGAGGGTTGTGT
SNP2772	RLG2	116.806	TGCAGAAGGTGACGTTCTCCAAGCAGAGGCTGGTGCCGCTGGTCCTGACTCCCAAGAAGGAGGA
SNP52831	RLG2	117.005	TGCAGTAATTCTTCCGCTTCAAATTATAGATCGTTCCAAATGACCTACACTCCTCGTAGCACAG
SNP47729	RLG2	117.533	TGCAGGGGTCACCGTACCTTTAGAGAAGAGAAGCCGAAGCCGAAAGAGACACAACTGGTCGCTC
SNP38959	RLG2	117.771	TGCAGGAGCAGGTGAGCGGCGACGAGATCTCGCGGCCTCGGGGGCCATTCCTAGGGTTCCTCGA
SNP32740	RLG2	118.05	TGCAGCTGAAACGGCACAAGGAAAAATGGCTCCATTGCAGTGCCCGTATTACAGAACGTCGTGA
SNP59194	RLG2	118.079	TGCAGTGGCTGCGCGCCCCCTCGGGACGCGTGGCTGGATTTGCGGGGTAAGCTGTCGCACTGTG
SNP58623	RLG2	118.27	TGCAGTGCTGCTGCTCGGAGGACGACGAGGTGACCTGGAAAACTCACGTCGCCGTCTTTTCGCG
SNP38023	RLG2	118.432	TGCAGGACCTTTTACAGGACCTAGTGCAGGTAGTCTTAGCCCTGTTACACACTTCTAGCCACAT
SNP30275	RLG2	118.525	TGCAGCTACGGCATGCGCAAACCATCCAGCGTCTATTGGAAGCGAGGGGCAGGAGCACGCTTGA
SNP31045	RLG2	118.694	TGCAGCTCACTCCTAAGATACATAAGTATGTTAAAAAACATAACAGATAAGTATCAGAAGTCTG
SNP9217	RLG2	118.863	TGCAGAGTTCACTTGCAGCCACGACTTTTGCTTCTTGCAACCCTATGGCCGTGCCGCCGTAGGC
SNP51510	RLG2	119.084	TGCAGGTTCAGCAGTGGGCCATCCGCAAATGCTGAATAACCACCCTCTGAATTGACCCATAACA
SNP39046	RLG2	119.441	TGCAGGAGCCGCAGTGGATGATGCATCACAAAAAGGCCTGGGCCCTGGGGCAAGATCAACCTGG
SNP38649	RLG2	119.51	TGCAGGAGAGAATGAGGTGGTTGCAGTCTTCTTCCATGTCCAGCCAAAGGGCGCAGGTAGCATC
SNP38796	RLG2	119.742	TGCAGGAGATGCTGGACTGATGATGAGCCATTGTTGAAGACGATGTCATTATGTTGTTCCAGAG
SNP32556	RLG2	120.158	TGCAGCTCTGCCACTGTGTATAACCTTTTTATGCCTGCCAGAGGCATATTTATGTTTCATGCAT
SNP5385	RLG2	120.537	TGCAGACGTTCCAGATCAAACCAAATAATTTTTCTAGGTTGGCCTTTCTAAAAGTTGTATAATA
SNP12704	RLG2	121.273	TGCAGATTTAAACCATCAAGTGAATTATGTATATGAAAGAAAGACGAGGTTGTTGTGTATCAAA
SNP29189	RLG2	122.235	TGCAGCGTCACCAGGTATGCAGGAAGCGGAAGAGGGATCTGCCATTCCGAAAAAAAAAAAAAAA
SNP10988	RLG2	122.518	TGCAGATGAAGTCTGAATCGTGATAGTTTATGTATGAATCGAGATAAGATATCGAATCAAGTGT
SNP32786	RLG2	122.824	TGCAGCTGAAGCCTGAAAGCACTTCAACTTTGCACCACTTTTCTTTATTTTGATGTTATATAAG
SNP56604	RLG2	123.317	TGCAGTCTCGCCTTCCTCCCTCCGCCTCGTCGTCTCCTCCTCTTCTCCTCGATCCGATCCGCCC
SNP27022	RLG2	123.677	TGCAGCGCGAGGAGGAGGTGGATCGGGCGGAGGAGGAGCAGGAAGGGGAGCGGTGGGAGAATGC
SNP13385	RLG2	124.041	TGCAGCAAATTTATAAGCATAATTGAACTAACCAAACGAGCTTCGTATCCAAAAACTCGACAGT
SNP63117	RLG2	124.932	TGCAGTTTTGAAAAAGTCAACAGAAAGTCGCGTGCGTTGAGGAAGGAGTGCGGGCCCAGGCGGC
SNP4188	RLG2	125.51	TGCAGACAGTGCACCATGCATGCTGGATTGCTGGTAAGATCGCACGGCGACCGAAAAAAAAAAA
SNP928	RLG2	126.125	TGCAGAAATGCTAGGTAGACACGTCGTACGTGGTGGCAGTGATAGCCAACCATGCATGCCTCAC
SNP4629	RLG2	126.245	TGCAGACCGCCGTCGACCTCTCCGACGTGGTGCAGAGCACGGCGTACGTTGGGTTCACGTCGGC
SNP56848	RLG2	126.865	TGCAGTCTGTCCAACCACCAGCAATCCAGCATCGCATGTGCCGCGTGCTCGGTTTTTTCAGTCG
SNP35369	RLG2	128.374	TGCAGCTTCGAGAAGATGAAGGGACTGGAGGTTAACAAGAAGGCCGTCTCCCACGGTCTCTTCC
SNP33904	RLG2	128.582	TGCAGCTGCTGCCTTGGCTTGAGGGTGGGGTGACGGCCGTCGCGGCCGATGGCGGCCATGACGA
SNP41422	RLG2	128.76	TGCAGGCAGAGCCAGCGCGGAGCCGAGGAAACTGCTGCAAGCAAAAGCCTCTGTTCCGAAAGCT
SNP41653	RLG2	129.036	TGCAGGCAGGCGATCGCCGCGCACTGCTCGCGGCCTGGCCGTCGCGCACGAGTCCATGACAGCA
SNP22093	RLG2	129.53	TGCAGCCCATCGTTCCCCTCGCGCACTCGCCAAGTTCCAATGCGCTTTTAGTCAGTAGTCACAG
SNP15906	RLG2	129.789	TGCAGCACGGACACGGACGGATCGGTGATGGCGAGCTTGGATGCTGGCTTAAGGCAGGCAGGCA
SNP58766	RLG2	130.039	TGCAGTGGACATTTTTTGTTCTTTTCTTCCGCACGAGTTTTTCCGTTCCGTCCGAAAAAAAAAA
SNP7771	RLG2	130.588	TGCAGAGGAATCGTGAGATCTGGTGCGATCTCATTCGGAAATCTGTTCTTGTCGCGGTGAAAGC
SNP52062	RLG2	130.964	TGCAGGTTGTGCCAAGCCGCCAATGATGAGAGACGGTGGCGCCCACCACCTGGTCTAATCTGCA
SNP56006	RLG2	131.849	TGCAGTCGATCTCAATCCCACTTTTTCTTACTGCAAGCGCCCGAGAGTCTAGCAAACGGGAGGC
SNP27849	RLG2	132.964	TGCAGCGGATTCTCAGCGTACAATACGCCATTCCTGATTTTGTCCGAGTTTCGATGGAGTGCAG
SNP6401	RLG2	134.439	TGCAGAGAGCTCGCGCCGCGTGAGCGCGAGAGCGAGCGGCGTGCGGAGGGCGGAGGCGGCCGAA
SNP35704	RLG2	135.235	TGCAGCTTGAGGAGCCTGTTCAACTTTCTGATGAGTTTTTCCTGCGGATGGGCAACATGGAGCT
SNP43521	RLG2	135.714	TGCAGGCGCGGCCAGAACGCCTCAAATCTAAAGCCTCCGAATCTTCTAACTGTAGCAGTTCCGA
SNP62544	RLG2	136.159	TGCAGTTTATTTAGCACCACCTCGCCAGGTGAAGCGAGGACGAAGCTGAGCGCCGAAAAAAAAA
SNP33985	RLG2	136.964	TGCAGCTGCTGGGTGGTCAGAGAGGTCCGAGCAGACCACACTTGAAATCGTGAAGAACTAGCTC
SNP18022	RLG2	137.828	TGCAGCAGCTCGCAGCATAGCGCGTTCTTGGCGAAGCAGCGCGCCTCCCTTTGCTCTCTCAGAT
SNP36567	RLG2	138.256	TGCAGGAAACAAGATTTAGAATATGGTTGGGCAGAAATGAGAGGCCGAAAAAAAAAAAAAAAAA
SNP57373	RLG2	138.759	TGCAGTGAGACGGGCAGGTAGAGATGGCTGCAACGTTGGATTAACTAACAACGTACAAGTTTGG
SNP48518	RLG2	139.356	TGCAGGTAACATCTAATGCTTCTGTAAACTTATATTGACGTGGCTTGCCATTAATGGCAGTTAA
SNP54898	RLG2	140.47	TGCAGTCACATTAGTTTTGGATACTGTAGGATGTTCGCATCTGTGCATCTGGTGGATGCGCCTT
SNP61871	RLG2	140.987	TGCAGTTGCCTTGATTATCTGTGTCACAAAAGTTGCAAAATCATCTCTGGAGAAGGCATTGGCT
SNP20880	RLG2	141.534	TGCAGCCACCAACATTATACATCACGTAAGATCCAAGCTAGCCACACATCATTATTAGCTGAGG
SNP54791	RLG2	142.679	TGCAGTCAACTCGTTTCATACCTCAACCCCGATCCTCTCTGCAACCTGCAATACAATCATAAAC
SNP3378	RLG2	142.871	TGCAGAATGCTTACAGCAGATGATGGTGATGATGCCAATCCCAGATGATCTAGCACCTTGGTCT
SNP59217	RLG2	143.686	TGCAGTGGCTGTTCATCCTCGCCCCGCAGCTCGATCGAACTCAACAATTCCCAACACAACAAAA
SNP55374	RLG2	144.989	TGCAGTCCACTGCGGAGGAGGTGCTCCCCTGTATATGGTGGAACTTGCAGGTCACTACGTCAGA
SNP20728	RLG2	146.621	TGCAGCCAATGCCCAGGGAATATATACTACGTGGTTTTCAGTTTCTTGTTATGATCGTCGACCG
SNP36457	RLG2	146.621	TGCAGGAAAAACCCCTCCAAACGGACGTTCGACACGGTCACCGAAAAAAAAAAAAAAAAAAAAA
SNP47931	RLG2	146.621	TGCAGGGTATCAATCCAATTAGCCAGCCTAAGTTATCCTCCATGGCAAGATGAGTGTTGAGCTA
SNP21296	RLG2	147.033	TGCAGCCAGCAGCAACATGCCACCCCATCAGCATCAGTGCACCAGGCATGCATCCTACACATGG
SNP24181	RLG2	147.53	TGCAGCCTCCATCAAAACCAAGCCAGCTAGCTTACCGAAAAAAAAAAAAAAAAAAAAAAAAAAA
SNP17310	RLG2	147.762	TGCAGCAGCATGGCATAGGTTGCCTTGCCTCCTTGCCGCTTTGGTGGAATAAGAGATGATTGGG
SNP61371	RLG2	148.05	TGCAGTTCTGTTATTTTTGTTCAAATTCCCTCGACCTTGCAACTATGCATTATATCCCTATAGC
SNP27861	RLG2	148.534	TGCAGCGGCAAATGGTCCAACTTCAACTCACAGAGCAACATGCTTTACATACATCCCAAAACAT
SNP62827	RLG2	148.909	TGCAGTTTGATGCCGTTGCATATTATTGGGAACGGCAGTACAGTTTGCATGAATACATTCGCTT
SNP23842	RLG2	149.359	TGCAGCCGTGGGCAGCGATGAAGAGGAAGCCGACGTCAGGTCTGTTGCCGCTGGTGTAGCCGCC
SNP34483	RLG2	149.898	TGCAGCTGGTACACGCTACGGCACTCCTCCAACCAAAAACTAGCGACGATCGACGACGCGAGTG
SNP59427	RLG2	151.095	TGCAGTGGTATCCTGAAGCAGATTCCCTCTACCGCGCAAGCCATGCACGCCGCGAACATCAAGG
SNP12089	RLG2	152.738	TGCAGATTAACAGCTACTGGTCTCTGCTGTTTAAGCTCCGAACATATAGGTAGTCTGAAATCTT
SNP60805	RLG2	154.366	TGCAGTTCATATCTCTCAACGACAGCGATGACCGCCCCTCCTAGAAGGCCTGCCTCACACCACT
SNP19478	RLG2	157.353	TGCAGCATCAGCTCCAGGACATCCTTCGCCTTGGCGAGCTCATTCTCACGGCACAGCTTGTCCA
SNP18362	RLG2	158.089	TGCAGCAGGAGGGGGCCGTACGGGAAAAGGCCAAGGTTAGTGTAGTTTATAACAGTGATTAGGG
SNP13224	RLG2	159.772	TGCAGCAAAGAGTTACTACTCCTTGACACTGTCACTGTAATGACGACTAGTCTTTGCCCGTTGA
SNP16642	RLG2	160.692	TGCAGCAGAGGAGAAGAAGAAGCCTGAGGAGAAGAAACCCGCCGAGGAAAAGAAGAAGCCGCCG
SNP8925	RLG2	162.053	TGCAGAGTCCTCAGTGATTCTTGGCCTCTTCGGTGCCATCTACAGCATCAAAGACGCACCATTT
SNP15095	RLG3	0	TGCAGCACATCTAAAGTGATACTCCCTCCGTTTGTATTTATTTGACGCTGCAATTCAACTCCAA
SNP36429	RLG3	13.513	TGCAGCTTTTTCGATACTATTTAATATATGATGAGCATCAGAACACTTTGGGATCAGAAAATTC
SNP35780	RLG3	23.322	TGCAGCTTGCAGTGGGTGAAGAAGAAGCGGTGTCCGAAAAAAAAAAAAAAAAAAAAAAAAAAAA
SNP339	RLG3	24.348	TGCAGAAACAAATTAAATGAATTGGATCAGGCAATGGCCATTAATGGTCCAGTACCACTCTTAA
SNP29714	RLG3	25.105	TGCAGCGTGTGGGGCGCGTCCAGGGAGGCCAGCTGCGTGATCTGCTCCAAGCAGTGGTTGGCGC
SNP34354	RLG3	25.914	TGCAGCTGGGAAGAAGCTGAGGAAGATAGGATTGTCTTCTTCCCCACCACCCGAACTGTCAAAG
SNP2304	RLG3	27.139	TGCAGAAGCATGATATCCATGCATGCCTGTATGATCCGAAAAAAAAAAAAAAAAAAAAAAAAAA
SNP33802	RLG3	28.103	TGCAGCTGCTCCTAGCATCCTCCTTCATAGTCACTTAAGCAGGGGGAGTTGTGCTCTCTTGCTT
SNP38601	RLG3	28.712	TGCAGGAGACCCTGAACCGACTCTGACACAACTAGAATAACTTGGAGTGCGATGCAGACTAGAA
SNP57620	RLG3	32.702	TGCAGTGATGCTGGCCTCAACCAACCTATCCCTTTCCTTCTTGCCCACCGCCACCGCCGCCACA
SNP12010	RLG3	33.755	TGCAGATGTGGCGCGTGTTCCACGTTTCCCTGAGGGAAAGGCATCTGAAAGTTGACATATGTAA
SNP22147	RLG3	34.951	TGCAGCCCCAAGAACAACTGGTACTGCCGTTGCGGCTTCCACAGCAAAAGATTTGCGGTGATGC
SNP31583	RLG3	35.865	TGCAGCTCCCTTGGGCTTGGCAACAATGCATGGACTCGTACTCGATGATCCCGAAAAAAAAAAA
SNP4272	RLG3	36.348	TGCAGACATGCACGGATGGGGACGCCATTTCATGGAGTTTGAAGGACGGCGAGGGAATGGGATT
SNP14721	RLG3	37.363	TGCAGCACAAACACAAGCTATTAGAAGGCAAAATGCAGCTGCTCGGCTCCATCACTTGGAGCTA
SNP34457	RLG3	38.489	TGCAGCTGGGTACCATAGATATGGATCTTTTTTCTGTGCCAACCGAAAAAAAAAAAAAAAAAAA
SNP59159	RLG3	39.181	TGCAGTGGCGTGATGCGCTAATCATGCAATTGGTTTATCTCCAGCAATTATTCCTGATGCTGCT
SNP1496	RLG3	39.822	TGCAGAACCTGCGTTTGTTGCTCAATCCAAGTCATGTTTCTCTTGCCATTCCCGCGCATGCATC
SNP34006	RLG3	40.205	TGCAGCTGCTGTCGTCGTCGATGGACAAGACGGTGCGGCTGTGGGACACGGAGAGCAAGGCGTG
SNP61714	RLG3	40.936	TGCAGTTGCAAGCTAGGGATTCATCGATCAGTTTGCTTATGAATAAGCTTTTTTCATTATCCAC
SNP2497	RLG3	42.075	TGCAGAAGCTGGACGACGCGGCGGTGCAGCGCTTCTGCCAGGAGGTGGGCGTGAAGCGGCGCGT
SNP12001	RLG3	43.387	TGCAGATGTGGAGAAGTTCTTCGTGATGTGCGACCCAGGTGAGCTACGCTATGCTCCGCTCCGC
SNP42625	RLG3	44.607	TGCAGGCCGCCCTGCGCCTGCCTATCCACGTTCATGACGACGATGTCTGTCTTGAGGCGCTGAA
SNP48096	RLG3	44.995	TGCAGGGTCTGCTCGAGGAAGCCTGGCGACCTGCCATGGACCTGGTGGGACCGTTGCTGGTGGC
SNP50314	RLG3	45.565	TGCAGGTGATGACGGTGGTTAAATTAGTTGGTCGATGGCCGAAAAAAAAAAAAAAAAAAAAAAA
SNP18838	RLG3	46.98	TGCAGCAGTACCCATTCATTCATTTAGTTACAGAGAAGGTCAGCAATGGTGGCACAGCCAACAA
SNP913	RLG3	51.174	TGCAGAAATGACTTTCTTAGTAGTACTAATTTCAAGTTTCTACTTGAACAGACTACAGAGCAAC
SNP4348	RLG3	53.057	TGCAGACCAACATAGATTTATTAACTAGGTGGGGGCAAGAATGCGCATGTAATGTACCTCTATG
SNP9768	RLG3	54.789	TGCAGATAGTGCTTTGCAATCCTTATCCTGATTATTATGTGCCGTGCCCAATGCCTTAGGTTCT
SNP10789	RLG3	56.374	TGCAGATCTCTGATCCCAAGCTGCTCAGCGTCATGGTGAAGGACGACCCTTGGGGTGATGAAAA
SNP327	RLG3	58.987	TGCAGAAAATTTGGCCCACTGAGCTCACTGTTTATTGCCAACTTGCTCTTTCTTTCCAGTTGAT
SNP49855	RLG3	60.482	TGCAGGTCGGTCTCCTACTCCAGCATGTGTAACGAGCCCGACTCGATCCGAGTCAGAGCCCGAC
SNP9328	RLG3	62.052	TGCAGAGTTTTTTGGATCATCTAATGTGATCATCTTTTTACCACCAGGGCTACTTGATAGACAC
SNP30455	RLG3	64.236	TGCAGCTAGCAGCCTCGCACCAATAATGATGGCGCCGTGCATCTTCCATTGTGGTCAAGGCCGA
SNP32849	RLG3	65.166	TGCAGCTGACCAGCCTAATCCGCAGCAGCCTCTCAACAAGTGGAAGCTAGAACCCGACACTCAT
SNP56639	RLG3	66.612	TGCAGTCTCTTATATATGTGCCTTTGATTTGCAGTGATGGAGCAAGAGAACATGTCGCACACCC
SNP37980	RLG3	67.482	TGCAGGACCTCGACGACGAGGGCGGCGCGACGAGGAGGTCGGCATCGCGGAGCAACAAGCGGAG
SNP26567	RLG3	67.962	TGCAGCGCCAGCGCGCGCGTGAAGGCCACGATGGCGCCCTTGGTGGACGTGTAGTCGATCAGCA
SNP883	RLG3	69.133	TGCAGAAATCTACCAGTGGCCACCACGACCGTCCACGGTAGCAGGTAACTTGGTTGCCGCATAC
SNP41217	RLG3	70.422	TGCAGGCACCGCCAAGTCGTCGGCAGCAATTCCGTTCGGTGCCATGAAGGATCGAGAAACTCCT
SNP31855	RLG3	71.635	TGCAGCTCCTTACAGAAACTGATGCACACCACAAGCATCTCTCAACTCTCATGTTTAGGCCAAA
SNP42053	RLG3	73.073	TGCAGGCCAAGGCTGTCCACGATCTACTTTGCAGCACCACCGCTGCATGCACAAATTTCGGCCT
SNP8590	RLG3	74.977	TGCAGAGGTATGCTAGCAGATGATGAAACCCTGGGACCCATTACGAAAGGGTAGCTGGTGTCTA
SNP46690	RLG3	76.05	TGCAGGGCGCTTGATCTGAGCCTCGAGCAATCGAACCCAGATCTTCCTCTCCGTGGGGGATGCT
SNP6601	RLG3	76.632	TGCAGAGATCCTGTTGAAACAAGTTTAGATGGTTACAATCACTTCATTAGGGCCAGATTATTAA
SNP6092	RLG3	77.8	TGCAGAGACAAAGATACATCCCCAACAGCATAGCCCTTGGTATCTTGTGAGAAGGAGAATCCGA
SNP50	RLG3	78.042	TGCAGAAAAAGCAACACTATCAAACACTGGAAATCATGACCACCATTTAGTTACAAAAACAAAC
SNP51684	RLG3	79.262	TGCAGGTTCTAAATGCTCCCGTGAGCTATATATATGCCGTGCACGGTAGCTGTATATATCACAC
SNP56520	RLG3	79.81	TGCAGTCTCAAGCTGTGTGCAGTGTGCTCCTGTGCGAGCTGCACCATGCTGCATGCACGCGTGC
SNP7934	RLG3	80.236	TGCAGAGGAGGCGAGAGCGGAAAGCAGAGGACGGGAGAAGACAAGGAGGAAGAAGCCCGCGCGG
SNP51519	RLG3	80.905	TGCAGGTTCAGGCAATCCACGCGGTAGCTCTTGTGCAGCTGCAACTCCGAAAAAAAAAAAAAAA
SNP51605	RLG3	81.341	TGCAGGTTCCGAGGTCAGTATCGCTGCTGGCGCTCGGCAATGAAATCAGATCGAGCTCTGAAAG
SNP47138	RLG3	81.686	TGCAGGGGAGGCTCGCTCACGGATCGGACCACAAGGTTCAGGCGTCGGCGTGCTCCAGGTAGCT
SNP40803	RLG3	81.92	TGCAGGATTTTATTTCTGCATAGAAGTATACGCCGCAGCATAAACACTGAAAAATTTCCATGAA
SNP45094	RLG3	82.166	TGCAGGCTTGCAGCGCTGGGATAGATGACTTAACTATTTCCGTGGACTACGGATCGATGAACGC
SNP53571	RLG3	82.467	TGCAGTAGAAGTAGAGGGGAGGGAGGCAAAGGCAGCCAAACCGCGCTGCGGGGAAGCGGGCGAG
SNP56801	RLG3	82.927	TGCAGTCTGGAAAGCTGCGCCCTCGAAGCGAAAGCGTCTCCTGCGGTTTACGTCGCCATCCATC
SNP32591	RLG3	83.092	TGCAGCTCTGCTTCACGATCGACCCGTGTGCTCCCCCACAGGGGACTCTGGCACCTCGTAGACA
SNP5395	RLG3	83.489	TGCAGACGTTTAGAGAACCAAACAGCAGACATTGCACGGCGTCAACCTGGCCAAGCAGAGCCTG
SNP21454	RLG3	83.702	TGCAGCCAGGGCGAGGCCGCCAGCCACCGTCCCCGCGGCCGCGGCGCGGAGAAAAGACGATGCC
SNP47215	RLG3	83.906	TGCAGGGGATTTGTCCTCCCATTGATCCCCTCGTGCAAGCTATGGTCCACCTTCTCTCCCAGCT
SNP57651	RLG3	84.414	TGCAGTGATTATGGACGACACAGCTCGAAGACGGCAAGTTTGCTTCTAGGTCCAGCCTCGCTTC
SNP41891	RLG3	85.089	TGCAGGCATGCCGCATGCGGGCGTACTGGCGAGATGGGGCAGCAGCAGAGAAGGTGCATCGGCC
SNP49970	RLG3	85.796	TGCAGGTCTCGACCGTTAGATGCGACATATCCTCGTCTTGTTGGGAAACCATCCACGGCGAGAT
SNP53890	RLG3	86.347	TGCAGTAGCTGCTGCTACCTTCCACTCTGATTTCGTGAAACACAAATCAGGCGAAAAGGATAAA
SNP20954	RLG3	87.02	TGCAGCCACCGACCGCGGTTCCCAATCTAACAAATGTAGTGCAACAAACCAAACTTAGAACATT
SNP60375	RLG3	87.382	TGCAGTTACCGCAGAAAAGCATTAATTTCACATGTTTATTAGTTTGTTTGTTTCATCAGTCCAT
SNP30231	RLG3	88.295	TGCAGCTACCTTGGATACGCGATTGTAGAATGCTAGTCCTTGTCGCCATTTATAGGACGCTTGG
SNP24083	RLG3	88.934	TGCAGCCTCAAGTTGTTAGCCTAATCGATCGGTCAAGGCCCCTGATTCATTGCGGTGCGGCACG
SNP19804	RLG3	90.288	TGCAGCATCTGTTCAGCCGCATCTGCAAGCGGGGGTCCACGGTCGGTCGCCTGCACTGGGGCCC
SNP61230	RLG3	90.288	TGCAGTTCTCAGAGCATAGTTCCCAGTAAGCAGTTCTCATGATACAATATTTGCTACTATAACC
SNP25761	RLG3	90.742	TGCAGCGAGAGGCGAAACGACAATTTTGGATCAAGAAGATCGGGGGCTTGGTTGCCCGAAAAAA
SNP32341	RLG3	91.067	TGCAGCTCGTGCAAATAGGTTGGTCGTGTTATGGTCGCGGTAGTGTAGAGCTTCTTCGATGTTA
SNP50994	RLG3	91.279	TGCAGGTGGGGCACGTCGGCCGCAACGCGAGCCACCGAAAAAAAAAAAAAAAAAAAAAAAAAAA
SNP17334	RLG3	91.429	TGCAGCAGCCAACGTGGACTTCCATGGGAAGATGTCGCTAGCAACGTTGAACGTCCGAGGTAGA
SNP29259	RLG3	91.745	TGCAGCGTCCAGCTACCATCGTCATCAAGGACAAACGAGCTGAGCAGAAACGGCTCCTCCTGGG
SNP28848	RLG3	92.247	TGCAGCGGGTTCCTGGGAAGCTTCCGCTTGGGAAGCGGAAGGCCCCCGTTCCGCCAGATCCAGC
SNP30195	RLG3	92.596	TGCAGCTACCGCAGGGACAGTGCTGTGCACGAGCCACGAGGGGGGCTTGCTCCGACCTTGATGT
SNP29604	RLG3	93.64	TGCAGCGTGGACAAGGACGTCTCACTCTCGCACCCTCGCCGAAAAAAAAAAAAAAAAAAAAAAA
SNP44338	RLG3	94.361	TGCAGGCTAGCTTGGACATACACGTGTGATTAGAAATGGCTGACGCGTACATGCGTGCGTGTTT
SNP28633	RLG3	95.147	TGCAGCGGGAGGTAGCAGGACGGGGCGGAGGTAGGAGCGAAAGAAGGAAGAAGATGCACAATAG
SNP23177	RLG3	95.372	TGCAGCCGCATCTATCCCTCGGAACTTCGATACACATACACTTTGGGTAACCAATTAACCACTC
SNP35689	RLG3	95.865	TGCAGCTTGAGCCCTCAACGACTCGCGCGAGCTGCGAGGAGCACCACACCTCCACAGGCCGCCC
SNP23917	RLG3	97.038	TGCAGCCTAAATATCTTGAACTATCCGCTCAAACACATTCTTACAACATTATGTATTTATGTAT
SNP16688	RLG3	97.918	TGCAGCAGAGTTATCTTCGTGTCGCCGCCGTCGTTGTCGTTGCTTATTTAGGATTATTATGTGT
SNP31510	RLG3	98.522	TGCAGCTCCCCGTGGACACCTTTTGATGCAAAAGGGAAAGCAAAGAGAGGTCCACATGGGGAAG
SNP59951	RLG3	98.874	TGCAGTGTGGAGTGTGGATCGGGCGATGGGTTCACGCGTGCAATAATTCGTTCCTTCATCTGAC
SNP47959	RLG3	99.308	TGCAGGGTCAAGATGTTCCTCAAGTTGGGCACCTCTGATCGCCGAAAAAAAAAAAAAAAAAAAA
SNP32773	RLG3	100.552	TGCAGCTGAAGAATCCAAGAACAATCAGTCACAGCTCGCCAATCCGCACGAACTAGAACTACAG
SNP60360	RLG3	101.323	TGCAGTTACCACCATCCTACATATATACAAATTAATTCGACAATTGATGTTTCTTCTTGTATGC
SNP9396	RLG3	102.603	TGCAGATAACCAAGAATACTTGCAAACATGAGTAGAGTAGCAAGGGCTTATAGAATTTAAAGCT
SNP62431	RLG3	103.146	TGCAGTTTAAGGAAGATGGTAGGCGTACCTCATGCCAAGCCCAATTTGCACTTCCAATCTGTAT
SNP22448	RLG3	104.168	TGCAGCCCGAGCGCCGCACAATGGTTGTTTCGGCGTGAGCGCCTAGGACTGCTGCAACCCGCAC
SNP19389	RLG3	105.885	TGCAGCATATGTTTACAAAATATGAATACCAATTGTGGTGGCTGGCCAATGCTACAAAGCTGGC
SNP11286	RLG3	107.166	TGCAGATGCAGCCACCAGTGTCAAGTGCTGCCATCCAGCAAGGGCAACAGCGGCGCAGCAACCA
SNP34923	RLG3	110.199	TGCAGCTGTTGTATTTGAGCCGATGGTTGTACTGCCTGGTACATGAATTGCTGATTCGAAGTCG
SNP15051	RLG3	112.149	TGCAGCACATAGATGAACAGCTAGCCAATAACACGTTGCATGCTGGTGGTGGCATACGTGCACG
SNP45821	RLG3	113.515	TGCAGGGAGCTCGCACATTCCAATTTCCAAATAAAAAGAAGCAACTGTGCTGTTAACTAAGTGT
SNP23920	RLG3	114.292	TGCAGCCTAACACTATCACACAGTTCCCTGCTGCAACTACGAGATCTGAATGGATTCCCATACC
SNP31735	RLG3	116.332	TGCAGCTCCTCCATGACGCGATTGCAATTTTCATTTGCATTCAACTAAGCTGAGCTACATGAGC
SNP34320	RLG3	116.866	TGCAGCTGGCGTCGGCGACGGCGTGCGTCGCGTTGTCGGCGGCGCGGCTCGCGCGGCAGGACTT
SNP4721	RLG3	117.38	TGCAGACCTCGCTCTCGCTCGCCTCGTCCGAGCAGGTGGGCTCGCCGAAAAAAAAAAAAAAAAA
SNP7486	RLG3	118.426	TGCAGAGCTATTCTTCCCAGAAATTTTTACACTAAACATCAACCACATTTGCCCAGGTCCACGC
SNP5164	RLG3	119.097	TGCAGACGGAGCGGCCGTCGTCGAACAGCACGTCGACGTCGACGGACAGCTCAAACACACGCCC
SNP51079	RLG3	119.499	TGCAGGTGGTGCCATAATTCGAACTTGTAATTAGAAACCACATGATATATGCTGAAACCAGGTA
SNP47972	RLG3	120.763	TGCAGGGTCACGAACGCGGGGGACAAGCTTCGAGTCGTGGGAAAGTGCTTTTGGAGCAGATGCA
SNP8820	RLG3	121.845	TGCAGAGTAGACGCCAGGAGATAGATCAAGGGTGTTCCTGTTGCCTGTTGGACACGACATGGTA
SNP60841	RLG3	123.006	TGCAGTTCATGGTAATCTCCCTCGGAACTTGTTACGCCGCAGATTGGATGCGCGGGCATTACAA
SNP33440	RLG3	125.703	TGCAGCTGCCGCCATGCAAGATTGCTGCGCCAGATCCTTCCCTTCCTTACATGCACATCCCTAA
SNP42413	RLG3	129.071	TGCAGGCCCGACAAGGCTGAATCAAATATAAAAATGATTGTTATCCCCATCACCGAAAAAAAAA
SNP50368	RLG3	131.596	TGCAGGTGCACGCGTACGGGCGCGCCGACATGGCCGTGTACGGCGTGAGCCTGTCGAGCGGGTT
SNP47661	RLG3	132.671	TGCAGGGGGTGATGCCTGCAATGGTGGAGGGCAGGGTAAAGCCGAAAAAAAAAAAAAAAAAAAA
SNP56419	RLG3	133.103	TGCAGTCTAACCCAGTGCGTTAGAACCGAACACAGAGCAAAAACTGATCGACTGGCCACAAGCC
SNP47382	RLG3	133.792	TGCAGGGGCGGGAGCGTACCTATGATGTCGGCGAGGTTGAAGCCGTTGGTGAAGCGGCCGAAAA
SNP37615	RLG3	135.042	TGCAGGACAACAATTTGTGTAGAAAGAATAGTAAGAAACATCACATCACGCTCAAGAAAAATAC
SNP794	RLG3	136.874	TGCAGAAATAATAGGCCATCTACTAATCTTGTGTGGCTTCTCTCAGCAAGCGTGGTACAACATC
SNP3757	RLG3	138.566	TGCAGACAACAGATATGCAAGCCCACAAAGCAAGTGTCCTAGAGCGGGCCGAAAAAAAAAAAAA
SNP42846	RLG3	142.051	TGCAGGCCTCACGCATCATCCCCTACCCCTAGTACAGTCAAACCGAAAAAAAAAAAAAAAAAAA
SNP16045	RLG3	144.036	TGCAGCACGTAGGAATGAAACCTTGTACATAGTTACGTTCATGGTGAATCTTATCTCCTGTGGA
SNP22983	RLG3	147.975	TGCAGCCGAGCGAGCAACATTGGATGATGTCGTTCCACCTCCGACTCAGATAAGATGTCGCAGC
SNP11728	RLG3	154.659	TGCAGATGGCTGCCAGGATGGACATGGACTTAGTGGAGGTACGCCGTCCACCATGTATTTCTTC
SNP29775	RLG3	159.179	TGCAGCGTTCGTGGGAGCTTTGTGGTAGAATGCTGGTGTTCCTGATGTTAGTTCACCCCACTGG
SNP53939	RLG3	160.899	TGCAGTAGGAGACTCTTATCCAGGGGCAAAAGCGGAAAAACGATTCAAAAGACGCAGCCCAGCG
SNP28294	RLG3	164.21	TGCAGCGGCGGCGAGGAGGAACCTGCGCGTGGCCGCCGCGGCGAAGGGAGGAGCCGAAAAAAAA
SNP55406	RLG3	165.754	TGCAGTCCAGGAACCCTAGGACAGGCGGGCGGCAGAGCGACCGAAAAAAAAAAAAAAAAAAAAA
SNP59201	RLG3	166.697	TGCAGTGGCTGCTCTTGCTGTCCACCATTGGAGCAAGTTATCTACCTGGCCCCATAACACGGGT
SNP55864	RLG3	167.653	TGCAGTCCTTCTCCCTCTTCACCTGCGCTGTATCTGTATGATGTCCTCGATGGCATCGGACTTC
SNP4840	RLG3	168.907	TGCAGACGAATTTTACAAAATCAAGCATTATCCCGATAAGATGCGACGGGATTGACCTTGCCCA
SNP62972	RLG3	169.482	TGCAGTTTGTATGAGGTTAAGGACCCAGTACTATTATTTTCTGTGTGATGTATGGATGATTATA
SNP47018	RLG3	169.948	TGCAGGGGAAGCTGAGAGGAAACTGGAGCCACGGCGCGTTGCTGGAGCACGTCACATCATCAGC
SNP37105	RLG3	171.464	TGCAGGAAGAGACGGCGGCGGCGGCGATCACCTCCTTTCCTCGCGCTGCGACGGGCTCCGCCAG
SNP8366	RLG3	171.77	TGCAGAGGGACTGTGTCTGGGCCAGCCGAGCTACACCCCAGCCGAGGCGGCAGCGATTCCGCTG
SNP37712	RLG3	171.97	TGCAGGACACGTCATCTTCGTCATCAGGTCTGTGTGGTGCCAAGGCGCTGAAGCTTGATGCCGA
SNP35590	RLG3	172.527	TGCAGCTTCTTAGCGAGGAGCTTCCGCAGCGATCTCCTCTTCTCCTTCCTCTTGGTGGGGCTTG
SNP47505	RLG3	173.76	TGCAGGGGGAAGGGCCCCATGGCGCGGCGACCACGCCACGGCGGTTGCAGCTGGTTGCGTGCCC
SNP37806	RLG3	175.758	TGCAGGACATGCCCTCTGCCACACGCACACTAGACCTTGCTTCGGCGCTTGAGGTTGGATCAGG
SNP21261	RLG3	177.051	TGCAGCCAGAGCAGCTGGTGAACTGGAATACTTGTGTTGTGCTGCTTGCAGCGCTGCCGTACTT
SNP27265	RLG3	180.14	TGCAGCGCGGCTCGATCTGGAGTAGCACGGTCGGGGCGGCGCTCCGAAAAAAAAAAAAAAAAAA
SNP5044	RLG3	185.638	TGCAGACGCCGCATATCTGAATGAGTAATCACAATTGAAAACCAAATCAATCACTTCCATTTCC
SNP52182	RLG3	191.413	TGCAGGTTTCTTCAGTTTGGAAACCTGAAGATCATGAGGGCAGTTTCCTTCTGGTTGTTCATCT
SNP13281	RLG3	192.875	TGCAGCAAAGTACAAAACTTTTTCCTAGTACGAAATACTCGTACTCGTATACAAGTACAGTACA
SNP36193	RLG3	197.177	TGCAGCTTTCATGCCCCATCCTACAGCGACAGCAGCGGTTATTGGATCGGCCATAGAAGCCGCA
SNP59548	RLG4	0	TGCAGTGGTTGACCCTCGTGGTGGGCTTGATGCTGCTAGTTTAGAGCTACGATGGGCTCGTCGT
SNP55568	RLG4	7.924	TGCAGTCCCTCACCACTGTGGCGGGCGAATGCGTGGATGGTGCAGATTCCACCATCCAGTGCGA
SNP33085	RLG4	9.627	TGCAGCTGCAAACGGACGGACAGAGACGAACGCCGTAGGTCAGCTGGTTGGTCGACGGTCGAGA
SNP31546	RLG4	10.57	TGCAGCTCCCGCTGCGACGCGAACACCTCCTTCCCGCGCCGAAAAAAAAAAAAAAAAAAAAAAA
SNP17954	RLG4	11.432	TGCAGCAGCTATAGTATAGCGTAATAAGATACTCCATCGATCGATATGGAAGGACGACCGAAAG
SNP32155	RLG4	17.538	TGCAGCTCGCTTACACGGTTCGTGTAAACAAACACCAAAGATCAGAGCGCGACGTGAGCAGAGG
SNP46703	RLG4	18.273	TGCAGGGCGGATCGCAGCTTGGCGGCCTCGCCGTCGGCGCCGTGGTCGTCGGAGGGAGCGAGCG
SNP41551	RLG4	19.046	TGCAGGCAGCCTTCTATTCCATCCTCAACGCTAATCGTCAATTCCTCATCGCAGCCGTTGTTCT
SNP46542	RLG4	21.421	TGCAGGGCCTGCCTGCCTGCCTATCTTTTGGAAAGAGGAATTGCACGCGCCAGTCGAGGCCCAA
SNP38252	RLG4	22.192	TGCAGGACGGTCGGCATGGTGGCCGCCATGGTGGCGGTGGCGGTTGCGGCGGACGGCGAGGCGG
SNP40865	RLG4	22.484	TGCAGGCAAAGGGATTGTTGAATAGCAATATGAAGTTATTTCCATTAGCTACAAGGGGAGAGGA
SNP41044	RLG4	23.187	TGCAGGCAATCCTCAACATGCATTTGTAGTTGTAGCTAAAATATGAAGCCTTAATCCAGCCAAA
SNP5848	RLG4	24.601	TGCAGAGAAAAACCACCAAAGTCCCAAACCGAACATCACGACGCGATCAAATAGAGCGGCCACT
SNP41749	RLG4	25.224	TGCAGGCAGTGCCGAACCAGCAATCCAGCATCGCCGCCGTGCACAGGCAGGTAGGCAGGCAGCC
SNP11350	RLG4	25.534	TGCAGATGCCATACAGGTAGCAACAAACAGTCACCGCGTCGTCAGAGTCTGAAATGCGAGGGCA
SNP47356	RLG4	25.974	TGCAGGGGCGAGCGGTGGAGGAGTGGCAGCAGGAGCGGCGCATCGTCGGAGGAGCTCGCTGGGC
SNP7783	RLG4	26.323	TGCAGAGGACACGCGCACAAAGAGCTTATTAGGTTAGATCGGACGCACGGAACGAAGCGGGACG
SNP37289	RLG4	26.854	TGCAGGAAGGAGAAGACAGAAGACTAGAGCAAGAGCAAGAGCAGGAGGAGGCAGCGCACTTGGG
SNP12247	RLG4	27.254	TGCAGATTCACATATGGGCTTGAAATGTTATCGTGTAGTTGTCACGGGTCTAGCGTCGTCACTT
SNP8668	RLG4	27.577	TGCAGAGGTGCTGTCCGATGCTCGCGTCCGCGCGCTTCGGCGTGCGGGGCTCGCCGAAAAAAAA
SNP16772	RLG4	28.361	TGCAGCAGATGCGTCACCGCCACGGGCCCGAGCTGCTCCTCCATCTCAGCTCGCCGCCGAAAAA
SNP19327	RLG4	29.313	TGCAGCATAGGCCCCCATGAGGCCAAGCAGGTCCAACACCATGACTAACCGCAGTGGAAGAACG
SNP39154	RLG4	29.69	TGCAGGAGCGTCGCACCCATCTATCCTCCTGGGGTTGGTTGGACTCTCTACTGATCCCAGGTGC
SNP2076	RLG4	29.982	TGCAGAAGAGGCGGACGATGAGATTGGTGATCCCCTTGCCACGGCATCCAGCGAGGAGGATGGG
SNP31509	RLG4	30.29	TGCAGCTCCCCGTCGTCACCTTCGGCTGCGCGCTGCTGCTTCTCTCCCTCGTCGGCCTCGCGGG
SNP36270	RLG4	30.465	TGCAGCTTTGACCGCGAAAATGTCCATGATAGACCCCGAATTTTAATGTCCTCCAAATAGCAAA
SNP37312	RLG4	30.465	TGCAGGAAGGCCTTTTGCACACAGCACCTACCAGGGGCTACCAGCTACTGCCTGTGGGCCCCCT
SNP41782	RLG4	30.465	TGCAGGCATACCTACACACTCGTGTCATTGTTTCAATGTCATAGGTGAAAAGGGTTGCACCTGC
SNP32076	RLG4	30.597	TGCAGCTCGCCTTAGACGACGACAACTTCAAGCACGGCGGCGGGTGCGCAGTCTGTGTCGGCGA
SNP8743	RLG4	31.02	TGCAGAGGTTTACTGAACATAGTAAAGGATCGAACACGGCTGAAATCCTTGTCACTGTCCAATT
SNP12627	RLG4	31.221	TGCAGATTGGTACGATTGCTGGTTCAACTTATGGAGAGTCGAGGACCTACTGCTCGAGTTTAGA
SNP32538	RLG4	31.221	TGCAGCTCTGAGGAAGGACGATGCTTAGAGTTTGTTTCACATTGGTGGCACCAACAAACGTGTG
SNP14462	RLG4	31.516	TGCAGCAATCAACGTGTCACATAGCTAACATTTTCTTAGCAACAGACAACTCCACTCTTTGGAC
SNP22297	RLG4	31.673	TGCAGCCCCGCATGCCATTGCTCCATGCATCTCCTCACTCACCTCGTCCCCAACCCGCACGGGG
SNP39373	RLG4	32.084	TGCAGGAGGACGCCCATGACGACATCGCGTTTGGACACCAGGTTCTTGGTGTCCTCCTCCTTCC
SNP2911	RLG4	32.513	TGCAGAAGTGGGGCAGAATGAACAAAAAAGCGAGGATGCTGGAAAAGAACAGGAGGGAACTGGC
SNP55200	RLG4	33.246	TGCAGTCATCCCTTTTGCATCATTACCTGAGGCCAGCAGCGCATCACCAATTGAATGATGTGCA
SNP45912	RLG4	33.763	TGCAGGGAGGTGAGAACCTCAGTTTACATATGGATTTTACTTGTTAGCATATTCGCATATATCA
SNP45719	RLG4	37.301	TGCAGGGAGAGGGAGTACAGGGTCGCCATCAAGTTCGCCGCGCGCACCGACCTCCACCACCTCC
SNP17579	RLG4	37.47	TGCAGCAGCCTTTCTTCACCACTGACCTCCTGTACAAGCTTGTGAAGCAGTGCGAAACCATGCT
SNP50502	RLG4	38.094	TGCAGGTGCCCGCCGAGTGCAAGTACGCCCGCGAGCTGCTCCGCGCCTGCGACCGCGACCGCGA
SNP47984	RLG4	39.387	TGCAGGGTCAGGCACTCAGGCTAGAGATCTACTATACATAGCCCTGCAATCCAAGCCAAGACGC
SNP61733	RLG4	39.841	TGCAGTTGCACACGAGCAGGCAGGCTGCCCTGTCAAACAGTCGCGCACCCCGTACGGCGATACA
SNP4880	RLG4	40.636	TGCAGACGACGCTTGACGACGATGGCAGCCGAATCAATAGGATCCGCCACCGAAACAAGGGCAC
SNP57803	RLG4	41.405	TGCAGTGCACTATGTATCCTAACCAGGAACTGAATAGCCACTATAATGTTTGCACTGTTTTATG
SNP35099	RLG4	42.684	TGCAGCTTATTATTATCATCTGAGTGCATTTCTTTCATGAGTTCCTTTCCTACCACTAGAGCTT
SNP15872	RLG4	45.248	TGCAGCACGCGGCGAGCCCACCTGAGGGCCACGATGGCGCAGGGAGCCGTTGCGGCAGGACAGG
SNP1526	RLG4	45.588	TGCAGAACGAACAAGTTTCTGCATTTTCCTAAGAACCGTAGAAATAGTTGTACTCCCAAATCTA
SNP39933	RLG4	46.813	TGCAGGAGTTAAACTAGGAGAACATTGGGGCATCAGGGAGACAGGGACCCGTCGTTCCGCCAAC
SNP56370	RLG4	47.461	TGCAGTCGTGCACGCACTCTTGCTACAGGCTACAGCCAGACTTTCTCCGACTGGGCCGAAAAAA
SNP31083	RLG4	48.122	TGCAGCTCAGCACGTCGGCAGTTGTCCAGAGTTGCATAAGAGGTTAGAGAAAAAAAATCAACCT
SNP56459	RLG4	48.876	TGCAGTCTACGAAAACAAGGCACAGTATGCTGTGGCTGCGTAGGAGCAATACTATTCCAATTTC
SNP30179	RLG4	49.586	TGCAGCTACCCATGGCGGCGAGCTCTCTCAAGTGTTGGCGTCTATGGCAACGCCAACGCCACTT
SNP7094	RLG4	54.561	TGCAGAGCCAAACTGATATCTTTACTATCATTGCAACAAAGCCCCTATCTATATCCTCGCGTCT
SNP26399	RLG4	55.118	TGCAGCGCAGGTGTAGATGTAGATCGATGAGATCGAAGGGGGAGATGAACATGAACAGTGTATT
SNP44303	RLG4	55.516	TGCAGGCTACGCGTACAATGCCCATGGAGGAGGAGCTCAAGGAGGAGGAAAGCTGGAAGGGGAA
SNP13501	RLG4	57.816	TGCAGCAACACTAGCCTTCTTATGAGCCCTGAAGGTGATCACTCCAAGAATCACCGAGGAGACG
SNP50684	RLG4	58.392	TGCAGGTGCTGCATGTTTCGTTCGAACCACGAGTCGAATTTTGCCGCTTCGAAGCGTTCGAGGT
SNP51619	RLG4	60.034	TGCAGGTTCCTGAAGGTCGGGCTCCTCTGCACCCAGGACGTCACGAAGCGGCGGCCGAAAAAAA
SNP21431	RLG4	65.879	TGCAGCCAGGCCCCGCATCGCCGCCGCGGGGAAGAAGAGGAGGGAGGGAGGCGCCGAAAAAAAA
SNP2417	RLG4	67.307	TGCAGAAGCTACATGGACGCGTGCTGCCTGTGCCTACTTCAGTGGTACGCAGCCGCCTGGCACG
SNP51720	RLG4	70.679	TGCAGGTTCTCGCTGACAGACCTTGTGGACTAGCTCCTCGCTCGCCATGCCGAAAAAAAAAAAA
SNP55671	RLG4	72.511	TGCAGTCCGTCCAGCCAACTCGCCATCGAATCGGGCCACCGCACTAGCTAGAATCATCATCATC
SNP14802	RLG4	72.719	TGCAGCACAAGCCCATGCACACAGCTGGTCAGATGGAGTCCTCTGGTATCTGGTCTCCAGTGTT
SNP13052	RLG4	72.947	TGCAGCAAAAGGGACCCCAACAACAAAGGTGCATGGGCCGACCTGCCGAAAAAAAAAAAAAAAA
SNP46688	RLG4	73.266	TGCAGGGCGCTGTTGGAATCGATGAGGCGCTCGGCAACAAGCGAGAGCAACTTCTGCTGCGACA
SNP7812	RLG4	73.266	TGCAGAGGACGCCGACCAAGGCCAAGAACAAGAAGGTCCACGGCTCAGGGGACGGCGACGTCCT
SNP54030	RLG4	73.901	TGCAGTAGGTGAAATTGAAACATCGGTAGCCTAAAAGCCTAGTAAGGATTACAAGACCACCCAA
SNP48944	RLG4	73.919	TGCAGGTAGCAAGCGCGAGTGCGTCAAAGAGCATGGACGGCAAGGGTAGCTTGTCACGTGCGCT
SNP42067	RLG4	74.269	TGCAGGCCAATGCAGCAGGCTGAAGCTGACACGGCCCGCTGCCGCCCCGTGGGCCCACCAAGGC
SNP33039	RLG4	74.925	TGCAGCTGATGCCTGCCGTTGCCACCATCTTAACCTCTTCTCCTCCCACATATATATGAGCCAG
SNP38623	RLG4	75.418	TGCAGGAGACGGCGGCGGCGGCCATCTCCTCCTCCTCCTCCCCCCACGCGACGCGAGCGGCGGA
SNP9793	RLG4	76.12	TGCAGATATATACACGAACATGCGTGCATATGTAAAGTTCCATCAACATTTAGTTACACAAGCT
SNP4146	RLG4	78.016	TGCAGACAGGCGAGGAGGACGAGCGCGACGACCGCCGCCACGACGCCGCAGCGGCGCGGCGGCG
SNP59823	RLG4	79.592	TGCAGTGTCTCGGTTTATCAAAACAACCTAAATCCAAGGCCTTATTTTTCTAAATCATGGTGAA
SNP45689	RLG4	80.406	TGCAGGGAGACGACGACTGATCGATGCCCACCACTACATGCTTCAATTCGATCGCCGATGCCAT
SNP16376	RLG4	85.223	TGCAGCACTTTTATTTAAGCATCCATACCACCAAATATATCATCAACAGAAGGATTGTCTTTTT
SNP11248	RLG4	89.961	TGCAGATGCACATTGATAGCGATGCCGAGATGACCGTTTGGGTTTAAGTATCAGAGCTCGAGCT
SNP4947	RLG5	0	TGCAGACGATCGGGGAGGATCTCGCCAGCAGATTCGATGGCATGCACATGCCGCCACATGCCGA
SNP53998	RLG5	5.213	TGCAGTAGGGCGCAGCGACAGCAGCAGCAGCTTTCCTGTGCCATCCATGATCTACTAGCTCCAT
SNP54206	RLG5	13.739	TGCAGTAGTGTTTGGAGCACTGAAAAGACACGCGAAGCAGTTAAAAAGGACTGGAATTGTGCAA
SNP50815	RLG5	19.373	TGCAGGTGGAGCCGTACGCGCGTGCCCCGCCCGTTTTGGCAACGACCTTCCTGACGGAGAGATC
SNP31366	RLG5	20.009	TGCAGCTCCAGCCCGCCCACCTCCTTCTGCATGGGCAAGTCTCCCCCATCGGCGCCGAGGATTG
SNP47309	RLG5	20.565	TGCAGGGGCCAAGACGGACGCTGGCGGTGACCTGGCGGCGGTGGCGTTGCGCCAGGCGCTGGTG
SNP38121	RLG5	21.331	TGCAGGACGCCGTGGTCGCAGGCGATGGAGCTCGGAACCTGGACCGTGAATCGAGCAGTGGCCT
SNP3775	RLG5	21.999	TGCAGACAACTCTAGTTCCCTCACTACTCCATCCAGTGCATCTTCCTTTACACCGCTGAAAGAT
SNP50979	RLG5	21.999	TGCAGGTGGGCTCCCACCCTTTTCACGTGGGCAGCGGATCGGGATCACACTCAGAGTGAGGGGG
SNP7609	RLG5	21.999	TGCAGAGCTTAAGTAGGTTCATCCAGTTGACTTACTGACCGTTCATATGGATCATATGATGATA
SNP36082	RLG5	22.376	TGCAGCTTGTGCGCCTGGGACGAAAGCCAGCACTGAATACTTGCCTCTCCTACCAAACCAAAGA
SNP8595	RLG5	23.091	TGCAGAGGTATTTGAAACTGTAGTTTCCTCTCTTTTGGAAGAAGACGCATGCACTCACGCATGG
SNP19923	RLG5	23.575	TGCAGCATGCAACCAGTCTTGGGGTTGTATCCAGAAGGGTTCGGCTCGGGGAAGATGTCGAGAA
SNP53227	RLG5	25.428	TGCAGTACGCCAGTACTGGAAGGGAAGACGACAGATGCCGTTGCGGGTGTACTCTGGAGCTACT
SNP45395	RLG5	25.462	TGCAGGGAATTTTACAGAATTGATTCAAAGTGGCACTGTAGTGTGGAGCTCAAGAGTAGAATGC
SNP1645	RLG5	25.521	TGCAGAACGGGGTCCTCTGGTCCGTCTCCAAGGACGTCACCAGGTACGCGTCCCTCCTCGCCGC
SNP48802	RLG5	25.556	TGCAGGTACGGGTCGCTCTCCAGCAGGTCCCTGTGCCCGAAAAAAAAAAAAAAAAAAAAAAAAA
SNP31386	RLG5	27.325	TGCAGCTCCAGGCCCTGAGAGCCCGAGACCCAGACGAGACGACGACGACGCGGCATCCATGATG
SNP20248	RLG5	28.281	TGCAGCATTACCCGCCAACTGAGGGTTTGGAGGGACTAAAATGTGGGAATTTATCTTTCAATTA
SNP32575	RLG5	28.507	TGCAGCTCTGCGGGGGTGCAGCTGTGCGTACAGAGAGTGATCGGTCAGCAACATGTTACAAATA
SNP22046	RLG5	29.319	TGCAGCCCAGCTGCGCGGTTCTCGATGCAAAATCTACGGTTTGTTCGGTTAGCTTATCAGTCAC
SNP34185	RLG5	29.524	TGCAGCTGGAGTGCTGGACACGGCCTGTTCGGTTGGCTGGTAACTAACGGCTGGTGCTGATTTA
SNP62729	RLG5	31.721	TGCAGTTTCTGACTCGCTTGGAGTAAACCCAGACTAAAAAATTGCGAGATGCCACACCGTACCG
SNP41770	RLG5	32.292	TGCAGGCATAAACAAAGAGCAAAGCAGAGGCGCAATGCCTGGAGCATTATCCTTACAAGCTCCA
SNP22603	RLG5	32.71	TGCAGCCCGTGCAGGTGGTTTGGCGTCCTAGATGGGATGTGGCGGGAAATGAGGGAGCTGCGCT
SNP49470	RLG5	34.176	TGCAGGTCCACGGCCGTGCCCGACGCGGAGAGGCCGTCGAGGAGTGGCACGAGGCCCTCCCGAA
SNP8601	RLG5	34.436	TGCAGAGGTCACCAAGAATCTAATGTGATTACTGAATCCTGATGGGTTCGATGCTCATTACTGT
SNP35740	RLG5	34.846	TGCAGCTTGCAAACGCCAAGAACAAGTGAACTGACAAGGAAGACAATAAGCCGTCTCCTACCTC
SNP36953	RLG5	36.821	TGCAGGAACGGCAGCGGCGCGCCCGCCGCCGCCGCCGCCGAAAAAAAAAAAAAAAAAAAAAAAA
SNP7925	RLG5	38.26	TGCAGAGGAGGAGGCAGGGCGGGGTGGCGGGCATGTGCCAGGAGGAGGAATTTTGAAGGCACGA
SNP18635	RLG5	38.527	TGCAGCAGGGGTGCTGGAATGCTCGTAGCTAGCTTTGCTCCAGCGACACGACGTTGCACAACAA
SNP34455	RLG5	39.097	TGCAGCTGGGGTCGGGCCCCCTGGTGGGTTACTGGCCGTCGTTCCTGTTCACGCACCTGGGCGG
SNP12018	RLG5	40.812	TGCAGATGTGTACTGCGCGTGCAGCTTGCTTGTTCCTTAATCATCATCCCCACGATCTTGCACC
SNP10594	RLG5	43.545	TGCAGATCGCGGGCGTGAAAACCTTATCGATCGCTCGCTGGCAGCTCGCTCGGTGGAGCGCTGC
SNP57294	RLG5	44.136	TGCAGTGACGAGACGGAACCGTGTCAACCCCACCGCCAACGAGCTCCTCCCGCCTCCCGAAAAA
SNP59809	RLG5	44.868	TGCAGTGTCGTCGTCGCTGCCGTGGCGGCGGGGCGCGGGTGAGGCCGAAAAAAAAAAAAAAAAA
SNP55921	RLG5	46.769	TGCAGTCGACGGGATCTTTAGCCAGTTCAGATTGTGGTTCTGAGTTCCAGAGGTCACCCTCACC
SNP8671	RLG5	48.622	TGCAGAGGTGGAAGAGAGAGGATTGGAGGAAAAACTATGATCTAGCGTGGGACCAAAAGACGGA
SNP34297	RLG5	51.216	TGCAGCTGGCGCGGCAGCAGCAGCAGCGTCGTCGTCGTCGCCGCCGCTGCCGAAAAAAAAAAAA
SNP27507	RLG5	57.154	TGCAGCGCTGAAATCAATTCATATCGCATGGAAGAAATTCAAACACGACTTATGCAAACATTAC
SNP15585	RLG5	60.985	TGCAGCACCTGACAGAACCAGAAGATGGAGATGGGCACGACGTCCCTTGCACCGTACATGCCGT
SNP34666	RLG5	61.45	TGCAGCTGTATCCGAACCGTTACCCAGCGGCACGCCATTCGCCACGACTGAGCTCGCACCGAAA
SNP24133	RLG5	62.419	TGCAGCCTCATCTCGGCGTAGAACCGCTCGATGAAGCGCTCGGCGCGGCCGTCGACCTCCTCGT
SNP17922	RLG5	64.395	TGCAGCAGCTACGCGGCCTACCACGCCGCCGTCGAGCACCGAAAAAAAAAAAAAAAAAAAAAAA
SNP2879	RLG5	67.836	TGCAGAAGTGCAAACCGTGTGAAACAAGGTGAAACAAGCGTGGGTCAGCGCTGTTACTGGGTGG
SNP54683	RLG5	71.074	TGCAGTATTTAAGGTTTAGGTAATCTGGTAATGTAATTGATGGCAGGCATAAACTGCGATGCGA
SNP7000	RLG5	71.192	TGCAGAGCAGGCGGCGGAGGTGGTGGATGAGGAGCGCCGCCTCTGCTCCCGAAGTTGCCCATCG
SNP57126	RLG5	73.81	TGCAGTGAAGCGGCGGCGGCCTGTTGCTGCATCAGACTCGGAGGCTGTTCTCCGAAAAAAAAAA
SNP6790	RLG5	74.177	TGCAGAGCAACAGCAGCTCCTCCTCTCGGATCCGATCGCGCCGCCATGCGCTCGCTCCGCGTCG
SNP36171	RLG5	76.201	TGCAGCTTTATCCCCGCTCATCCCTCTCCTCCATGGCCGACCGAAAAAAAAAAAAAAAAAAAAA
SNP23976	RLG5	76.265	TGCAGCCTACGGAACAACAACATAAGAAGCAATGTTAGTTAAAGAGAAAATCGAATGGAACCTA
SNP24435	RLG5	76.756	TGCAGCCTCTGATGCAAGTATGCAGCTTGACGGATTGGATTCGTCCCGAAAAAAAAAAAAAAAA
SNP29237	RLG5	77.441	TGCAGCGTCATCGAGTGCGGCCAACAAGACGCACCGAAAAAAAAAAAAAAAAAAAAAAAAAAAA
SNP58581	RLG5	77.962	TGCAGTGCTGCCGCTGCACCTGCACATGTGGTTATATTTCCCATATTTCCATACCGTGCTACAG
SNP24559	RLG5	78.569	TGCAGCCTGATCCTGCTTGTACTTGTACCACACCGCCGTGTCCGTGCGGTTGCATTCCATTGCA
SNP34351	RLG5	79.028	TGCAGCTGGCTTGATAGAAAGCACAGAAAGCTGCCATGACATCCACCTTGATCACCGAAAAAAA
SNP9655	RLG5	79.28	TGCAGATAGAATGTGTTCAACTGCTTCTTATACTGATCATATGTCCTGTCTTGCATCTTAGGTT
SNP28443	RLG5	79.556	TGCAGCGGCTCCATGTCCTTGATGGCGAATGCGGTGCGCAGTCGGGCGATCATGTGTTGGAGCA
SNP23256	RLG5	80.09	TGCAGCCGCCCCCGACCCGACTTGCACCTAGGGTACGCACCTGTGTATGAGCTAGAGCCACATG
SNP34451	RLG5	80.332	TGCAGCTGGGGGCGGGCTTGCCGAGGCGAACGGGGAAGCAACCAACAAACTGCTAGACGGGCAG
SNP43817	RLG5	80.715	TGCAGGCGGCCTTGGAGGAAACAATTCTCCCCCATGTGAAAACTCTAGCCGCGTGCAACCATCC
SNP29652	RLG5	81.378	TGCAGCGTGGGGTGGAGCAGCAGCAGCGGCGCAAGGGATCTGATGGCGATGGCGAAGGGATCCG
SNP59670	RLG5	82.409	TGCAGTGTAGTTTGGTTTTGTCCAACCACTGATGTCAACGCGCTAACTTGAGTAAATTTATAGC
SNP54188	RLG5	84.132	TGCAGTAGTGGCTTTCCACTAGCAAACCTCCTCATGTCTTGAGGCTGCATGCATGTGGACGGTA
SNP53119	RLG5	86.52	TGCAGTACCGCAGGCTCGTCCGTTGCATTCGGTAGTACTAGTAGATATATTCTGGAAAAGCTAC
SNP6839	RLG5	87.443	TGCAGAGCAATGGCATTTCCCATGGACGCTTTAAGTCTCGGTGCCGCTTTTATTCAACTATGAC
SNP22764	RLG5	90.918	TGCAGCCCTGCCGCGCCTTCGCGCCAGACGGCGTCATCCTGTTCTCGGACATACTCACGCCGCT
SNP46579	RLG5	92.712	TGCAGGGCGACGCGGCGGCAGAAGTGGCGACTGGCGCGTGTCGAGGAGGCAAAGCCGAGCGAGC
SNP21630	RLG5	94.571	TGCAGCCATCGCCGATGAGGTCCGACGGCTCCGCTTCGGCGAGCAGAAGGCCGTTCCGAAAAAA
SNP20201	RLG5	96.55	TGCAGCATGTTACACTTCTCATCGACTCGATCGACAAAAACAGGGCACGGGGAAGGCGTACGGG
SNP52411	RLG5	97.855	TGCAGTAAAGCCTCCCCAACGACCGTCCAGTTGCCGTTTGCTGCATTCAAGCTGTACACTCTGA
SNP23434	RLG5	99.597	TGCAGCCGCGCCGACCCCGCGAAGTGCACGAACAGCCCCGAAAAAAAAAAAAAAAAAAAAAAAA
SNP9135	RLG5	100.12	TGCAGAGTGGGACGCACGAGCTTTTCTGGATGCTTTTGGTGTGGACATGTGGGCGTAGGGAAGG
SNP14509	RLG5	100.696	TGCAGCAATCGGAGCGCCGCGGCGGCGTGCAATACTGCTAGCAGGTCACCGACTCCTCGCCCCC
SNP27385	RLG5	102.059	TGCAGCGCGTGCTGCTTCGGATCGACGCCACGGTCGAGGACGCCAAGGGGCGGCACATCACCAA
SNP39035	RLG5	102.066	TGCAGGAGCCCTGGGAAACCATCAGAAGAGTTTGAGGCATACATTAAACAGAGAGGTTATGACC
SNP52678	RLG5	102.069	TGCAGTAAGGACCTGACAATTGTTCTTGGAGCGTTGGAACAGTATGTTACGCTTGTAATCCATC
SNP57936	RLG5	102.069	TGCAGTGCAGTAAAGCCAAAGGCGCACACATTTAGCTATCTCCATCTTGCCATTCGCGTCGCTT
SNP39095	RLG5	102.859	TGCAGGAGCGCCACCATCTCGTCCTCGGCGCCCTTGCCACGCGGCAGCTCCACGTCGAACACCA
SNP28480	RLG5	104.15	TGCAGCGGCTGCACCGCGTGCTGCTGAGCATCCAGATCACCGTCGAGGAGGCCGATCGGCGTCA
SNP39720	RLG5	104.6	TGCAGGAGGTGACGGGCATGGCCGTTCCGCCCACGCTGCGCGCCCCCGCGCTGGCCGCGCTCCC
SNP57892	RLG5	104.6	TGCAGTGCAGCTGTGCAGGTGCACGATGAATTGCTGTCCTCGCTCCTGTTTTCACCTTTCACTT
SNP47355	RLG5	104.808	TGCAGGGGCGACGGCGATGATGGTGTGCTACGGGCGGAAGGTGCTGAACGCGACGGGGACGGTG
SNP4118	RLG5	106.692	TGCAGACAGCGTTCATGCACTCTCACAAAAGCAAGGTATACCAGCACCGAAAAAAAAAAAAAAA
SNP26577	RLG5	106.734	TGCAGCGCCAGGGTGGACCCCAGGTGGGTCCTCCTCTTCCTCCACCTGATCCCACAACCGACCC
SNP55994	RLG5	107.334	TGCAGTCGATCAAAATTGTATTTGGTAAGTCCTTCATCTTGAAAAATAAAGTTCGATTTCAGCA
SNP44040	RLG5	107.414	TGCAGGCGTAAGCGGAAACGCGAAGCATTCATGGACCCTCGGAAATGATTGGCCGATCACGCTC
SNP3512	RLG5	107.418	TGCAGAATTCAGTAGTTATAGTAGTGGCAGTACACTTCAGGTTCCTAGGGGCTAAACTTTAGGA
SNP56403	RLG5	107.453	TGCAGTCGTTGATCCGAAAGCGCGTGCTGCACTTGCAGCCTGTACTTGTAATGGGTTGGATTGG
SNP35981	RLG5	107.942	TGCAGCTTGGGCTTCCAGTGCACCGCCTTGCAGTGGTTGAGGTGGTGGTAGACCTGCCCGAAAA
SNP58832	RLG5	108.085	TGCAGTGGAGGCACCGTCGTCTCTGTTTCCACGGGAACGGCGCCGCCGCCGCCGTTATGTTGGA
SNP25319	RLG5	108.456	TGCAGCGAATACATTTTCAGCTCGTGTCGCAGCACACGGTCAAGCAGGCACGCAGCCTCGCAGC
SNP45147	RLG5	108.601	TGCAGGCTTTCAAGTTAACAACGGCACTTTTGGAGCTAATGGGCAGCGGAGGAAGCAGCATTCG
SNP9569	RLG5	108.742	TGCAGATACCCGCAAACCTGACTCCAGGTGCAGCGCGTGGTCGTCCTCCACGGCAGTGCCCGCA
SNP22157	RLG5	109.066	TGCAGCCCCAAGGACTTAGGCCGCCACTGACATGTGGGTCGCACAAATATATAGCCCACCCGAA
SNP41284	RLG5	109.373	TGCAGGCACGCGTTCGTGTGGCTGTGGGGCGTGAACGCGTCGGCGACGCGCGCTCCAGCACGTC
SNP54935	RLG5	109.529	TGCAGTCACCGATGCGCGGACCACGTGGATGTCTGGGCCCACATACGGTAACTGCTGCGTTCTG
SNP27772	RLG5	109.846	TGCAGCGGAGGAGGACGCGCCGCCACCGCAGCCGCCGCCGTCGGGCTCGACGCCCAGCATCTTC
SNP7587	RLG5	110.158	TGCAGAGCTGGCTCACGCCCCGCCGATGCAAGATCAATCGCGCAGCGAATGGCGCGCGCCTCTG
SNP56224	RLG5	110.622	TGCAGTCGGCCGTTCAGAATGAAGGACGGCGAGCTATGGACAGTTGCAGCAGTAGAGCGACTAC
SNP39830	RLG5	111.06	TGCAGGAGTATAGAAGCACCCTGTTCTCTCCGTCTTCCTTGGGATACCAGTCTGCTGATAGTTC
SNP28207	RLG5	112.513	TGCAGCGGCGCGCAGCGTACGAACCAGCTCTGTCGAAAGGTCGAGCGGCACAATCACGCCTCGA
SNP45940	RLG5	113.624	TGCAGGGAGTCGCCGACGTTGACGAAGAAGGCGTTGCGGTCAGAGGGCACGGACACCCACTGCG
SNP13492	RLG5	113.952	TGCAGCAACACGCGGCGTACGAGCTGTCCGTCCCAGAGGCCGACCCCGCCGCGGCTAAGCATCC
SNP28287	RLG5	115.726	TGCAGCGGCGGCCGCGAGGGAGCGAGAGGTGGTAGCTTCAGCGAGGTTGGCGGCCCAGAAGAGC
SNP48843	RLG5	117.146	TGCAGGTACTCCATGATGGCTTCTACCGACAATCCTCCAGTGATTTCCCTGATCCACCTCCCGT
SNP42883	RLG5	120.258	TGCAGGCCTCGCGATCGTCGGCGAGGTAGCCTCCATGGGCGTGCGAGCGTGTGGGAGCAGAGAC
SNP53364	RLG5	126.297	TGCAGTACTATATTTTTTTTACTTTAACTATCTGCTGATGACATGTTGGTGTTTCTTTTCTTTT
SNP3928	RLG6	0	TGCAGACACAGTTACTGTGTGCTGCAATAAGGAAATCCTCAGCTGTCACGATGACAGAACGATC
SNP60003	RLG6	12.405	TGCAGTGTGTATGTGCGTGGGCCATCATGCCCATTCCATTTCCATGCATCTCTGTGTGTGTGTG
SNP52946	RLG6	15.65	TGCAGTACAGAGATGAGCGCCGCTACCAGCAGCGGCACGTCGCACCTGCAACGCCACCTCACCA
SNP14734	RLG6	17.12	TGCAGCACAAATCTTGTTTATTAACCAGTCAAGAACACATCATGATATGCAAGTAAGGAAAATA
SNP56467	RLG6	18.699	TGCAGTCTACTCGGAGTCGGCATCGGAGGCGGGATCGGAGGCCGAGGACGATGAATCGGAGCCG
SNP48036	RLG6	19.641	TGCAGGGTCCTTGTTACCCTGTCATCTTTCCAAGTGTCAATGGTAAGTCTCACATGAGTATCAA
SNP7095	RLG6	21.093	TGCAGAGCCAAAGCCTGCTACCTGGAACAATGAAGTCACACGAAAACACCCTTTTGTGTGACAT
SNP24289	RLG6	21.855	TGCAGCCTCGACGCCAAGATCAGGGAGACGCTCGGTCTGTTCACCTGCCTTGTTGTTGCTCTCT
SNP31072	RLG6	23.414	TGCAGCTCAGATGCAAAGTTAGTTATCACGTTGGTTACATTACATAACGAGAAGTTGATGGGAT
SNP42539	RLG6	25.367	TGCAGGCCGACGGCGACGGCGAGCGCGGTGACGGTGGCCGAGTGAGACGACGGCATCCCGCCGA
SNP49288	RLG6	26.095	TGCAGGTCACACATGGACATGGTAGGCGGTGCGTGCACCTACAAAGACACACGGTGCCGAAAAA
SNP8473	RLG6	27.327	TGCAGAGGGGAGCAAGAAGTGGAGAAGCGGAGAAGAGAGCGCACCTGAATCCGACTGAAACAGG
SNP55260	RLG6	28.108	TGCAGTCATGTCACTCAGGTACCATTTCAGTTAACCCATTTTAATGTAACAGATCGGACAATTT
SNP46629	RLG6	29.835	TGCAGGGCGCCAGTGCAGGCAGCCCCAACCCCTTCGCAACCACCAAGATGCGATCCCAAAGCTA
SNP20931	RLG6	32.027	TGCAGCCACCCATCATCATCAACACTCGTGACCGATCTCTTGACGCTTGTCCAACCTCACGCTG
SNP17783	RLG6	33.158	TGCAGCAGCGGCGAGGAGATCGCCGCCGCGTGGCTGTGGTGGTTGTGGTTCGGTGGGTTCCCCG
SNP57650	RLG6	34.135	TGCAGTGATTAAGAGCTGGATTATCCTATGCCCACGAAAATACATAGAGCAATGCATACTCTGG
SNP37541	RLG6	36.395	TGCAGGAATTAGTCCGCCCGACGAGCCACCAGGCCCTTTACCATGGAAAGAAGATTGCCTCTCT
SNP22186	RLG6	38.093	TGCAGCCCCACTCAGATCTTGATGCATACAGTCTCAGCTCGCGTCAGCTGCGTAGAACCATACC
SNP3263	RLG6	39.292	TGCAGAATCTGCATGAATCACAGCGAGCGCGTCCAGCCGAAAAAAAAAAAAAAAAAAAAAAAAA
SNP58885	RLG6	39.75	TGCAGTGGATCATGGCGCACCTGGTGAAAAACCCCGACGCGCAGCGCGCGCTCAGGAAGGAGAT
SNP15775	RLG6	40.292	TGCAGCACGCACATTGATGAATCAATCTAGAGCCTCGCCCTGTCCTTCTGAAAGCCAAGGCAAC
SNP12122	RLG6	41.861	TGCAGATTACATATGACTGAATGAATAACAGCTCTTTATGTTGGAATTTTCTTACGGCACAAAA
SNP34044	RLG6	45.162	TGCAGCTGCTTCGTCACCGCCGTCATGATGCTGTTGTGGTCCAGGACCCGCCTCGACTTCATGA
SNP13445	RLG6	45.878	TGCAGCAACAAGTTTCTCTTGGTGTCCAATCATCTTTGACTGAGAAAGGTAAACATCAGTAGCG
SNP26712	RLG6	48.394	TGCAGCGCCGATGGCATTGATTTGTGCCGTGTCCCTGCAAGAAAGAGAAAGAAATGCGGCTGCC
SNP56115	RLG6	50.48	TGCAGTCGCGGCCGCCACCGCCACCGCCGCCGCGGTTCCAAACACGGCCACTGTTGGTTTGCGC
SNP7855	RLG6	51.466	TGCAGAGGAGAGGAAAAATTTCTTGTCTGCTCAAGGACAATTTACACATAAAAAGGTTGAAAAT
SNP29879	RLG6	51.934	TGCAGCTAAAAATCTTTAGCTAGTTGAACCCAGCTAAACCTACCCCTCCACTTCTCTCGAGAAA
SNP57388	RLG6	52.951	TGCAGTGAGCAAAGAGGAGCTCCGAGCGCGGCTCACCGCAGGAGATGCAACGGCTTCGCGTCCA
SNP14338	RLG6	53.597	TGCAGCAAGTCGTTAATGGCGGCACACGGCAAGGTCTCAAGATGGACGACGAGCCTCTCCCCTC
SNP13411	RLG6	53.991	TGCAGCAACAAATGAACTAGGAGAAAAATGAAATGCTCAAAGTCCAGTGCGATCTAGACGACGG
SNP51304	RLG6	54.504	TGCAGGTGTTAGCTCCGCAACCGATGGTGCAACATCCACAGCAGCTAATACAACATACTCAGTA
SNP14493	RLG6	55.407	TGCAGCAATCCATCCGTTTTTTATTATGTACATGTACAAGCCTTGGGATATTTTGCGGAACGGC
SNP44177	RLG6	55.948	TGCAGGCGTGGGCGCCCATGATCCAAGGACAGTCATCGTCCTCACCAGTGGATTGTGCATCATC
SNP14016	RLG6	58.002	TGCAGCAAGATCATGATTGGTTACCTGCATGTATACACGTTCAAGGCTTTTTTTCTCGTGCTGC
SNP41000	RLG6	58.627	TGCAGGCAAGCTGCTTTTACAAGATTACCTCTGAAGCGTACAAGATCCAATAATCACTACCAAA
SNP51529	RLG6	59.304	TGCAGGTTCAGTTCGGTTCCGATACCCCTTCGATCAATCTCCAGCTGATTAATAGTTAACCACT
SNP56661	RLG6	59.937	TGCAGTCTGAAGCTTGGTCATTGCCTCTGCCATAGATGTTCCGTCTCCGTAGGCCGTAGATAAT
SNP23600	RLG6	60.341	TGCAGCCGCTGCACCCAATTGTGCAAGAAGAGCTGCTGCCTGGGCCTTGTCCGCGTTGTTCAAC
SNP7830	RLG6	60.759	TGCAGAGGACTGACGCCGCGGGCGGCGACGGTGATGGCGCCGAAAAAAAAAAAAAAAAAAAAAA
SNP49929	RLG6	61.045	TGCAGGTCGTTGGCCAGGTGCTCGCGCTCACTGTCGCTGCCTCCACCGCCACCGTGCCCGCCGC
SNP32583	RLG6	61.616	TGCAGCTCTGCTCCTCTCCACCTCACCCGCCACGCTCGTTCGCTGTCGCCGCGGGAGGAGGCCG
SNP10733	RLG6	61.872	TGCAGATCTAGCAACTTCTGACTTTCGGACTAATAAGCCAGTAACTTACATTCTTGCAAACATG
SNP31249	RLG6	61.872	TGCAGCTCCAAAGAAGATGGTTTTAATAGCAGATTGCCATTGTTGCCCCTGGCTATTTGTCCCG
SNP54289	RLG6	61.872	TGCAGTATACTGGCTTCGCCTTATGGTTGGCAGATGTTGGCCCTCGCCGAAAAAAAAAAAAAAA
SNP55312	RLG6	61.872	TGCAGTCCAACCCTTCTCAGAACATTAAACCAAAACTCTCAAGCGAAGACACATTCTATCAGCA
SNP40683	RLG6	61.995	TGCAGGATTACATCGAAGCAACGCTTCTCTCGATCAGGTCATAAAAGTTTTACACAATAGTGAC
SNP14047	RLG6	62.241	TGCAGCAAGCAACGCGGCAAATGTAGCTTCATCTGGGGCTAACCCCTCCCTTTCCATCTCAAGA
SNP13607	RLG6	62.322	TGCAGCAACCAGCATTATACCTCCCGTTCCCTAGTGGGCCGAGGCAGCAACGAAGCCCCCTTCG
SNP19325	RLG6	62.758	TGCAGCATAGGCAAGCAGCGAGAAGCGGCGGTGCGCTCACGATGAGCAGCAGCAACAGCACCAC
SNP50138	RLG6	63.04	TGCAGGTGAATCGACGTGATCCCGCTAGCAGAGACGACATCTTCGGTCGCAAACTCGATGTCGA
SNP4552	RLG6	63.496	TGCAGACCCGATGGCGGCGGCGCGGGGGCGCGGAGCTCCTCGCCATCCTCGACGATGCGCGCCG
SNP33610	RLG6	63.847	TGCAGCTGCGCGGCCGAGAAGGCGCCCATGCTGCCAAAGCAGAGGAACACGACGCTCCCCTTGG
SNP30094	RLG6	64.294	TGCAGCTACACTACAGCTTAACCAGCTGGGCAACAGATTGTTCAGTAGCTAGGACGGACCGAGT
SNP55265	RLG6	64.894	TGCAGTCATGTTTACAATGCATTGGAAAATTGTAGAAGGAACATTCAACCGTAAGGACGTATAT
SNP38366	RLG6	65.798	TGCAGGACTCGCTCAGCCATGCCCAGGGAGCTACTCGCTCGCTCCGAAAAAAAAAAAAAAAAAA
SNP29313	RLG6	66.111	TGCAGCGTCGACTACTCCGTGCGCCTGCAACCTCCTCCGCCCGCCACCGTCGCCGAAAAAAAAA
SNP45879	RLG6	66.602	TGCAGGGAGGCGGTGCGAACAAGACAAGAAAGAAAGAGACGATTGGTTGGTGGGGATCGGCAGA
SNP42651	RLG6	67.729	TGCAGGCCGCCTCCTCTACCGATGAGCAGACACGGAGCGGAGAGGCGAGGGCCGCTGCTCTGCT
SNP17611	RLG6	68.075	TGCAGCAGCGACGACGTCGCATACTTTATATATATGATAAGTGTATATTACGTGAGCCGCTGCC
SNP56116	RLG6	69.866	TGCAGTCGCGGCGCGCGTCGAGGCGATCTCCCTCGGTGAGCTCTTCACCAAACTCGTTGGATTC
SNP6010	RLG6	70.275	TGCAGAGAAGGCCTACAAGGAAGGCGGAGATGTCGGGAAATCAAGCTCTCCAAAGTGCTCATGG
SNP27725	RLG6	71.29	TGCAGCGGACGTCTTGCAAAGCATCCAATTTCACCACCAATCAAATTCCAAAACGAGGTACGTA
SNP17852	RLG6	72.718	TGCAGCAGCGTATAATTCAGCGGGTAATGCTAGCGCTTGACAGATCATAGAGGTGGGAGACCTT
SNP56003	RLG6	74.533	TGCAGTCGATCGATGGCCTCGTAACCTCGTTCAGATAGAAAACATCAGTGGCTCATTCCGCCTG
SNP49840	RLG6	76.343	TGCAGGTCGGGCTCCTTTCCTCGTGGAGATTGGGCTCACACGGGCCGAATATCCCCGCATAGCA
SNP52269	RLG6	77.628	TGCAGGTTTTCTTGTGTCTCTGTCTCCGTGTGGTCATTTTACTTCCAAGTCTGCTGGTAATAAC
SNP39067	RLG6	79.618	TGCAGGAGCCTCGTCCCGTGGCTCCTAGTTACCCAGTAACCAGCCAAGCAGCCAGTGTGGTACT
SNP8728	RLG6	80.472	TGCAGAGGTTGGATAAGCATGGAGCCTGCAAGTGCTAATAATACTGGCAGCTACGATGGTTGCA
SNP44942	RLG6	81.645	TGCAGGCTGTACTGGAGTGGCCATGGCGAACCAGATCGATCGGGATGGCTGGGAAAGGGAAGTG
SNP7400	RLG6	82.924	TGCAGAGCGGCGAATCCACCGTTTCGGTCGAAGAAGCTGGCCACTTGCACGGCCATGTACTGCC
SNP53137	RLG6	84.451	TGCAGTACCTAGCTGTAGGCATGTATTGAAAGCTGGGCACCGATCGACGACTGAATTGTCATTA
SNP49631	RLG6	87.981	TGCAGGTCCTCTCTGATGGCCCACGAGCCCACTCAGGCGTTGCTTCTTCCAGTTCCAGCAGCGC
SNP20808	RLG6	88.65	TGCAGCCACACGGGGCGAGTACGTTTTCAGCTTTTGCTGACATGTTGTCAACTTGTTACATACT
SNP48226	RLG6	89.482	TGCAGGGTGCTCCTCCATTGATCTCCATCGAAGCACCATAAACCGAAAAAAAAAAAAAAAAAAA
SNP14249	RLG6	90.27	TGCAGCAAGGCGAGGGCTTTTACTTGGGATCAGCCCAGCCCACGTCGCATGCTTGAGGGCCTCA
SNP5141	RLG6	91.42	TGCAGACGGAAAACGAACGTGCGGATTGAGACAAGAGGCCTCCCTGTCGGAACTCCGTCCGTGT
SNP36655	RLG6	92.759	TGCAGGAAAGGAAAGGCTCATGGAGGTGAGCAATTAATTTATCTTACTACAGGAATGTTCCCCC
SNP52708	RLG6	93.564	TGCAGTAAGTGAAGTATGGAGGGAGTAGTCATAGCATCTTGCAAGGCGCTTTACCTCTCCATTT
SNP11786	RLG6	97.743	TGCAGATGGGGGTGGTGCTGTCCACCGCCACGCTCATGGTCACTTGCGCCATCGTCGTCACCGA
SNP44464	RLG6	98.511	TGCAGGCTCCGATCTGTTGATAGTTTGATTCCATAGCCGTTGGTTCCTCTTGATTCGCTGTTCT
SNP18155	RLG6	98.928	TGCAGCAGCTGTGACAATCAGGTCCAATAATCTTCATATTTTCCCAGCTTATTGTTCAATTACT
SNP33939	RLG6	99.816	TGCAGCTGCTGCTGTCTCCTACTCCTCCAGACATACTCATTCATCGCTGAGTTCTTCTTGATTT
SNP41827	RLG6	100.51	TGCAGGCATCGAAAGAAAGGTATGCGTACGACGTGGTTGTCAAGATCCTTTCGCCAAAAAATCG
SNP34096	RLG6	102.483	TGCAGCTGGAAGAAGTAGCGCACCCCATCGGGAGACTCCACCTTGCGCTGGAAGTCGTCGGCGA
SNP43183	RLG6	104.496	TGCAGGCGAGCTTGAGGAAGTCGCGCCAGCACAGCACGGCGTCCCTGCCCTGGTTGAAGCTCGT
SNP50810	RLG6	105.336	TGCAGGTGGAGATCGTCCCTGGCGCCGCAGGTGAGGAGCAGCAAGCCGCCGAAAAAAAAAAAAA
SNP54118	RLG6	106.249	TGCAGTAGTCGACCGCGCGCTCGGATCCCGCGCGGGCAACAACCCGTCGAGGCTGCGCTCCGAA
SNP43541	RLG6	107.325	TGCAGGCGCGGTGCATCGCGGACGTGCGCGCGGACGCCGAAAAAAAAAAAAAAAAAAAAAAAAA
SNP51420	RLG6	109.223	TGCAGGTTAGCAGGAATTCATTAAGGCATCAGGAACGACAGGCGAATTAAACGTGACCGAACGG
SNP6197	RLG6	110.456	TGCAGAGACGATGGCGACGCGTGGTGCGCGCCGCAGTGGCCGAAAAAAAAAAAAAAAAAAAAAA
SNP39076	RLG6	115.264	TGCAGGAGCCTGTGCTGCATGGGCCCTCCGCGGGCGGCATCGCCGAAAAAAAAAAAAAAAAAAA
SNP5795	RLG7	0	TGCAGACTTGCAGCGACATGAGCAAGCTGGAGTTCATGGTTAGGGTACAATGCAGTGGGAGTGG
SNP27270	RLG7	2.255	TGCAGCGCGGGAGGAGGCACCAATCTGGAGGAAGGGGCGGCGGCGAGGTGGCCGAAACCGTAGC
SNP33773	RLG7	6.337	TGCAGCTGCTCAACGTCCATGGGGGACGGAGCGACTGAAAAAAAAAAAAAAAAAAAAAAAAAAA
SNP9831	RLG7	7.538	TGCAGATATCTCTACAACTAAAAAAACCAAGGAGAACATCAAAACATCGTACGTCGATCGCGCC
SNP2198	RLG7	11.336	TGCAGAAGCAAGAAAATTACGGTTTTCAGTATATTGGGCCCAATGATCCGAAAAAAAAAAAAAA
SNP23051	RLG7	14.317	TGCAGCCGATGGTTCTTGTTGAGCAGATTGGACTCAGGACCACAAGATGATTATTTGCTGCTAC
SNP27494	RLG7	16.096	TGCAGCGCTCTACGCTACAAGCAACGCTACGAGAGCGTAAAGGCAACTCGACGGTAAACCCAGC
SNP9136	RLG7	17.136	TGCAGAGTGGGAGGGAAGATGGGAGGGGGGAGTTGCCTGTCACGGCCGAAAAAAAAAAAAAAAA
SNP31950	RLG7	17.656	TGCAGCTCGAGGACGAGCTGCTCAGAAAGGGGGGAGTAGTGTTATGGGTGGCCGAAAAAAAAAA
SNP50340	RLG7	18.841	TGCAGGTGCAAAGCGTCGCGCAGATGGATGTGCAAGCGCAGCTCATCCGAAAAAAAAAAAAAAA
SNP32695	RLG7	19.586	TGCAGCTCTTGTAATGCCAAAGCTGCATTTTGTTTTAGTATCTCTAGATTTATCAGCAAGTAAA
SNP49165	RLG7	20.236	TGCAGGTATCTCTGAAGAAGATGAGCTCATCAGCCGATAGCAAGGGGTGCGCCGATGCTACTCC
SNP52469	RLG7	20.638	TGCAGTAAATGGTATCTTTCCCACGGGAGAAGTACCACACAGCTATATCAAACGAGCGATGCAT
SNP10560	RLG7	21.738	TGCAGATCGCAGCCGCTCACTGGGTACGATGTTCCCAATTGATGGTGAAAAGGAAAGGATCGAT
SNP18554	RLG7	22.062	TGCAGCAGGGACACGCAGCTGCTTGCCGCCGATGGCCAGAGGCGGCAATGCCATGCCACGCGAC
SNP25622	RLG7	22.267	TGCAGCGACGGCGCGTTGCCGATCTTGATCTTGCAGGAGCCCCCGTTCTTGAGCGGAGAGTTCA
SNP20332	RLG7	22.616	TGCAGCATTCTCTCTATGGCCTCAAGCAGGCTCCTCGGGCATGGTACCAGCGATTTGCCAGCTA
SNP48260	RLG7	22.851	TGCAGGGTGGCCGTCGTCCAAAAGGGACGTTTGCACCGAAAAAAAAAAAAAAAAAAAAAAAAAA
SNP7644	RLG7	23.068	TGCAGAGCTTGCCCAACCCCTAAAGTGTAGTACCTAATGCACTTTCGGTCGGCCTGGAGGCATC
SNP60912	RLG7	23.3	TGCAGTTCCATGTTCTTCTGTTGAGGTGATCTTGGTTGACCATTTGTGGTAGGGCTAACTCTTT
SNP40772	RLG7	23.498	TGCAGGATTGTGCTGGTAGTGGAGTGAATGCTACAATTTCCTTGCACACATATACAATTTGCCC
SNP38269	RLG7	23.778	TGCAGGACGTAGTCATTAAGGTTGAGGTCCGCCTCAAGGACAGATTTGTCCGAAAAAAAAAAAA
SNP22352	RLG7	23.862	TGCAGCCCCTCCGTGGGCTCCCCACCGCGCCGCACGAACGCGACGAACCTGTCGACGAGCGACG
SNP52651	RLG7	24.293	TGCAGTAAGCAACAGTCAGCGGCTGCGCATTCATTGTATATGTTGCCGAAAAAAAAAAAAAAAA
SNP18129	RLG7	24.825	TGCAGCAGCTGGCTTTCCTTCCTTCAATCACTGCGGCTGCTAGCTGCTTTCGCAGTGTCCACCT
SNP12657	RLG7	25.199	TGCAGATTGTAGGTGTGAATTGAACAAGTGAAATTTAAGATTGCAACCGAACTATACTAACACT
SNP7098	RLG7	25.49	TGCAGAGCCAACACTGCAACGACATCAGCGGTGTCCGAGCGAGACGATGGACCAATGGTGGCAT
SNP47014	RLG7	25.854	TGCAGGGGAAGCGCGATGGCCTTCCTTGCTCTTGATGCTGCGCTGCTTATTGCTGTGCTCACAC
SNP17890	RLG7	26.856	TGCAGCAGCGTGTGTGCGAATATCCTGTATGTCAATTCTCTGTTGCTTTCTAGGGCCCCACGTT
SNP26957	RLG7	27.613	TGCAGCGCCTTGCCGACGACGAGCTCGTTGGTGTGCGGGCCGTAGCAATCAGCGGTGTCGAGGA
SNP19087	RLG7	28.731	TGCAGCAGTGGCGCGGAGGCCGAGGCCCATGGCTCCAGCGCGGCCGAAAAAAAAAAAAAAAAAA
SNP41474	RLG7	30.141	TGCAGGCAGCAAGCCCTAGCATGGCTAACCGCGCACGGTGCACACAGCGGGCGTCGGCCGTGTT
SNP54697	RLG7	32.329	TGCAGTATTTCTGTCTCGATCAGAAATATCCTTTGTAGCCAAGCCATGAAAAACGACACAAACA
SNP62415	RLG7	35.056	TGCAGTTGTTTTCTCCATTTCCACCGCAGAAGCATCCAGGCGTCGGCGACGTGTCCTCCCCGAA
SNP19222	RLG7	40.698	TGCAGCATAAAAACACCACCAAAACTAGGATTTAAGCAAAATGCATTGGATGAAGAAATTTGTT
SNP28515	RLG7	41.842	TGCAGCGGCTGGCCCTTGCCGTGGTTGAAGAGCGCCATCCCTCCCTTGGTGAAGTTGAAGGCGG
SNP7467	RLG7	42.54	TGCAGAGCTACGTTTAGCATAGTTAACATCAGTTCGGAGTCGTCGAGACTTAGTCATTTGTGCT
SNP20099	RLG7	43.117	TGCAGCATGGGGACTAAGACAAATCTCTCGGCTAAAAATATAGTTCAGATTGGAAAGATGAAAT
SNP4420	RLG7	43.715	TGCAGACCAGACCAGAGACCCAGTCCCCCTGAACCAAAATCAGCAGCCGAGCGCGAAATGCTGT
SNP21044	RLG7	44.612	TGCAGCCACGCCACAAAAAGATGCATGCAAATCAAGAGCCGAATCAGGCGTGCGCATATATGGA
SNP31444	RLG7	44.843	TGCAGCTCCATTGATCCGATCCCCTCTATATCTACGCATCTACGATCCCCCGATCTCCTTCCAC
SNP39763	RLG7	45.069	TGCAGGAGGTTCCTGGCGAGGCCGACGCAGATGAGGGCCCCGCCGCACCCCATCCCGAAAAAAA
SNP1235	RLG7	45.763	TGCAGAACAGCGAAACGTACCGTTGCAGATTCTCAAGAAACTAACGAGCAGGTTTGTGTGTGTA
SNP46851	RLG7	46.257	TGCAGGGCTCCTCCTGCTCATATCCGCTCTCGTGACGCACCTTTCTAGGCTGCGCTCCCCGAGA
SNP35471	RLG7	46.745	TGCAGCTTCGTTGTTTCAGATCCAACCGCGAGCCACACACACGCACACAGCGGCCGAAAAAAAA
SNP36068	RLG7	46.976	TGCAGCTTGTCTCCATTGGCATGACATCTTGCACCAAGGGTACCGCCTCTGAACAAAACGAAAA
SNP36411	RLG7	48.685	TGCAGCTTTTGCTTGCCACTTGCCAGAAATGTTTGACGACGCTCCGCCGAAAAAAAAAAAAAAA
SNP4791	RLG7	49.152	TGCAGACCTTGGAGACCGAGAGCACTAGACGAGAGCGGAGAGCACCCGAAGGGACCAGGACCGA
SNP41073	RLG7	49.648	TGCAGGCAATTGAATTGGGCAGCAGCTTTGGTTGGCAAGAGACCCGACCACGCAGCTACTCCAG
SNP20938	RLG7	49.808	TGCAGCCACCCCTTTAAATGCCGCTCCAGAGAAGCAAAAGATCCGAAAAAAAAAAAAAAAAAAA
SNP350	RLG7	51.272	TGCAGAAACAAGAGCAGCAGCAGCTCTGGGTTCAGCAGAAGGCGAGAGAGAAGTCAATGGCCCC
SNP57822	RLG7	51.548	TGCAGTGCAGAAGTGCAAAGCAGTAGCAGTAGTACTGGCAGGAGCGAACAACTTGCCAAGAAAG
SNP20757	RLG7	52.158	TGCAGCCACAAAGCTGGTGTAGAGCTCCGAAATATCAAACTGCCAGACGTCGTCCGAGGTTGTC
SNP56776	RLG7	52.6	TGCAGTCTGCTACTCTGCATTTCTCCTGCACTGCACAGCATGTGAAGATCAGTAATGGCCTTTC
SNP51288	RLG7	52.792	TGCAGGTGTGTGCAGCGATGCGGTCTCCTCCGCCGCTCTAGTTTGCTCATGTCTGTCCCTCGGC
SNP12930	RLG7	53.744	TGCAGATTTTGTTTTTCTGAACTGACTTCCTGTTGCTGCTCTGTGCCGATCCAACCATCTCCGA
SNP28050	RLG7	54.282	TGCAGCGGCCACGAGGGCAGCAGCCAGACGGTGCTCCAGGAGGGCGTGATCCCGAAAAAAAAAA
SNP41610	RLG7	54.7	TGCAGGCAGGAAGCGTGAGTGGTGTACTGTGTACAAGAAGATTGTGATGGAGCCATGGAGATGG
SNP58712	RLG7	54.783	TGCAGTGCTTTGGTTTCCAAAGCTCAAGCTCTTCTTCCTTAGGGTCAGCACTCAGCAGAGGTCC
SNP62063	RLG7	55.337	TGCAGTTGGATACGGTTTTCACTGGCTGGTACTTGCCTGATTGCCCTCTGGACCCTGCATTATG
SNP9752	RLG7	55.593	TGCAGATAGGTCCATTAGATTCTTTGCATCAAGGGATCATAACCGCGAGAATCACCAGATGTTT
SNP57914	RLG7	55.832	TGCAGTGCAGGCGTGCAGCGATGAACGACGATCTGCCCGATACTTTCTACGAGGGGCAGCTCAG
SNP61002	RLG7	55.832	TGCAGTTCCTGAACAACTTGGGCTGGTACTGACGATTTCCCCCAAATGCCAATTTACCGTGGGT
SNP18523	RLG7	56.442	TGCAGCAGGCTCCCCGCCAGCGCCACCGCCACCGTCTTGGCCACCCGAAAAAAAAAAAAAAAAA
SNP9072	RLG7	56.853	TGCAGAGTGCAGCTACCGCTGCACGCGGGCCCAAACACCCGTCAAGCCCACGCGACAGACTCGG
SNP4392	RLG7	58.045	TGCAGACCACATTTTTTTTCTTTGTTCTCCATTAATCGAGGATTCCTTTTTATTTTCCAAGGTT
SNP31209	RLG7	58.433	TGCAGCTCATGCCTCAGCTACAGGCTTGGTCTGATGTCTCAATCCTTTTATGGATGCAGTGTGA
SNP26182	RLG7	58.979	TGCAGCGATTTTTTTAATTAATTTTAAGTGCATACAATTCTTTCTGCCTGCATAAAACCTCAGT
SNP27307	RLG7	59.738	TGCAGCGCGGTGCCCCCACCGCTCTCTCTCGAGTTGCGTGCGAGCGAGCGTTGACAGCTTGCTC
SNP46771	RLG7	60.309	TGCAGGGCGTCGAAGATGGCGCGCATGATCTTGCCAAGGATGTCCATGTATGTATACTGCCAGC
SNP18551	RLG7	60.777	TGCAGCAGGGAATCGGAAGGGCTACGCTAAACCAGAGGATGGGCGCCGAAAAAAAAAAAAAAAA
SNP15949	RLG7	61.068	TGCAGCACGGCCAGCACCCGTCGTTCACTCTACTACACCCAAGCTGCCCACACGCCCGCGTCAC
SNP32936	RLG7	61.837	TGCAGCTGAGCGGGGACTCCCAGTCACAAGGGTCATTAGCCGCATGACGCTGCAACAGATTCTT
SNP6754	RLG7	62.349	TGCAGAGATTTTCGGTCGGGCCACCATGTGCTGGCCTGGTCTTACATCAATATTGTTCGATGCA
SNP32470	RLG7	62.862	TGCAGCTCTCCTCTCCACTGCTACCAACTGCTGTGGCCACACCCGAAAAAAAAAAAAAAAAAAA
SNP47023	RLG7	63.358	TGCAGGGGAAGGCGCCGATCGATACAACCAAAAGGCCCGAAAAAAAAAAAAAAAAAAAAAAAAA
SNP14035	RLG7	63.851	TGCAGCAAGCAAAGTCAAGTGAAGTGACCGTCAGCTCACACTATCTAAATTTAACCATTGCCAT
SNP41897	RLG7	64.127	TGCAGGCATGCGGCGGCGGCGGCGGAGCGCACCAGCGACTCCGAAAAAAAAAAAAAAAAAAAAA
SNP45336	RLG7	66.079	TGCAGGGAAGGAGCAGATGTTAAGAGGTTAGTTTGTGTGGTCTTTGATGGACAGCTTTAAATGG
SNP44100	RLG7	66.774	TGCAGGCGTCGGGATCAGCGAGGCCATCTTCGAGTCGCAGTACGCCTTCTCCGCACTGGTGGAT
SNP942	RLG7	67.213	TGCAGAAATGGCGAGCGCGTTTGGGGGGTGCTGACAACAACCACCTGGAAGGTTTGATGGCTCA
SNP15368	RLG7	67.563	TGCAGCACCCCCTCAGCCCGCGCAAGCTCCAGAAAATGTTGTTACAAGCGTAACAGAAAATGTT
SNP45703	RLG7	67.973	TGCAGGGAGAGCACCAGCTTCATCATCTGTTTGAAGGTGCGGGGAATTGCATGTTGCTGCTTCT
SNP34179	RLG7	68.217	TGCAGCTGGAGGTCGTCACAGGTACGCGCTGCCGCGCATGCGGCTTCTGCCAATTTTCTTTGTC
SNP19577	RLG7	68.443	TGCAGCATCCGACGAAATATTCCAAGAGCCTCCTCAGCTGAACCATTTTGTGCACACCCTGCAA
SNP3450	RLG7	68.548	TGCAGAATGTTAGTCCTCACATGGCCGCGCGTCAACAGGAACTGACCACCTCGCTTGATCATCC
SNP35969	RLG7	68.847	TGCAGCTTGGGAAGGAGAGCTTAGCAGGAGGCGCTCCACGCGCTGCTTCTGGTGAGGCCGAAAA
SNP34963	RLG7	69.079	TGCAGCTTAAAATCTGCTCCGCCTCAATCCGAAAGACAGTTAACCGAAAAAAAAAAAAAAAAAA
SNP60056	RLG7	69.587	TGCAGTGTTCAACCTTTGTTCTAATTGCATCGTCATATCATTTGAGACAAAAATCACTTTTTTT
SNP38793	RLG7	69.844	TGCAGGAGATGCGGGATTTCCACGTGGCCGTGGACGGCGTCGTGGTGAACACGTTCGAGGAGCT
SNP44580	RLG7	70.053	TGCAGGCTCTCGCTCGCCGCCACCGCCGCCGCTCACGAGAGCGGCGCCAGCATCCCCGCCATCC
SNP42318	RLG7	70.634	TGCAGGCCCAAGGCAGCAGCAGAGCTCCGCAGCAGGCCGAGGAGCGCCTCGCGCGCAGCCGAAA
SNP18916	RLG7	71.164	TGCAGCAGTCACGCAGGCGCAGAGCAGCCAGCAGCTGCCTTGCCTGTCCTGCCTTCCCCGCGCC
SNP42328	RLG7	71.692	TGCAGGCCCACCGCAAAAGAAATGCCGCGCTCCTTGATCATCACAAATCCTAAAACTGAGCTCC
SNP15865	RLG7	71.905	TGCAGCACGCGCGCCTAGTGGATGGGCAATTGGTTATCGAGATCGGGGGCGTCGTCGTCAACTA
SNP50394	RLG7	72.209	TGCAGGTGCAGCCGCCCTCGGATACCTGAGGCAGCACCTGCTCGTGCTCCATTCCCGAAAAAAA
SNP24674	RLG7	72.651	TGCAGCCTGCCTGCTTGTGCACGTCGTCGTGCGGTGCCTGGGCGCAGCCGTGCTCGTATCCCTC
SNP23519	RLG7	73.198	TGCAGCCGCGTGCATGATTCCATCCTTCGCGTTACCCGATTGACCTCTCATGATCCGAAAAAAA
SNP41124	RLG7	73.562	TGCAGGCACACCTTTTGCTTCACTGGAATAAAATTTGGAAATGTTTGAATTAGGGTTTCTTTTT
SNP32567	RLG7	74.093	TGCAGCTCTGCGAAATTCATGGAACGCAAGGTAATCAGCAATTCAGCATACAGAAGCTGTCCAA
SNP5444	RLG7	74.358	TGCAGACTAGCTAGCAGTGAACCCCAAGCTCCAAGGCACCAAGAAGCGGCGGGTGCCAGCAGAT
SNP48444	RLG7	74.57	TGCAGGGTTTCGCCGTTTCGGTGACGTTCGCTTGAAGAAGACTGCATCTACGTGTGAGAAATCA
SNP43289	RLG7	74.859	TGCAGGCGCACGAGGCCGCGCCGACCTTCCTCCACGACCTCAGGTCCAGCGAGATCTTCCTCGA
SNP41068	RLG7	75.067	TGCAGGCAATTACTGCTCCAGCTGCGGCACATTTGTCGAAGGGCCTGAAATCGAACCAGTTCAT
SNP25326	RLG7	75.147	TGCAGCGAATCCACCCCTTTGGTCAACTGCAATCAACACCGATGCAACGCATCTACCGCAGTGT
SNP23457	RLG7	75.442	TGCAGCCGCGCGGGGACAGCTTCACCCGCCGCTCCCTCTTCGACTGCATGGTGGCCGAAAAAAA
SNP14400	RLG7	75.657	TGCAGCAATAAAACGCCAGGCTTATGCTTTCGAGCTGCGCTCTGGTCTCGGAATGAGCGCCGAA
SNP43731	RLG7	75.917	TGCAGGCGGAGGGCGTGGAGCCTCGGTGTCGGAGGGGACGATGGCCGAGCTGGTCCACTAGGAT
SNP36538	RLG7	76.183	TGCAGGAAAATCAGGTCGCAGCGCCTGATTGTGCTGGATACCAGGGGGCCGAAAAAAAAAAAAA
SNP45148	RLG7	76.287	TGCAGGCTTTCAAGTTCCAACTGACCGACCGAGAATGTCCGAAAAAAAAAAAAAAAAAAAAAAA
SNP22016	RLG7	76.514	TGCAGCCCAGCATTCACTTGTGGCCCATTCGGTCCAACAGGCAGTGCCGAAAAAAAAAAAAAAA
SNP45956	RLG7	76.823	TGCAGGGAGTTGCTAGGGAGAGCATGCGCCCGCTGGCTTCTTTGATGATCTATACGGCATGGAA
SNP29880	RLG7	77.114	TGCAGCTAAAAATGTGAGTCCGATGTGTGACAGATGTTCATGTATATGTGAAAGAGAAATTGAA
SNP14384	RLG7	77.668	TGCAGCAAGTTGATTTACCTCACTGCCATGGATACACAGATTGCTTGTTGATGCAGATAGTTGA
SNP53130	RLG7	77.729	TGCAGTACCGTGAGTTTTGTCAAAAACAAAAAGTTACTGCCATCATGTCTAGGTAGTCTAGGCA
SNP43666	RLG7	78.155	TGCAGGCGGACATCGCCCATCCCAACGTCATCACCCACAACATCATGCTGAATGAGTACGCGAA
SNP9648	RLG7	78.507	TGCAGATAGAACTAGCGTACACATGCCAAATAATAGACCAGCGTGCTGTATATCGCATGTACGA
SNP56371	RLG7	78.831	TGCAGTCGTGCAGATCCAATCGAGTCGGGCTGAAATTTTTGGAGCCTGGCTAGCAATGAGGGCC
SNP43079	RLG7	79.413	TGCAGGCGAATTCATACAAGGACCGAGGAACATGGCCGTCGTAGGCGTGGGTTGCATAAGCAGG
SNP6198	RLG7	79.774	TGCAGAGACGATTGCTGCCGTTGCAACGTACACCACTTCCCGTCAGTTGAGCGGTTGCGCATGT
SNP45406	RLG7	80.953	TGCAGGGACAACACAACCTTCAAATTTCTGGAAAAGGTCAGTGGCTCTAGAGTAATGCACCAGT
SNP23046	RLG7	83.641	TGCAGCCGATGGCCCCAGTCCCAGAGACATCCACATCCACGAGACCATGAGGTAGTAGGAAGGG
SNP37136	RLG7	84.083	TGCAGGAAGATGGGCAGCGCCTCCGTGGTGGAGGAGAGGAGGAAGGTGAGCAGGAAGGCGAAGA
SNP62645	RLG7	84.791	TGCAGTTTCCCTGTCCTTGAGCAAGTTTGCAAAGTCTTGCAGCACGTTCGACTGTGGGACGACA
SNP54505	RLG7	85.651	TGCAGTATGCAAACAAGGAATGTAGCGAGCTGAATCATATAAACTGAAAAGAAAAACACACGAT
SNP61642	RLG7	86.004	TGCAGTTGAGTTTGGAAACAGTAATCAGAGGCAGCGAACCTACTGCTCCGAAAAAAAAAAAAAA
SNP42947	RLG7	86.428	TGCAGGCCTGGCATGGTGAAAAACGATACCTAATTGATCTGTACAGTATTTTCTTTCCCTGGTT
SNP27287	RLG7	86.764	TGCAGCGCGGGGCCCACCAACCCAGCAGCCACGTCAGCGCTTACTTGCCCGCGGGTGCAACCGC
SNP24069	RLG7	87.531	TGCAGCCTCAACACGACCATCGCCGAGCTCGCGCGTTTCCTGGCAGACAAGTACCCGCCGTACG
SNP51128	RLG7	87.943	TGCAGGTGGTTTGCGTCCTCAACGCCTCCTTCGGCCTCCTCACCGCGCTGTCCCCCAACTACTG
SNP7974	RLG7	88.23	TGCAGAGGAGTTGGCGAGAGAGATGCTTGCGGTTACAGGCGACGACGACGACGACGACTAGCAC
SNP56311	RLG7	89.028	TGCAGTCGTCAAATTTCCCCCTTTTCCGTACGACGTGCTCTTTCAGTTGACTCGGTCAAATCAA
SNP42943	RLG7	89.693	TGCAGGCCTGGAGGTCGTGGGTCGACCGCAGCGTCACGGCCCTCCTTGATCCCGCGGTTACACC
SNP11700	RLG7	91.446	TGCAGATGGCGACCGCCGTGGAGAAGCTGAAAGAGCTCGTCGGCTTCGTGACCCAGGTAACTAA
SNP42532	RLG7	92.439	TGCAGGCCGACGACAAGTCGAGCGCATCAAGCTGGGCCTGTGCCGCGCCATCATGAGCGAGCCG
SNP1531	RLG7	93.358	TGCAGAACGACAAAAGGCCACCGATCGAGCATGCAACGTACCGTATCCAGTTTACTGATCCTGT
SNP27572	RLG7	94.131	TGCAGCGCTGGACGTTTCTTCCGTCGCCACCTGCACACCTCTGGTGTATGCACATGCTGTCAAT
SNP102	RLG7	95.096	TGCAGAAAACAACCCCTGAAAAGTGAAAACTGAACAATCCCGCAATCGAAACCTGATTTCCTGA
SNP50282	RLG7	96.104	TGCAGGTGATATCGCCGTTCGCCGCGCGCCCCTGCCAGTGCTTGGCCACGGGTGCAGTCGCCAT
SNP35292	RLG7	96.497	TGCAGCTTCCCCGTCTTGACCAGCAGGCACACCACGTCGGGGACCTGCCCGTACAGCTGGTTCC
SNP11305	RLG7	97.256	TGCAGATGCAGGTTTTAGAGGGCAATTGTTTTCTACAGATTGAGTTTCAATTGCTATGGGAAAA
SNP39104	RLG7	97.637	TGCAGGAGCGCGACGGCGCGGTCGCTTGCATGGCCACTCGGAGGTTGGGTAGACGCCGACGGAG
SNP19541	RLG7	97.959	TGCAGCATCCACCAAACAGACTTGTTCACCCCGATTTTGCTCAGAAATCGAAGCCATTTGCAAG
SNP39513	RLG7	98.666	TGCAGGAGGCAGGTCAAGACGCTGGGGAAATTCTTCGCCGAAAAAAAAAAAAAAAAAAAAAAAA
SNP9941	RLG7	98.891	TGCAGATCAACCTGCCGAGAGCAGGAATTTCATCGAACATGTGGCATGCAAATGAGCAGCAAGG
SNP27871	RLG7	99.467	TGCAGCGGCAACGCCTGAAGAATAAGCTCCATGCACTGACCCAGAGTGATCAATGCAGGCGGCC
SNP9457	RLG7	100.415	TGCAGATAAGGTAGGGTGGACTAATAAGACATGTAGTCTGTACTACTAAATACAAATTTATTCA
SNP38395	RLG7	101.128	TGCAGGACTGCATCAACGGCCAGCCTCCGCCGTCACGTCCGAAAAAAAAAAAAAAAAAAAAAAA
SNP21677	RLG7	102.326	TGCAGCCATGAAAAAAAGCCTAGCTCAATTCAGTGCTCGGATGGCAAAGTTTTAGAGGTTTTTA
SNP42620	RLG7	103.249	TGCAGGCCGCCCCCCCTGCGAAGTCCACCCGCACCGATCCGAAAAAAAAAAAAAAAAAAAAAAA
SNP3134	RLG7	107.139	TGCAGAATCAGGTACCGCACTGAAAAATTAGGGAGCAAAATAATTATGGCCCCTTCTGGCCTCT
SNP37566	RLG8	0	TGCAGGAATTGACCTTTATGAATGTCTCGTGATGGGCCGTACACCGCAGTGAGAACAAAGGTGG
SNP9365	RLG8	4.289	TGCAGATAAAGCCACACACTGTGAGCAGTTATCACATTGACACCACCGCACAAAAAAATAAGCA
SNP331	RLG8	9.173	TGCAGAAACAAACAGGACCTTAAAGATCTACAAACCTATCCCTTCGAAAAGAGAAAAGGGGGCA
SNP52396	RLG8	15.308	TGCAGTAAACTGTAGGGAGCAGCTGCCACTGCACGCAGGCCCGAAAAAAAAAAAAAAAAAAAAA
SNP45777	RLG8	16.852	TGCAGGGAGCCCGAGAAGTGATATGGATGAACTCAAATGGCAAATCAAGCGCGGCGGTGTGATA
SNP28823	RLG8	18.409	TGCAGCGGGTGATGGTAATTTCGAGTGATGCTAATAAAATAACATTTCGTTGGCATTCAGGCAT
SNP4452	RLG8	20.066	TGCAGACCAGGCCACGTCAGCATGCATGGATCAGCTAGCACTTCCTGTGGTGAATCTAGTAGGA
SNP1438	RLG8	20.938	TGCAGAACCGAAACAATATATAGAGCCAGCGATAGGTCAAGTGAGGCCTGAGTGTTTGGGAGAG
SNP56042	RLG8	21.278	TGCAGTCGCAGACGGTGTGGTTGGAGGCGAGGCACCGAAAAAAAAAAAAAAAAAAAAAAAAAAA
SNP29429	RLG8	21.617	TGCAGCGTCTGTCTCTGATCATCGCTGACAGCCTAGCTCGTCATCTTCCTTGCCCTATCCAGGG
SNP21369	RLG8	22.071	TGCAGCCAGCGGCGGCGGCGCGCCATCATCGTCGGCGGCGGCGGCCTCGTACTCGTTCATCTTC
SNP38876	RLG8	22.494	TGCAGGAGCACCGCCGATAACAAGTCCATGGCGGCATAAGGGCAAATGTTGCTGATCCCCAATC
SNP46086	RLG8	23.595	TGCAGGGATGTTGACAGGGACACGGTCTGGCCGACACGAACGCAGTGGCACAAAGGCTGGCGGT
SNP61435	RLG8	24.982	TGCAGTTCTTTATGGGATGATCATCACAAACTTCATCCTCCGAGTCCAAGAAGTCGATCCCCAT
SNP4891	RLG8	26.243	TGCAGACGACTCCACTTGCAGAAGTAGACCTCGATGCCGCGATGCTTGGCGGCTCCAGGCCTGA
SNP61839	RLG8	27.513	TGCAGTTGCCCCCTCGCCGAACCACCCCACCGTGCTACCTCACAAGCGGATGCCAAGGCCACCA
SNP48780	RLG8	28.718	TGCAGGTACGCGAACATGTCCCCGAGCGCGGCGGCGTCGACGCGGGCGAAGAGCCCCGAAAAAA
SNP31138	RLG8	29.318	TGCAGCTCAGGTGGGAGGATTTCAGAGCGTGCCACCAGTTCTGGGGCGGCGGCCTCGACCTGAT
SNP37248	RLG8	30.139	TGCAGGAAGCTACGATCTGAGCCATAGCGGGCTTCCGAAAAAAAAAAAAAAAAAAAAAAAAAAA
SNP57399	RLG8	30.608	TGCAGTGAGCATAATTTGACACCATGTTCTGGCACAAGCAACACAATTGGATCATCATCATCAT
SNP20354	RLG8	33.925	TGCAGCATTGATTGCACGGGGATATTTGAGTTTGATTGCTGACGAGGAACCCAACACTCTTCGA
SNP48593	RLG8	36.248	TGCAGGTAATGAATCTCACAGATCCTCTCATTTTTCATATATGGGTCTCGCAGATCCTCACAGA
SNP55206	RLG8	36.636	TGCAGTCATCGCCAATTAAATCGAATCGGGGGAGAAAATCCAAGGAAGCCGCCGTCGCCGTCCG
SNP61720	RLG8	37.555	TGCAGTTGCAAGTGAGCGACTGGACCAACTGCAACTCGATGGAATGGATTGCAACTAGACCGAA
SNP49159	RLG8	42.082	TGCAGGTATCGCAAAGGATGGCGTTGTAGATGGCCTCACGCACACGGCCTATGGTGGGTGGCGC
SNP5544	RLG8	42.491	TGCAGACTCGTCGCTGCCTTCGCACGCCTCCTCGGCGAGCTCTGCCGCAAGGCTTTCATGGCAG
SNP12025	RLG8	44.077	TGCAGATGTTAAATGTGGTGGTTACGAGCATTTTCAATGGCTGTAGGTACTAAGGTAAGGTACA
SNP11090	RLG8	45.657	TGCAGATGAGCTCTGTAGTACATATACGCAGATAATTAATGTGACTGAAAATTGCTAGCAGGCC
SNP50971	RLG8	47.657	TGCAGGTGGGCCGCACGCTTGGACGACAAACACACCACAGCTGATATTCTGCGCTGGAACACGC
SNP18818	RLG8	48.919	TGCAGCAGTAAATTAAACGAAGAAAGATGAGAATGCTGGTAAAATCACATGGGTTAAGTGCCCA
SNP18398	RLG8	50.416	TGCAGCAGGCAAATGCTCAACTAGGAGAGATGAAGTAATTTTGGAACCCGCGTGAGAGGGAGAG
SNP12166	RLG8	50.664	TGCAGATTAGCTTGAGGTTTGCTGGACACAGATCATGTTGTTTTCATGGAAAAAATGATTTGCA
SNP21462	RLG8	51.25	TGCAGCCAGGGGGCTTGAAGGGCGACATCGTCTGGTACTGCCGCGCGGATGCATGGATGACGAC
SNP7575	RLG8	53.978	TGCAGAGCTGGAAGCTGATGCGTGTCGTTGTGCTCTGCCACTGAGATGCCTTCACTTGCTGGCT
SNP53565	RLG8	56.595	TGCAGTAGAAGCGTGAAGAGGCAGTAGTCGGAGTGCGGCGGCAGCCCCAGAGTGAGCTCCGAAA
SNP37336	RLG8	59.892	TGCAGGAAGGTAGACCAGGACACCGTGCCAACGACATGGCAGATCCGAAAAAAAAAAAAAAAAA
SNP59260	RLG8	62.173	TGCAGTGGGATTCCGATAGTGGTGGTGAAGCTTCATTAACTTTCCGAAAAAAAAAAAAAAAAAA
SNP29731	RLG8	63.599	TGCAGCGTTAAGTCGGCAGGGAGCAAAATAGTAAAATAAAATGCTCACTCATTAACCAACAGGT
SNP57477	RLG8	64.909	TGCAGTGAGGTAGGGAGTAGCGGACGGACGGGGAGGACAACGGCGGCGGGCCAGCGGTGGTGGC
SNP49390	RLG8	65.842	TGCAGGTCAGTTGAAGTGGCACGCACTTGTGAGCCCGCCAGGGCCTAAATATTGAGCTTGAGCG
SNP13860	RLG8	66.292	TGCAGCAACTGGATGTTGGCGGTGAAGTCCCCAGCCAAGAGTCGCTTCCGAAAAAAAAAAAAAA
SNP19245	RLG8	66.733	TGCAGCATAAGCTTCACCAATCGCTCCATTGAACTGGACACGTGCAGTGGTATGTCCCGAAAAA
SNP648	RLG8	67.171	TGCAGAAAGCAAGGAGAGAAAGATCAAAGATGGCAACTGAAAAAATCCAAAAAGAAACGGAAAA
SNP12563	RLG8	67.724	TGCAGATTGCGGAGGTGAGGAATAAAGTGGAGGTAGTGGAGCCGACGGCTGGCCAACTCACCTC
SNP26755	RLG8	68.357	TGCAGCGCCGCCGCGGCGGTGAGCCTGTCCTTGGGTTGGTACTGCAATAGGCCGCGAAGGACGT
SNP25047	RLG8	68.89	TGCAGCCTTGCACATCTACATGGATGCCAAGCACGCACGAGGGGCCGTAGGTTCGCTGTTGCCA
SNP22115	RLG8	69.224	TGCAGCCCATGGACGGAGGGGACCTACTCCACGTTGCATCGCCACTTGCTGCACTGCCGCCGAA
SNP34242	RLG8	69.378	TGCAGCTGGCCCGCTCCTCGTCGTTGTGTCTATCCTCCGACCCTCCCGCCCGAAAAAAAAAAAA
SNP62528	RLG8	69.699	TGCAGTTTATGCATTGCCAAGTGCAACCAATGTAGCGCAAAGTGCTGTAGAGATTAAAGGACCA
SNP7688	RLG8	69.935	TGCAGAGGAAAATGCATGGTTCACCTTGGAGGAGAGCGTGCACTCTCTCTGATTTGGCGAGTGT
SNP21803	RLG8	70.338	TGCAGCCATTAGGAGGGCACGAGGCCATTAGCACGACGGATGGTCGAGCGGCCGACTGTCCGAA
SNP18492	RLG8	70.504	TGCAGCAGGCGGCGATTCTGAAGCAAACTCGCCTGGTGTTGTTGTGCCTGGTGTCGGATGCAAG
SNP39649	RLG8	71.771	TGCAGGAGGGGAACGGGCGGGATGCGACTCCAGGAGAGCAGCGGCGGCGCAGGTATTCTCTCTC
SNP61641	RLG8	72.271	TGCAGTTGAGTTTATAGCATGGATACATTCAAAAGCGATAAGGGTATTATCTGTGATGAGTCTT
SNP12618	RLG8	72.866	TGCAGATTGGGCAGCCGACAATAAGGCGGGATTCAGTTATTGAAGACTCAAGTAGTTACTCAGG
SNP29271	RLG8	73.794	TGCAGCGTCCCCGACGCGGTGCGGTGGAGCTCGAACAGCCGAAAAAAAAAAAAAAAAAAAAAAA
SNP19039	RLG8	74.76	TGCAGCAGTGCATCCACTGAGCCCAGTGCTCAACTGCTGATGGTGCAGGGATCATCGAGTCCGT
SNP39469	RLG8	75.21	TGCAGGAGGAGGGTCTCCAGGTTGTAGAGCTCGATGTAGCCCAGGTTGCCGAAAAAAAAAAAAA
SNP18732	RLG8	75.526	TGCAGCAGGTGCAATGGCTTTGTATCTCCGAGAACACCACCCTTGCGACCTCGGTACCAGATGG
SNP5150	RLG8	76.011	TGCAGACGGACCTGCCTGCATCCTTACTGCTGAGGATTCTCAGGTCCTGCTCGTCGATATCATC
SNP31474	RLG8	76.265	TGCAGCTCCCAGCTCTGGCATGCGCACACAGCCACGCGTGAGTCACAAGTCACACGATTTTTCA
SNP50341	RLG8	76.535	TGCAGGTGCAAAGGCTATGCAGGGAAATGGGATAACCAGTGCCCAGTGGTCGCGTGCCTTAATT
SNP48738	RLG8	77.09	TGCAGGTACCTCAAGTGAAGTAAATTTCGGAGAGGCACTTGCTGATGGTGCTGATTGCGGGAGT
SNP26175	RLG8	77.755	TGCAGCGATTTATTCACTGTAGCTATCAGGCTGCCGCCGTCTCCAACTGTTGCAGAGGGCCTTA
SNP24979	RLG8	78.209	TGCAGCCTTCAGGTTCTCGGACTTGGCTCTGGAACAACCCATCCAAGCATCAACGTGAACAAGT
SNP46702	RLG8	78.676	TGCAGGGCGGAGTGCAGCTCAGCGACGAGGGCCTCGGCGGCGTCCCGCTGGAGCGGCGCGAAGC
SNP26736	RLG8	79.648	TGCAGCGCCGCCCAGCTCGCCGCGACGCCGCCATCGTGAACCCCCGTGCCCGCCGCCACGTACT
SNP2736	RLG8	80.012	TGCAGAAGGGGCTAGAAGAGTTCCATGAATCCAGCAAACCGAAAAAAAAAAAAAAAAAAAAAAA
SNP40787	RLG8	80.251	TGCAGGATTTCGAATTTCGAATTTACAACGGCTTGAGGCGTTTCGTAACCGTTGCCGAAAAAAA
SNP34650	RLG8	80.484	TGCAGCTGTAGGCGCGTTCAACCTCCATCTTTCGTCAATTCCGAAAAAAAAAAAAAAAAAAAAA
SNP36375	RLG8	81.22	TGCAGCTTTTCAGAACCGTTGCTGCTTTGATGTTTGTCTACAGGGGCCTTTGCAGGCTTCGATT
SNP43264	RLG8	81.874	TGCAGGCGCAACCGCACACAGGTACGTTAAGTTATTATGGTGGAACTGGAACTGGAATTGCCGA
SNP21725	RLG8	82.694	TGCAGCCATGGAAGCCGCTGTACAGGGACGAAACTATCAAAGGTTGTCTGACGTCTCTCTCTGT
SNP13500	RLG8	83.119	TGCAGCAACACTAATCACCTAAAGGCAGGTCGGTAGCTGTGCTTACGCCTCTATGAGCCAGCGC
SNP2356	RLG8	83.311	TGCAGAAGCCTAATGATGATAACTTGAGACAGGTACAGCCTGAGTGATTAACTCTGATCAGCTT
SNP27958	RLG8	83.827	TGCAGCGGCAGCGGCGGAGGAGCTGATGGCGGCAGGTGCAGAGCAAGCGAAGGAACAGGTCACT
SNP59785	RLG8	84.3	TGCAGTGTCGCACACAGTTATTCGCCGTGAGCATCTAGGTAGCTAGATATACTGACCGAATTGA
SNP25632	RLG8	84.755	TGCAGCGACGGGCCTGCCCTCGCCATCACTTCCTTCAACGGCATGTCACGAGCTGCCGAAAAAA
SNP25415	RLG8	85.099	TGCAGCGACAGGATCGCGTAGACCTTGCGCACGAACGCCCAGCGCAGCCGCGGGTCCTCCTCCG
SNP52068	RLG8	85.523	TGCAGGTTGTGGCGCCAACTGAATCAGCCCAAAATGCTGCAAAACTATGGTCCAAACCTCGCGA
SNP28449	RLG8	86.396	TGCAGCGGCTCCGTCAGGCTCCAGTCCATATTCCTCAACATAGTCCACGCCAAGCAGCAACTCA
SNP14368	RLG8	87.447	TGCAGCAAGTTAACCGCCTTGAGATAACCCCAGACAAGAGATTTTTAGCTGCTGCTGGCAATTC
SNP31722	RLG8	88.522	TGCAGCTCCTCATCCGTCGGCGTCGGGGTATGTCTGCCGCTGCACGGCCTCAGACCGCCGCACA
SNP25484	RLG8	89.506	TGCAGCGACCGCGCCCGCCAGGCGAAGGGGGAGGAGACAAGGCTGCCCCGCTGCCGCCGTCCTC
SNP44565	RLG8	89.842	TGCAGGCTCTCCAACTAAGGCTTGAGGTCCTCCCGCGGGAGCCGATTGCCATCACCGAAAAAAA
SNP51904	RLG8	90.477	TGCAGGTTGCGCATCTGCGTCTTCAGGAACTCGAGGTCGTCCTACACGAGTTTGCAGAGCCTGA
SNP4852	RLG8	90.578	TGCAGACGACAGAGCTTCTTGGCGGTGGTGGAGAAGGAGACGATGGAGAGGCGGTCCGTGGGGC
SNP47012	RLG8	91.186	TGCAGGGGAAGCATCCGCAGGAGGAGGCGGCGTCGCTCCCAGGCAGGTGGCGGTGGCGGTGGCT
SNP56592	RLG8	91.576	TGCAGTCTCGAATTCCAGACAGAAGCTTCTCTCTCATCATAGCTAGGGAACCGAAGTGCCTCGC
SNP46956	RLG8	91.877	TGCAGGGCTTGAGGTTGCGTCGTCTACACATTGCCTACAACCTGTTTGCTGTAATGTCTGACCG
SNP19765	RLG8	92.176	TGCAGCATCTCGTCTGTTCCAACCAGCAGCAGCCGCTGCTCCTCTCTCTTCCCTGTCACAACCG
SNP1921	RLG8	92.558	TGCAGAAGAACTGTGTTGTCCCCCTCAAATGTTTGGAATATATCATGGTCATTGCGCAGAGCTC
SNP6031	RLG8	92.636	TGCAGAGAAGTCGATGCATTGGGAATGGGATAAAAGCAAGGAGGATACAAGGTATCAGAGTGAG
SNP24130	RLG8	92.998	TGCAGCCTCATCGACGACGACGAGGCATTTGGAACCGAAAAAAAAAAAAAAAAAAAAAAAAAAA
SNP32988	RLG8	93.267	TGCAGCTGATAAACTTACTGCCTCGCATAACTAGCGCAAGGCACCTCGGCTAGCTGCAAGAAAC
SNP33785	RLG8	93.531	TGCAGCTGCTCCAAGTATTGTTCTGCAAGAGGTGCCGACAGAAATGCAAAAGCTAACAGCCAAG
SNP47255	RLG8	93.956	TGCAGGGGCACGGTGGCATCTGAGCCGCGCACGGCGCGCCCCGAAAAAAAAAAAAAAAAAAAAA
SNP30100	RLG8	94.661	TGCAGCTACAGCACACCGAAACACCATATACATCAGGCCATGGCACTAAGAGATATGAGATGAC
SNP50457	RLG8	95.468	TGCAGGTGCATTTTACTACAAAAGAAAACGAGCAAAATATTGTGCCATTGATCTCTTTCTCACG
SNP48621	RLG8	95.946	TGCAGGTACAAGAACTCCTCCACATGATGCGAACCACCAGTTCCCTCCAGAATCGAGCGGAGCT
SNP14138	RLG8	96.365	TGCAGCAAGCGGAGGAGCTGGAGAGCATCATCCGCCTGAAGCAGGCGGAGGCGGAGATGTTCCA
SNP28932	RLG8	96.999	TGCAGCGGTCTCCTGGGAAGCACCCCCTAAAATCCAGGGGCTCCCATCCCTCCCCTAAACATCC
SNP12871	RLG8	97.49	TGCAGATTTGTATTTTCTAGAAGCCCATCCTTGACTGTTTCTCCATGATGGATCGTTCTTGCCA
SNP24265	RLG8	98.687	TGCAGCCTCCTCGTCTGCTGTGGAGTCAGGTGTGGCGCCGAAAAAAAAAAAAAAAAAAAAAAAA
SNP14107	RLG8	98.966	TGCAGCAAGCCCCTCCGCGACCTTGCTTCCCGCTGCGCTCGACGGGCCCACCATCATCTCGCCG
SNP13739	RLG8	99.999	TGCAGCAACGGACTATCTAAACGTCCGTTCCTACAAATAAAGCCCGCTTAGTCCGTCCAAAATT
SNP62268	RLG8	101.319	TGCAGTTGTCATCGTCGTCGTGTTAGGGCAAAGAGGAGGCCCAGGGGCGTTGGTTATATGGCCC
SNP39143	RLG8	104.256	TGCAGGAGCGGGATGACCGAGGCGGTGATGCCACAAGTTGGTGGAGACGGCAAGGTGGGCAAGT
SNP16322	RLG8	104.902	TGCAGCACTGTTTAAATACGGGGCACAGGGTAGACTGGTAGAACCCCGAAAAAAAAAAAAAAAA
SNP30886	RLG8	105.931	TGCAGCTCAAACAAAAATGCTCTTAATAACAAACAGCAAAATTAGAATTAAAAATAAGAGCTTA
SNP41529	RLG8	107.87	TGCAGGCAGCCAAGACATGCTGCAAGGCAGAGGACTCAGGGCTGGTCAACTGCCCAACCACAGG
SNP18598	RLG8	109.616	TGCAGCAGGGCGGGGAACGTGGATGGTGGCATGCGAGGGGAGCGAAGGGAGGAGATGTGGGTTG
SNP24197	RLG8	111.466	TGCAGCCTCCCAATATCCTGCGGGAGCACTGTGATTTTGTAGCAACCCCTGAGACCCAGATACC
SNP51675	RLG8	113.47	TGCAGGTTCGTGCGGCGGCGAGCAGAAGGCAGCAAGGCAGCAGCTTGCAACAACGACAACACGC
SNP32138	RLG8	116.21	TGCAGCTCGCTAGGCAGTCGTCCTGCACGTCGGCCATCGCCGAAAAAAAAAAAAAAAAAAAAAA
SNP49338	RLG8	117.172	TGCAGGTCAGAAACTATACCCTGCTTTTACATGGTTATATCAGTTATCTGCATATGCCCTTACC
SNP61148	RLG8	119.695	TGCAGTTCGTAGGGCGTGTAGCGCGCTGAAGGAACTAGAAAAGGAATAGTATATTTCTAAAAAG
SNP38132	RLG8	120.398	TGCAGGACGCGCAGCCGATGCGCGCGCCAGAGACGCGCGCGGGCGCCCGTGGAGGAGCTGGTGG
SNP23860	RLG8	121.917	TGCAGCCGTGTCGAGGTGACCGATGCCGCACAGAGGCATGCGTGAAAATGCGTCTCTCGACTGT
SNP56400	RLG8	122.327	TGCAGTCGTTCGCGGCGGCGCTGCATCTAATTAAGTTGCAGCAGCCACGCACTCTGCTGAATCT
SNP13898	RLG8	123.123	TGCAGCAACTTTTACTTTTGTCATCCTAGCGTGCTTTGCATTGTGGGAGGTCAGGAGACGAGTC
SNP21980	RLG8	123.322	TGCAGCCCACGGGCTTCAATGAAATTCTCATTGCGTCTTGCCGAAAAAAAAAAAAAAAAAAAAA
SNP27394	RLG8	124.068	TGCAGCGCGTGGGCCGCGTCGGGCTCACCGACAGGCAGCACATCAGGGCCCTGCACGCGCTGGG
SNP40340	RLG8	125.159	TGCAGGATCTTTAGAAAATTTTGGAAGGATTTTAGCTAAAAATTGGCATAATCAGCTGCATAAA
SNP22729	RLG8	126.165	TGCAGCCCTGAAGCCATACCGAAGACATTAAGAACTTCCCTTGTGACTGTCATCTCTTCTGTAA
SNP45971	RLG8	126.944	TGCAGGGATAGATAGATGGCCTAAGGCACGACACCTGTGGGCCGAAAAAAAAAAAAAAAAAAAA
SNP52404	RLG8	128.967	TGCAGTAAAGATCTGAATCCGTTATTAAGTGTGGTTGCTGGGACAGATAGGTCTCCGAAAAAAA
SNP16813	RLG8	130.664	TGCAGCAGATTCCTGGAGACGAGCTCCTCAAGGTAAGAATCTGCTACTTCAACTTGCGAAACAA
SNP16790	RLG8	131.848	TGCAGCAGATGTACGGGTCGAATGCAACGAGCTTTAGCTTCTCACACAATAGGGGAAGGCCAAG
SNP10984	RLG9	0	TGCAGATGAAGTAGTTAGTGCCGCGGGCGAGGGTGACGCGGTCGTTGCCGAAAAAAAAAAAAAA
SNP53760	RLG9	9.239	TGCAGTAGCATGGGCACTGATTATTATCCCTTTTCTTCACCGTATGTACTGTATGTGCGCACCG
SNP3814	RLG9	10.058	TGCAGACAAGCTCATGGAGCTTTCAGAAAGAGACTCTGCGAGCTACGTGCTAATGTCGAACATC
SNP52889	RLG9	11.644	TGCAGTACAAGGACAGGAGACTAACATTGTAACAGACGTCACTCTCAAGGTGAGATTCTGACGA
SNP19645	RLG9	13.005	TGCAGCATCGATGATGCATGCATGGAATGGAACGAGAACTTAATCCCCATTTCTGAGCTTACGA
SNP16386	RLG9	13.983	TGCAGCAGAAAACCAGACTTCTGAGCCAAGCACAAAGCACAAAATCGCGTCAAAACTCTGACCG
SNP18953	RLG9	14.746	TGCAGCAGTCGATGTCGTGCTCCTTCAACACCTCCCGCGCCGCCGCCGCGCTGGACACCACCAC
SNP37374	RLG9	15.749	TGCAGGAAGTGACCATTCAAATTTCAGACCTCCTCATCCCCTCGCCTCTGTCGTGTTGGTTTGC
SNP7128	RLG9	17.054	TGCAGAGCCAGAAGTGGGCGTGCCATAGAAGCACGCATGATGCATGTGGGTCAATATATATACA
SNP3733	RLG9	18.998	TGCAGACAAAGATGGATCCCCTGCCCTTCCTCCACCTGCTTCCCGATACGGATCGCCCACCCCT
SNP2768	RLG9	20.909	TGCAGAAGGTCTGCAACCAAGATGAAGAGGTATGGTGACAGTGGGTCTCCTCGTCGAAGGCCCT
SNP18877	RLG9	21.585	TGCAGCAGTAGATAGGCGTTGGTGAAGATGAAGTGCCCATGTGCCTCCAATATTGGCCGCCGCC
SNP48990	RLG9	28.002	TGCAGGTAGCGGTGGTAGCCAAAGCGAATTTCGCACACCCAAAACTGGAAAGGAGCTCAGATGC
SNP6000	RLG9	30.795	TGCAGAGAAGCTAGGAAACGTTTGCATACAGCATTGAAATCTGAGAACCTTCAGAGTTCAGTTC
SNP10954	RLG9	33.548	TGCAGATGAACAGCAGGAACCTCAACTGTGCACCTTGTCTTCAGATACTCAAGAAACTAGCGTG
SNP6052	RLG9	34.216	TGCAGAGAATCCACGAACACACCACGATGGCAATAGCCCATACAGTACCATACGTAACATCACA
SNP16658	RLG9	36.965	TGCAGCAGAGGCGCGCACGGCCACATCGCACGCGCCGCACCGCACCCCCTACCTAACCCATTGA
SNP55431	RLG9	40.62	TGCAGTCCATAACCATGGCTTAAGTTATTCAGTACCAGGAGGGTGTTTCATATAGATATCGTAT
SNP52166	RLG9	44.994	TGCAGGTTTCGGGCTGGCTTGCTTGGTCGCCTGAGTTCAGCTGCCGACTCCATCATTGTCCTGC
SNP29591	RLG9	46.6	TGCAGCGTGCTGTACGTGCGTGCGCACGCAGGGGTGCCGCAGAGTGCTGGGGCATCCGAAAAAA
SNP19076	RLG9	47.1	TGCAGCAGTGGAGTACTAGATGGTGAAGGCTGGTGTCTTTCATGTGTGTGATGACCGTTTCGTT
SNP17888	RLG9	47.651	TGCAGCAGCGTGTACACAGCTGCCATTGCACGTATATATACGAAGAGCGATGAGTTTGAAGAGG
SNP61726	RLG9	47.983	TGCAGTTGCAATGTGCTGAGTGATGCTTATTCCTTATCTCTAATATTCTGGTTTCACTCAAGCC
SNP11940	RLG9	48.999	TGCAGATGTCAGAAAGCTGCCAAGCTACAAAAGTGGCGCCGTCTGCACCTTCCCGAAAAAAAAA
SNP49973	RLG9	48.999	TGCAGGTCTCGTCAGTTTGTGAGGCTGCGCGATGCATGGCAGCGGTGGGGGCACCGAAAAAAAA
SNP23980	RLG9	49.362	TGCAGCCTACTACTGTCTAGCAGATTCCAGCGTGCATGCATATGCTCCCAGTCCCAGAACCGAA
SNP22412	RLG9	49.655	TGCAGCCCCTTTCTCCTCGTCGCTCATCTTCTCCATCTGACCGAAAAAAAAAAAAAAAAAAAAA
SNP43259	RLG9	50.466	TGCAGGCGATTTGCTCTTGCTATTTACTGCCTCATCAGACGAGCAGTGCACCATTTTCCATACC
SNP15355	RLG9	51.063	TGCAGCACCCCACGGCGCCCGACCTCCTCCCGCTGCTCCCCTACGCGCCGCTCCGCTGCGCCAC
SNP24633	RLG9	51.433	TGCAGCCTGCATGCATGCACGCAGACGCCAGGAGCCCCAACGGACCCGAAACGGATTCCGAGGC
SNP31371	RLG9	51.571	TGCAGCTCCAGCGGCGGGAGGAGGGGTTGGTGGGGAGCGTGTTGGGCAGAGGAGGTGAGGAGGA
SNP55871	RLG9	51.913	TGCAGTCCTTGCCGTCCTTGGGCGCGCACTGGCAGTCGCATCCGCCCAGCTGCTTCGACGGGTA
SNP53236	RLG9	52.42	TGCAGTACGCGCGCGTAAATGCTTGTGCGGTCGCTGCCTTGCTGCCCCGCGCGCGCGTCACTGC
SNP31076	RLG9	54.981	TGCAGCTCAGCACAGCTGAGAGGAAGCTTGTGCAGACCTACAACCAGAAGCCAGTGCTATCTCG
SNP63008	RLG9	55.155	TGCAGTTTGTTCTTTCTTTGCTTTGTGCTGCTAGGTGTTTAGTGCCAAACTGAAGCCAACCACA
SNP60046	RLG9	56.081	TGCAGTGTTAGCGTTACGCTGAAGGAACACACCCAAAGCAGCAACCCGAAAAAAAAAAAAAAAA
SNP24308	RLG9	57.05	TGCAGCCTCGCACGCATGGCTGCATTGGCTTGGCTGTCTCTACTGGTAGTCCGAAAAAAAAAAA
SNP50856	RLG9	58.317	TGCAGGTGGATGGTGATCGCCACGAACTCGCCGTAGTCCAAGTACCCGTTGCCGTTCACGTCGG
SNP21136	RLG9	59.314	TGCAGCCACTCCCGTACAGACGCACAAGGCAAGGCCGCGAGGCGCACCACCTCATCGCCAAGGC
SNP31442	RLG9	59.838	TGCAGCTCCATTATTCGGCACTCGCTGCGGGAACTTCGGATCATGCAAAGGGCCCCACCATTCT
SNP39901	RLG9	60.198	TGCAGGAGTGCGCCGCCAGCGCGACGCCGTCGTACGCGCAGCGAGCCCCGCGCCCGCACCAGGG
SNP2119	RLG9	61.337	TGCAGAAGATCTCCTTCCGTTCTGGTGTCCTGAACAGTGGCAGAGATCCGAGGAGTGCCAGTGC
SNP57345	RLG9	62.217	TGCAGTGACTGCAACACGGGCTTGGCATTGTTCGAAGTGCTTCACCATTGAGAGCTTTTGCACT
SNP59449	RLG9	62.623	TGCAGTGGTCCCCGCAGTTCGTGGGCCCCACACGACAGTGATTCAACCGTAGAGATCCAACGGC
SNP53326	RLG9	64.341	TGCAGTACTACAAGGACACTGCAATACTGCATGCCCGAAAAAAAAAAAAAAAAAAAAAAAAAAA
SNP4883	RLG9	66.467	TGCAGACGACGGCGCCGCCGAGCATGCCGTAGTCGTAGACCATCCAGTCCGAAAAAAAAAAAAA
SNP23357	RLG9	67.367	TGCAGCCGCCGTGGCGTGCAGCGTGCTGCATCGATCGGGTAGTTTACTGCTCCACGCATCGGCG
SNP32705	RLG9	68.066	TGCAGCTCTTTCCATAAATGGTATGGATGCTAAATATGGGAGGCTCTCCAGTTACCGTTAAATG
SNP11987	RLG9	69.002	TGCAGATGTGCAAAAAAAAGAGAGCAAATACGTGCAAAAATATTATATATACAATGCCCCAACT
SNP50000	RLG9	69.179	TGCAGGTCTGCTCCGCTCGTCTACAAGATGAAGAGCCAAGTGCTCGTTCCTGGACAGTAGACAG
SNP58444	RLG9	69.325	TGCAGTGCTAACGCACTGCCCAAGGATTGGCAAGAGTTTTCATACGAAAGCATCGGAAAGTGAT
SNP50428	RLG9	69.56	TGCAGGTGCAGGTACGCCGCCTGGAACGACGAGGCCGTGGCAAGCGCCGCCTCGGCGGCCGACT
SNP49872	RLG9	70.317	TGCAGGTCGTCAAGGCCATTGAGAAGGCTATTCCCGTCCGTGAAACGCTGCCCATCGCCAAGAA
SNP24977	RLG9	70.759	TGCAGCCTTCAGCGTCAACAGCAGCTGCTGGCCCGCCCGAAAAAAAAAAAAAAAAAAAAAAAAA
SNP54136	RLG9	71.323	TGCAGTAGTGAAGAAATACAAAGTGCTTTGTGTAGTCGAGAAGAGTGCAAATATGTTTCCAAAA
SNP13054	RLG9	73.201	TGCAGCAAAAGGTGCTTATCACGGCAGGTACACTCCTAATGTTGGAATGACGTGCACAGCATAG
SNP48150	RLG9	77.748	TGCAGGGTGAGGTGTCACAAGATGGTAGTGGAACTGGCGACGAGGATGACGATGGGACGTGATT
SNP2415	RLG9	78.174	TGCAGAAGCTAAGCTATGCTCATAAGCTCGCAGCAAGCTACCTGCTGGTCTGCATTGCAGAGGC
SNP37923	RLG9	80.319	TGCAGGACCCCGTGTGGTCGTGTGGACATGAACGAGTACTTGTTGGTGTACTGAAAGCCGCAGG
SNP57795	RLG9	81.163	TGCAGTGCACGGTGAGGCACCTCTCCAGACCTCGACCCTCCCCCCTAGACGTACCGAAAAAAAA
SNP50915	RLG9	81.393	TGCAGGTGGCGGCGCAGCGGACGAGGTCGTCCGTGTCCAGGAAACAAGCGAAGATGAGGAGCAG
SNP6752	RLG9	81.808	TGCAGAGATTTGTGTATGTGAAAGAGGTAGGAGTGTGTGCTGATCTTGTGCACGTAAGACACAT
SNP56195	RLG9	82.263	TGCAGTCGGAGCTGATCGGCATGGACACCCGCACCTCTCCCTGCGCGACGTTGATGTCGACGAG
SNP36947	RLG9	82.534	TGCAGGAACGGAACCACACGGTGAACCCGCGGGCCAGAAACTGTTCAACTTGACTCCCATGCGG
SNP51407	RLG9	82.677	TGCAGGTTACGCACACGTATTCGTCACACCCGCACGTAAACGGCCTCCGACTTGAGTCCAACAA
SNP20987	RLG9	82.717	TGCAGCCACCGTTCATCTCACCGCAATGTGGACCCCTGCCGCCCCATGGGGCCCATACTGCCCA
SNP24424	RLG9	82.893	TGCAGCCTCTCTGGAGGCAGTACCTGAGCCACTCGGACGCCTTGGTATTTTCAGTCACGTGGTC
SNP21879	RLG9	82.912	TGCAGCCCAACCGAACGGGCAACAAATCCAAGGGACGCGTTCTCCTGGGGAAAATGGAACAGTC
SNP32860	RLG9	82.983	TGCAGCTGACCGCAGGGTGGTGAGAGAGCGGAGAGTAGTGAGTGAGAGATCGAGGAAGAGGGGA
SNP4324	RLG9	83.718	TGCAGACATTTACAAGAAACTCCGTAGATCAGCAATTAACTTTATCTTACTTTTCATGGATCGT
SNP20246	RLG9	85.207	TGCAGCATTACCCCAACTTGCGACGACCGCCACAACTTCATCCGAAAAAAAAAAAAAAAAAAAA
SNP41991	RLG9	85.359	TGCAGGCATTTGAAACAGCCCTGAAGAAGTCATGGAAATCAAGTAATCATGGTGTTACTGAAGC
SNP49396	RLG9	85.474	TGCAGGTCATAGCCTCCTCCAGGGCACTGGAACCATGTGGAAGCCGTTCAGCATCAGGCAATAG
SNP6662	RLG9	85.722	TGCAGAGATGGAGCGCCAAGCACGTGGGAAGCATTAAGCTGCAACTTGCCATTGCTAAGGAGTT
SNP12589	RLG9	85.917	TGCAGATTGGACTTCACATTACTTGCACATGTTCTACCTTGTTTCCCTTGTTATTGTAAGCAAG
SNP16364	RLG9	85.993	TGCAGCACTTGCGCGTAGAGCTGGATGGAGTGGAGCGCTGGGCCGCCTGGCCTGCTGCTGGCTC
SNP51320	RLG9	86.083	TGCAGGTGTTCGACCAAATGCCAAAGCGGCATTCTACTGCACGTGGGTGCGGCTGTGCGAGCAT
SNP43072	RLG9	86.234	TGCAGGCGAAGTGCAGAGTTGGCATTCTAATGTGTCTCACAGGCGACTGAATTTTACGAGATCT
SNP23342	RLG9	86.626	TGCAGCCGCCGCTGCTCTTGCGCACCTCGCTTGGCTAATCCCGTTCGCCATCACGCACTAGCAC
SNP38213	RLG9	87.145	TGCAGGACGGCGGCCATGGCGTTGGAAGAAACCGACGCCCTTAGTGCGGAAGCAAAACCTTGGG
SNP54411	RLG9	87.716	TGCAGTATCCGAGGCCACCGAATGCGTGGAAGGAATCCGCCTAGCTAAACAATGGTGTCGGTGT
SNP49789	RLG9	88.119	TGCAGGTCGCTAGCCGACAGGGTGTGCTGGGGTCTCCTCGATAAGCTCTGCCGCAAGAACAGCC
SNP18620	RLG9	88.867	TGCAGCAGGGGCAGAAGGAAGCGATGGCGCCGCAGCAGGCTCCGCCGCTCTTCCTGGACTTCGC
SNP20017	RLG9	89.461	TGCAGCATGCTGCGCAGAATCCACGTCGGCACCGTCGTGAGCGCCGAAAAAAAAAAAAAAAAAA
SNP14880	RLG9	89.993	TGCAGCACACCAACCAGCGCACGAACACTCACAAGCTCACACCAGAGGCACAAGATGGTGAGGC
SNP35711	RLG9	91.318	TGCAGCTTGATACCGCCGTCGTCGTCCACACTGTTAACAATGACACAGCAGCTGCTGAGACGCC
SNP52797	RLG9	93.056	TGCAGTAATGCCAAAGATACGAGTCACATGGAATCACGGTTGTGTTGCTATGCATCGCCTTGCT
SNP57002	RLG9	94.435	TGCAGTGAAAACACTTGCAGCATGCAGTCTGTTCCAGCAGAACAAAGCATAGATGATGAACATC
SNP16417	RLG9	98.596	TGCAGCAGAACGATGGTGAGAACGCCATAGCTGGCGGGGCGCTGTCGGAGGCCGTGATGGGAGA
SNP13570	RLG9	102.626	TGCAGCAACATCGGCGTCGCGCAGATCGTCGCTGCCGCGTGGTCGGACGGACCCGCCGCCCGCC
SNP35569	RLG9	103.731	TGCAGCTTCTGCTTCTGCTGCTGCTGGACGAGCAGCTTCTTCTTGAGGTGCGTGTTCCAGTAGT
SNP57529	RLG9	103.793	TGCAGTGATAGTGTACGGCTGTACGCATTGCCAGTGCGACATGCAGGTCATCATCATTACTGCC
SNP24708	RLG9	103.85	TGCAGCCTGCGGGCATCTTCGACACACGCGTGGTACGTGCAGATCTCTGCATGGCGGCTCGTGG
SNP42009	RLG9	103.854	TGCAGGCCAAAGGACCGTTGCCCCTCGAAGTGTAGAAGGTGAAAGGACATTGTTGCTCATCGGG
SNP34428	RLG9	107.228	TGCAGCTGGGCTATTGAAAGGCATTAGGTGGGACGTACGCTTCGGTGATATATAAACTGACAGG
SNP9680	RLG9	109.713	TGCAGATAGATCATGTTATGATTTTCTGCAAAAAAAAAGACTCAGCTATCAGCTACTTAGCTGC
SNP62537	RLG9	110.362	TGCAGTTTATTATGGCACTTCTATTTCTCTAGCACCGTTGGGTAAAAATTTGAACAATTAAATA
SNP31598	RLG9	110.526	TGCAGCTCCGACCGCGCCGAGGTCGTCACCGACGACGGCGGCGCGGCTCAGCGGAATGACGCCA
SNP12758	RLG9	111.902	TGCAGATTTCACAAGTGCAGGGCCAAGAAACAATTCGTTCTCCTCCACAAACACTAACAGCACA
SNP16003	RLG9	113.181	TGCAGCACGGGGCACGGTAAATCATCGGCAGCGGGGTGACGAGTCCGCCCATCCTGCTTGATCA
SNP18425	RLG9	113.181	TGCAGCAGGCATGCACGCAGCACTCACCTCTCCATTCCCCATCTCTCTCGGGCTTACGCTACCG
SNP376	RLG9	113.181	TGCAGAAACACTCAAGAGTGCTGTTCCATCATGGATCCCGCACAGGGTGCATGCTACCGAAAAA
SNP13420	RLG9	113.561	TGCAGCAACAACAGCAACCAGCAACGATGCGAACACTTGCATGCAAGTGCAGCTGCGGTGCGGG
SNP23760	RLG9	113.841	TGCAGCCGTCGTCATCGCGCCGTTGCTCACACGACAATGTTTTTTCCCTTCTCGTGCAGTGTTG
SNP16198	RLG9	114.607	TGCAGCACTCCACCGTGCTCTACCTCAACCACGCCATCGCCGACTTCGCCGAGGCGCTGGCGTC
SNP11036	RLG9	116.129	TGCAGATGACCGAGGACTTCTCCGACAAGAACCTGGAGCTCCGAGCCGAGGCCTTCCTCCGCGA
SNP6644	RLG9	117.119	TGCAGAGATGCAGACAAGCCCGCAAATACGACAGATGAGCAGAGAACTGGATTTCCAATTGCCC
SNP51600	RLG9	121.102	TGCAGGTTCCCTACTTCTATCGGCACAGCGCGGAATCCTTCCATGTCAGCCGCCGCTGTTGCGG
SNP30176	RLG9	126.311	TGCAGCTACCATGTATTTCATGAGTCAGGAAGTTAGGATGCTCAATCTTAATTCAACAACCCCG
SNP61988	RLG9	129.343	TGCAGTTGCTGCCTGCCTGCGGGATGGATGCCCCTCTATCTCTAGGCCTCTAGGGGGGCCTCTG
SNP46966	RLG9	135.719	TGCAGGGCTTGGTTTTGATTTCAGTATGAAATGGCAAGTCAAAGGTTTTCTGAAGAGTTCTCTT
SNP4458	RLG9	138.631	TGCAGACCAGTGAGGCAGTGACAGTGAGCAACCCTCCCAAACGGCCCAGCCGCCCAGCCCAGGC
SNP36010	RLG9	146.442	TGCAGCTTGGTTCGTGCATGTGAATTGGACTTTGCAGAGTTCTATCTAGGGTGGCCAGGGGGGC
SNP54646	RLG9	148.925	TGCAGTATTCTGCGTGTGGTTAGAAAATAATGTTACAGATATACTACTGATCGAAGAACGATCC
SNP22487	RLG9	152.233	TGCAGCCCGCACTCCTCAAGCACACTGTCGATTCTCCAGTTATGCAGAGAGACATGGCGATACA
SNP15515	RLG9	154.791	TGCAGCACCTAGCGGAGACGATCGGTCAAGGTCGTCAGAGGCGGTGTACACGACGGGCGCGGGC
SNP57836	RLG9	157.165	TGCAGTGCAGAGCGACACGGCGAAAGGCCGCCGTATCCAGCCAAATGCTGTCTTCGCCCATTCC
SNP15190	RLG9	159.718	TGCAGCACCACACACACGCGGCTCCAAGTCCAAACCCGCAACGCTCCACAACTGGTACGATTAC
SNP44343	RLG9	163.454	TGCAGGCTAGTCAGCGAGCGTGGAGACAGAGACAGTGACCTACCTCCTCCATCCAATTACACAC

## Sheet: S4
Table S4: Details for linkage groups and marker sequences of 'Seville' St. Augustinegrass genetic map.
Locus name	LG	Position (cM)	Sequence
SNP36365	SLG1	0	TGCAGCTTTTAATCTAGATTTGTATTCGGCTTCTGTGGCATCTTTGGACCATTATCTTATCTGT
SNP2630	SLG1	5.551	TGCAGAAGGCAGGTGGCCTTGGAATTGCATACGTTTCCGATATGATCCAAATAAAGCCGCCTGA
SNP36908	SLG1	13.204	TGCAGGAACCTTCACATGGACCGAAGGTGGCAAACCAGATGGAGATTGAGGAGAGAGTGGTTCC
SNP53037	SLG1	15.206	TGCAGTACCAAATCATCTTTAATTGATCATGATCTGACAATGATTAGTAGATTTGCGCGGCAGT
SNP15836	SLG1	16.064	TGCAGCACGCCGCCGCGTTCCTGCCGCGCACGCGCCTCGTCTCCGACACGGACATCGCCGTCAC
SNP45867	SLG1	16.845	TGCAGGGAGGCCTTGCGGGGGTGGAGGCGTCGTGGAGGCCGAAAAAAAAAAAAAAAAAAAAAAA
SNP52556	SLG1	17.191	TGCAGTAACCATGCGAAGGCAGCAGGCTGCCAATCTGCAATGGCCCTCTTGACCTTCACCTCTA
SNP43163	SLG1	17.998	TGCAGGCGAGCAGGAACGGGGAGATGTCGACGACGGGGATCCGCGGCGCCGTGTGGTCGCCGAA
SNP58267	SLG1	18.638	TGCAGTGCGACGAGCCCTTCCAGTCGGCCAGCGCACCCAGCGAGTCAACGAAGCCCACCTTGAG
SNP41063	SLG1	19.553	TGCAGGCAATGTCAACTTCTCCAGAGTACTTATCATCAGGATGCCCTAATTTTAAAATGTGAGC
SNP48089	SLG1	19.927	TGCAGGGTCTGAAGAAGAAGCTCATGGATCGGTGCTCTGGATCACCGATGCGTCGGCGGCCTCA
SNP53277	SLG1	20.117	TGCAGTACGTCAAGCGCTTCAGCCGCTACAAGAACCCCGACGCCGTGCGCCAGGTCCGCGAGAC
SNP16639	SLG1	20.518	TGCAGCAGAGCTGAAAAGGAACCGTGCGGCAGCAAGGACAGCTGAGCAGGCAGAACACATCAGG
SNP43495	SLG1	20.866	TGCAGGCGCGCGAGGAGGTCGCCGCGGAGCACGCGCTCTACCTCGAGGCGCTGGTGAGTCACCC
SNP37910	SLG1	22.033	TGCAGGACCCAGAAAGCCCTCGGGGTTATAGGCTCGTCGGAGATGTCTGTTACGAGGAGGCCTC
SNP49002	SLG1	22.033	TGCAGGTAGCTGAGGTGGTGCCTGGCCTTGTAGTGCATCAGGCTCAGGTGGTATGGGTGATCCA
SNP42598	SLG1	22.956	TGCAGGCCGCAGCGGCACCACGCCACCGCCCCTCCTGAGCCGAAAAAAAAAAAAAAAAAAAAAA
SNP18728	SLG1	23.856	TGCAGCAGGTGATGGATACGTTGGCGGAACAGGCCATTTGGAGCGTCAGCAACAATGGTATGCT
SNP50552	SLG1	26.273	TGCAGGTGCGACCCACTCAGGCAAAGCCGTTTTCTAGAGAACAGCTCAAGCTCCTTTTGGTAGC
SNP4593	SLG1	26.804	TGCAGACCGAAGCTCCGACGGCGGGGAGTGCAGCGAAAGGAAGGCCCTTCTGGAGAAAATGGCC
SNP26354	SLG1	27.513	TGCAGCGCAGCCATGCGCTCAACGCGACGCGACGATCCGTCGGCAGCCGAAAAAAAAAAAAAAA
SNP23336	SLG1	28.114	TGCAGCCGCCGCGTCCGCAACCTGAGCCAATGCCTCTACAGGGAGAGCCTCGTGCCGCTGCCGA
SNP56634	SLG1	28.228	TGCAGTCTCTGTACATACTAGCCTACTGCATAACCTCAAATGGTTAGACCTTATCGATGAACTC
SNP14140	SLG1	29.175	TGCAGCAAGCGGCCTCTCCCGCCGCTCCCCCCGCGGTCCCCAGCGCGGCGCTGATCTCGGAGCT
SNP52955	SLG1	29.693	TGCAGTACAGCGGGTTGGTGGAGCACGGAGGTCGGTAGCCGAAAAAAAAAAAAAAAAAAAAAAA
SNP58555	SLG1	30.478	TGCAGTGCTGAGGGAGGGCATCAACTGTGCACTTGGGTTTTGCTGTTTTAATGAATGGCACACC
SNP16565	SLG1	30.903	TGCAGCAGAGAACACCTGGGGGTGACGCTGTGGCTCGCCTTCTGCTTGCTGCGGCTGCACGCGT
SNP1177	SLG1	31.25	TGCAGAACACGGCGCTGGTGGGGCGCGAGAGCCACCCGATGCACCTGCACGGCTACAACTTCTT
SNP20558	SLG1	31.645	TGCAGCCAAAGGATTCGTTAATCGCAGATTCTGAGAAGCAAGCTACGTACTCCAATTTTTAATG
SNP58785	SLG1	33.704	TGCAGTGGACTGACTAATGAAGTGACGACCAATCACCGAAAAAAAAAAAAAAAAAAAAAAAAAA
SNP39934	SLG1	34.241	TGCAGGAGTTAACTACAGTCTGTTTCACTCATATCTATGCATAGACAATGGTTGAAACTTGAAT
SNP38388	SLG1	35.024	TGCAGGACTGAGAGAAAACTGGAAAAGGTTACAGTGCGCAGGCAAAAGGTGACAACAAACAAAA
SNP27481	SLG1	35.575	TGCAGCGCTCGGCGCATCTGACAACGGGGGAATGCGACTCGCCGAAAAAAAAAAAAAAAAAAAA
SNP21137	SLG1	36.997	TGCAGCCACTCCGCAACACAAGCCCCAACCACGTCTCCGTCGAGGAGCTCGCGAGGAAATTCAG
SNP58250	SLG1	37.363	TGCAGTGCCTTATGCTGCCTACCTGTTGGGCTGCTTAGAATGCTCATCTGATTGTATTTTGTGT
SNP6563	SLG1	38.065	TGCAGAGATATATCCTAGCGGCCGTGCACACTTGACGCATGTACATACGTACGCGTCTACACCA
SNP33526	SLG1	38.51	TGCAGCTGCGAAACCCTGCTGCCTCTACAGAAAGATTCCGAAAAAAAAAAAAAAAAAAAAAAAA
SNP38263	SLG1	39.14	TGCAGGACGTACGCACGGGACGAGATGTAGCTGCCATCGTGCAAGTGCGACCGAAAAAAAAAAA
SNP1041	SLG1	39.466	TGCAGAAATTTTTCACCGTGCAAGAAGACCATGGCTATTTCCAGCGAAAGGCCACACCATAGCT
SNP37611	SLG1	39.519	TGCAGGACAAATCAAGAAGAAACCAATTGATCGTGGGGCTCCTTGGTGCGTTCGCTCGACACTG
SNP6757	SLG1	41.179	TGCAGAGCAAAAATAAGGAATCAAGACATGATGCGTATAAATTAGCCACCAGCAAGCATTGGGA
SNP40836	SLG1	41.701	TGCAGGCAAAATGGAAACAACACACAGAGACCGATACCGAAAAAAAAAAAAAAAAAAAAAAAAA
SNP52393	SLG1	42.963	TGCAGTAAACTGAATTGCACAGGCAGTGTAGCTTTTAGTGCTCAGGATCGCCTGGTGAAAATGT
SNP27002	SLG1	43.331	TGCAGCGCGAGATCCCTTCAGCTACCTCATCTTGTGCCCGTCCTCCTGGCGAACTCCTGGGTCT
SNP50587	SLG1	43.423	TGCAGGTGCGGAAGGAGATCGTCGACCTCCACGGCGAGATGGTGCTGCTCGAGAACTACAGCGC
SNP17264	SLG1	44.614	TGCAGCAGCAGTTCTTATTTCCATCTCCAGCCGTGTGGGATCTTGCACAGCTTCAGAGCCTAGG
SNP53836	SLG1	45.498	TGCAGTAGCGTAATTATTTTTTTCAATATGTGCTTTTCATGTTTTTGTCAGATTAAGGAAAATG
SNP9185	SLG1	45.861	TGCAGAGTGTTTCTCATCAAATAGCAACGCTGTTTCACGGTATGTAACCAAGCCATAATTCTCC
SNP18550	SLG1	46.756	TGCAGCAGGGAAGTGGTACGAGAGGAGGGGGAGTGCTCAACCGACCACTGGTCGGAGGGCGCGG
SNP49573	SLG1	47.661	TGCAGGTCCGATGTAGCAGCAGCAGCACGAACTTGTGCTGGTGTGCTTAGGGCATCTCCAAAAG
SNP30999	SLG1	48.296	TGCAGCTCACATCGTTGAGCTCGGGGACGGTGACGAGCTTCTGATGCCATCTTCCCCAACTGGA
SNP59556	SLG1	49.481	TGCAGTGGTTGCGCAGGAACTCGGCCCTGTGCCTGTGACAGCTCGAGCGGTAGTACCGAAAAAA
SNP45600	SLG1	50.102	TGCAGGGACTAACTGAAGAGAACCTCGTCGGCAGTGGTGGCTCAGGTCATGTTTACCACGTCAC
SNP18332	SLG1	51.42	TGCAGCAGGAGCCGCCTCGTCTTTCTTCTCCTCCTCGGCTGCCGAAAAAAAAAAAAAAAAAAAA
SNP10569	SLG1	52.046	TGCAGATCGCCAAGCTCCTGCACCGCCACGGCGTCTACGTCACCTTCGTCATCACCGAGCACAA
SNP44668	SLG1	52.356	TGCAGGCTGAGCTGGCGGCCATGCATGGTGGTGGCCATTGGCGGCGCCCTACCTCATGCGCTGC
SNP26514	SLG1	61.028	TGCAGCGCCACCACCATCCTCAGGAGCTGCCTGGGCCGCCGCGGCGCGAGCACCTTCACGTTCA
SNP32352	SLG1	62.774	TGCAGCTCGTGCTTCACGGCAAGTGCAGGTACTAGTTCACTTGTTTCTTTTGCAGCTCATTTGA
SNP5705	SLG1	63.788	TGCAGACTGGTGATCTGTCTTCTAGCAGATTTCTTCTTCGTCACCTTCAGTTCTTTCTCCACTT
SNP10804	SLG1	64.992	TGCAGATCTGAGCCAAATTAACACAGTTCGTTTAACTACTTGGAACAAGGTAAAAGTGGATGAA
SNP47247	SLG1	67.232	TGCAGGGGCACGCACACGCGTGGGGCGCAGACAGAACACACGCGCACGCATGCACTAGGATATG
SNP15013	SLG1	67.717	TGCAGCACAGGTACGGTGTACATCGATCAAGCAATACCCTCCGCCGAAAAAAAAAAAAAAAAAA
SNP44590	SLG1	68.68	TGCAGGCTCTGAAGGTCCCAACAACTTCATCAGGTCCTCTCGACGGCTCCATCTGCAACCCCAG
SNP39766	SLG1	69.203	TGCAGGAGGTTCTGACACCTTGGCTCAACCATTGGTGGCTGAAAGCCAACATGCCGAAAAAAAA
SNP3500	SLG1	70.134	TGCAGAATTATTTTTATTTACCTCCTCCCCCTTTTATTAAGTAGTCCGAAAAAAAAAAAAAAAA
SNP50717	SLG1	70.77	TGCAGGTGCTTCCTCGACGGAGGTGCCTAGAACAGCTGCTTCGAACCAATCAGCCTCCAGCCTG
SNP12993	SLG1	71.317	TGCAGCAAAAATACAAACTGACGCAAGCTCTGGTAGCTACGTGGTGGTTTACTGGGGTCAAGCG
SNP58807	SLG1	71.727	TGCAGTGGAGCACCTTGGCCAGCTTCACCATCGGCGTGACGTGACCCTGCGCCGAAAAAAAAAA
SNP56830	SLG1	72.461	TGCAGTCTGGTTTTCAGAGGTACACAGTCGCTGATGTACCGACGATTCACAGCTCTGGCAGAAC
SNP41578	SLG1	73.021	TGCAGGCAGCGTCTTCGGCTCTGGGCAGCAGCTCCGACCTGCTGGCGTCATCGGGGGAAGCACC
SNP40356	SLG1	73.215	TGCAGGATGAAGTGATAAATCATGATGTTCATCACCAAACCAATATTAGGTCTTTAGAGACCTG
SNP2286	SLG1	73.349	TGCAGAAGCAGTATGTACAAGCCATAGTCACACTCATAGGTACCGTAACAATTCACACTCCTTT
SNP22138	SLG1	73.484	TGCAGCCCATTTGGGACGCCGTCGCGGGGTTCGACCCGCAGGTGTTCGTCTGGCTCGGGGACAA
SNP4795	SLG1	73.778	TGCAGACCTTGGGTCCTTACCAAATGGAAAGCCTAGAGTGCTGATGAGGGCTTTGTTGCAGATG
SNP52954	SLG1	73.992	TGCAGTACAGCCGTCCAAAAATTATACGACGTGCTATGGGACGGTGGGCAGCACCCGTTGATCG
SNP60787	SLG1	73.992	TGCAGTTCAGTGCGGGTCCTTGTTGCGTAGTAGTATGTAGCTCATGATGAGTGGTGCATCGCAC
SNP16595	SLG1	74.082	TGCAGCAGAGCACACTGTGGAAGGAAGAGACAGCTCCACGAACTTTTCAGATGCATCAACCATT
SNP34481	SLG1	74.431	TGCAGCTGGTAATTTTTCGTTTCGATGCACTATGATTTTATTACTCCGATGTCCGATGCGACAT
SNP59516	SLG1	74.593	TGCAGTGGTGGTGAACCTGACCTGCTGCCGTGGTAGTGGCCTACCACCAGTCCAGCAGCGCCAT
SNP53832	SLG1	74.792	TGCAGTAGCGGGTCTCCTCGGAGACGCTCGAGCACGGCGCGCAGGCGCGCAAGTTGCGGAGCCT
SNP45916	SLG1	74.926	TGCAGGGAGGTGTGCAGGCGCTGGTCGAATGCATGGGGGCTGGGGAGTTACAGTATGTGATGTC
SNP5851	SLG1	75.012	TGCAGAGAAAAAGATAATCGCATGCCTGTACTTTGACAGGCCAATTACTTTGTCTGTTGTTGCG
SNP34129	SLG1	75.203	TGCAGCTGGACGGCCAGTGAGGTGTTGGTGTGGGGAACCGCGACGCCTCTCCTCGCGAGCGCCG
SNP49833	SLG1	75.417	TGCAGGTCGGCGTCCGCCGCGTCGGCGCCGTCGACAGAGAAGCTGTCGGAGTCGGAGAGCGCGA
SNP44168	SLG1	75.488	TGCAGGCGTGGCTCGAGCGGCCATGGGGCTAGCATAGGCCAATAGCACGGCGGCGCAGGGCAAG
SNP54588	SLG1	75.624	TGCAGTATGTCGTGCAAACTTTACCTTCCACTTTTGCAAATTTATTAAATGAAACATGATGATA
SNP59428	SLG1	75.697	TGCAGTGGTATCTGCTCCACCGCACGGGCCTCAACCTCTGGCCGAAAAAAAAAAAAAAAAAAAA
SNP3003	SLG1	75.799	TGCAGAATAAGGGCAAAAATTAGGGTTAGTATTTCGCAACCAGTTACTAGAAAATCAATCGGAT
SNP43847	SLG1	75.919	TGCAGGCGGCGCGCGAGCGCCGCGGCGTCGATCTCGGCGAAGGGGACGAGCTCGAGGAGGCACA
SNP2585	SLG1	76.057	TGCAGAAGGAGCTCGAGGTCCGCGGCCAGGAGCGGGAGTACGACCTCAGGTCCGCCGACGCCGC
SNP31933	SLG1	76.172	TGCAGCTCGACTAAGCTGCCAACCACAAACACGGCCTCGTCCACGTCGAAAGAGACACAGGCGT
SNP62709	SLG1	76.221	TGCAGTTTCTAGTGATCCAGAGGCAGTGATTTTCCCGAAAAAAAAAAAAAAAAAAAAAAAAAAA
SNP22176	SLG1	76.354	TGCAGCCCCACCGCAATCAGTTCCAGGCTTCCAGCCTCTCCTTGAACTGTCTGAAATCTCATCT
SNP30286	SLG1	76.354	TGCAGCTACGGGGACGACCAGGATGGGAAGCTCATCGGGTACGACGCCATGGCGACCGCCGAAA
SNP41324	SLG1	76.354	TGCAGGCACTCAGCAACCCAATAAAACTTATGTCATTTGGTCGAATACCGAAAAAAAAAAAAAA
SNP11848	SLG1	76.415	TGCAGATGGTGTCAAATCGTGTAGTTATGGCAACCCCAAGGAAAGGCTGGTCCATTTGCTACGA
SNP51567	SLG1	76.415	TGCAGGTTCATTTGCCAGGAGGAAAAGGAAAACACAGTGAGCTCACAGCTCAGGTAGTGTGCCT
SNP52309	SLG1	76.595	TGCAGTAAAAACAGACCCACAAAGTTATGCCACTGCCATGTTTCATTGACAAATGACAGATCCT
SNP10701	SLG1	76.733	TGCAGATCTAACCTGCGTGAGGCAGGCACCTTGTTTTGGACGCCCAGAACGAACCCTTGACCTG
SNP10523	SLG1	76.868	TGCAGATCGATCGGTGAGAATGAAGGCATAGTAGAACTCGTCATTGCATGTGTATACGCCTGGA
SNP11246	SLG1	76.981	TGCAGATGCACAGATGCTTCTACGCATACAAAGTCCACGGCAAAGGGCTCGAAGCAACCCACAC
SNP31276	SLG1	77.082	TGCAGCTCCAAGTTCCACCGTTCCTTCAACCCACAGTTGGACTCCGAAAAAAAAAAAAAAAAAA
SNP61782	SLG1	77.162	TGCAGTTGCAGGGTGCATCGCGTTGATTTTCATTCACACTGAGAATTGGAGATTTGGAGATGGT
SNP33009	SLG1	77.227	TGCAGCTGATCATGCCAGTGTAGAATAGCAGCCTAATCGAACTATGGATGGACTAGCTGAGTGT
SNP43490	SLG1	77.227	TGCAGGCGCGCGACGCGCGGAACGAGGTGGCGCAGCGCAGGGACGAGATCGAGGCGTGCCGAAA
SNP14262	SLG1	77.295	TGCAGCAAGGCGTGGCGGTCTCGTCGGGCGGGTACAAGGTGAGCGCGTCGGGCCCCGTGCACGG
SNP5761	SLG1	77.342	TGCAGACTTCAATGCACACGGACCATTCACAGCTTACCCTAGCAGCAGCAGCAGTCTGAAAGAC
SNP11033	SLG1	77.389	TGCAGATGACCACTTGTGCTTGGATCAAAAACACTACCTAAGAAGCTGTACACTTGCGCAAAAT
SNP15215	SLG1	77.389	TGCAGCACCACCGTACGGACAGCACAGACCATGAGCATCACCCCCCGTGGCAGGCAGGAGCAAC
SNP6203	SLG1	77.433	TGCAGAGACGCGCGTGTGGGGGAAGGGGATCGAAATATCTGCTGCGTAGTTAGTAGTACTCCAT
SNP11625	SLG1	77.509	TGCAGATGGATATGCAATTCACTTGCAGAAACCATGAAAGAAGGGATAAAGGGAATACAGAGAA
SNP44520	SLG1	77.509	TGCAGGCTCGCTGAACTGTTTTTCTATTCCTCTCTTCCTTTTAAAACACATCCACCGATGCACT
SNP21316	SLG1	77.533	TGCAGCCAGCCACTGGCTAACGACTCGACGGGCCCTTGATTAGGCCGTTTGACCAGGTCAACCG
SNP59509	SLG1	77.556	TGCAGTGGTGGCCTCGGATTAACTTAACCTGGTCTTGTTCTGATCTTGAGCAGGGAGGGCTAGC
SNP43688	SLG1	77.681	TGCAGGCGGAGACGTCGTCGGCCAGCGGGGCCGAGCGGGCGGCTCTTGCCGACCTCGCCACGGA
SNP59446	SLG1	77.707	TGCAGTGGTCATTGGAGTTGTAGCTAGCTACCAACACAGAGAGGTGGCCGAGGAAGAAGAAAGT
SNP62839	SLG1	77.829	TGCAGTTTGCAATTGTTTGGCCGTGGCCTACATGCTACAGGGCTAGCGGTAGCAGCTACGACGC
SNP8217	SLG1	77.992	TGCAGAGGCCTTCAGCGCAGGGACCACGGACCAGGCGCGCACACACACTGGCGCTAGCTGATGG
SNP19036	SLG1	78.235	TGCAGCAGTGCAGGGTCGCACCACATCCTGTCGTCTTCGCTGCGCTCTCGCACGCTTACAATAG
SNP4641	SLG1	78.405	TGCAGACCGCGGATGCCCACCAACCAACCAGCCGTATCAGGCTATCAGCGAACCAACCAAAGTT
SNP46946	SLG1	78.405	TGCAGGGCTTCCAGGAAGCGCTTGTGCTCGTCCTCCGTCCACTTCTCCCGCTGCTTCGTGATCG
SNP13525	SLG1	78.473	TGCAGCAACAGCAGCGTGGCAGGCACTGATGGTAAGCCCGAAAAAAAAAAAAAAAAAAAAAAAA
SNP15448	SLG1	78.661	TGCAGCACCGCACCGCGCGCGCCCCTGGCCGCCGAACGAGTGCGGGTGGGGCTCATGATGGCCA
SNP1635	SLG1	78.894	TGCAGAACGGCGTGTCCCCTCTGTTGTTCGCAACCAGAACAAAACTCGGATTAGCAAATCAATC
SNP24452	SLG1	79.279	TGCAGCCTCTGGCGTAATTGAATTCCACTTCCAATCCACTACGTACAACGTTTACAGCGAAACA
SNP26215	SLG1	79.279	TGCAGCGCAAGCACAGGTGAATGGCGATGGCAGAGTGCATGCAGGTTCTTCTTCTTCTTTTGCG
SNP47471	SLG1	79.279	TGCAGGGGCTGGCAGCTGAATACCCCAACGGACGACGGCCCGACGAGCTCAACTTGGAGCTGGC
SNP52677	SLG1	79.279	TGCAGTAAGGAATGGTTTAAAAGTTGCACAACTTGATGCTCTATGCAAAGCTACAGACATGGAC
SNP24697	SLG1	79.551	TGCAGCCTGCGCGCGTGGTGGTGGTGCGGCGCGTTGGGTTGATGAGAGCCGAAAAAAAAAAAAA
SNP15158	SLG1	79.578	TGCAGCACCAACAAGCGCAACAAGGATGAAAGAGCTAGCGCCGATTGACGTGGACACACGGTCG
SNP18790	SLG1	79.672	TGCAGCAGGTTCCTCCACAGGGTCCTTGAAGTTGGCCTTGTCACTCAACTCTTCGAATGCATCA
SNP44666	SLG1	79.858	TGCAGGCTGAGCGGGCGGCCGCAGATATGCTCTCAGCATCTTCCAACCGAAAAAAAAAAAAAAA
SNP21117	SLG1	80.074	TGCAGCCACTACTAGAACTTGAAATAAGTCAAATCTTTACCCACCCCAACTATTCTTCAGCAAT
SNP40731	SLG1	80.297	TGCAGGATTCGTGCCACATGATGCAACGGAAGCCAAATCCGCAATACAAATGAACAAAACCTAC
SNP13900	SLG1	80.496	TGCAGCAAGAAAAAATCTTGTGGGTTGTCTCAGCAGTCACGTACTAACCTCCCCGAAAAAAAAA
SNP31303	SLG1	80.853	TGCAGCTCCACCAGGACGGCGCCGCGGGCGCTCAGGAACCCGAAAAAAAAAAAAAAAAAAAAAA
SNP28904	SLG1	81.212	TGCAGCGGTCAGCGTCACAGTTGTTACTTACCTACCCAACCACCCGAAAAAAAAAAAAAAAAAA
SNP2831	SLG1	81.659	TGCAGAAGTCACAACATGCGATGCTGTAGGATCAGAAGAATTGCGGTAGCTTTAACTTGTATCC
SNP37724	SLG1	82.048	TGCAGGACACTTTCGTTTGTCCAGCACCAGTGCACCACCAGCATCGCAGCACACATGGTTCTGC
SNP46976	SLG1	82.684	TGCAGGGGAAAAGGCACAGCGTTCAATCCAGTAGTTAAATAAAGTACACACTGTGCTATATAAG
SNP40720	SLG1	83.067	TGCAGGATTCCGCTGCCCGCGATCTGGCGCACCACCCACGCATGTGACGCACTGTACCCTCCCG
SNP27124	SLG1	84.057	TGCAGCGCGCGGACGACGAAGCGCGGGCCCAGCTGCTGGAGGGCGGCGGCGAACTCCGAGTTGA
SNP37112	SLG1	85.095	TGCAGGAAGAGGAACCCAGCCAGGCCATCCAGCAGAGACGACGACCCAGGTACCGAAAAAAAAA
SNP58875	SLG1	87.511	TGCAGTGGATAGTGCGCATGATGCTGCGGTGTCGTTAACGGCCATCTTTGGGTTACTTGTTTCG
SNP18080	SLG1	88.214	TGCAGCAGCTGCCCGAAATGGAGTGCCTGTTTCTCTCTTGCTTTGCCAAAATTTGTCATAACTT
SNP28566	SLG1	88.459	TGCAGCGGGAACTCGTAGTCGGCGTCGCAGACCATCTCCCAGCTCTGCATCACCATCTCGTACC
SNP9560	SLG1	88.685	TGCAGATACATTGCATGATCTCACAAACAATTTCAATACTTTTCAGTTTGTTATGGCAGTCCGA
SNP21708	SLG1	89.451	TGCAGCCATGCCCCACCTGCCCCCCTGGGCCAACAGAACCCCAGCAGCCAGCCCAATGAATGCA
SNP19531	SLG1	90.478	TGCAGCATCATTGCAATTTTATACGGATTGTTGGGATATTATTGCCCGCTGACGACAGCTCGCG
SNP16765	SLG1	91.442	TGCAGCAGATGCAATTAAGTTTACACTGGATACTACTCTCCTCAAGGTGGTTCGTGCTGATTAT
SNP2178	SLG1	91.812	TGCAGAAGCAAAAGGTCGAAACTAGGTAAAAATTGCATCCTTTGGGTTATCATAAAGCCTTGAA
SNP56818	SLG1	92.37	TGCAGTCTGGGCACGGCAGCGGCAGGAGGGGCGGCGTCTGGGGCAGAGGACGCCGAAAAAAAAA
SNP17016	SLG1	92.543	TGCAGCAGCAGAAGTCTCCATTGTTTACTTCTGTTTGTCAACCACGTTGAAGCTGGCTTGATAC
SNP44593	SLG1	92.807	TGCAGGCTCTGCCGCTCTGGTAGTCCATTGCAGATGCATGTGTCGCTGAATTATTTCGCCATCC
SNP18353	SLG1	93.25	TGCAGCAGGAGGAGGTGGAGGAACTGCCTCGTGAAGCTCCAGCCGTCCCGCCTCCCGCGTACCC
SNP53136	SLG1	93.476	TGCAGTACCTAGCTGGATCTTATTATCATCCTTGACATGAGAAATCGCCTTCTCAATGGCAGTG
SNP45737	SLG1	93.797	TGCAGGGAGATTGTTGACGAGGCAATAAGGCGGGGGGCCAGGGACAACCTAACAGCAGTGATGG
SNP62019	SLG1	94.023	TGCAGTTGCTTGCTCTTTTCGAGAACTCCACTGCAAACTAGCCTACGACTCTTATTATGGGCCG
SNP36239	SLG1	94.659	TGCAGCTTTCTCGGGCCTGAGAAAAGCCGAAACAAACAAACCAACCAGCACGAGGAGCGAGAGA
SNP24276	SLG1	95.524	TGCAGCCTCCTGGGGTGGATAATCCAGCCCATAGGACCCATCGGATATCTTGAACACCATGTAA
SNP51825	SLG1	95.913	TGCAGGTTGAGTCCGAGTTCTTACCTCTTTACAGCACCTATGGCATTGGTTTGACTACTTGGAG
SNP16902	SLG1	96.165	TGCAGCAGCAAGGCCATATATATAAGCAGAGGGTTCACCAAGAAAGAACACCACCAGTGACCGA
SNP7060	SLG1	96.589	TGCAGAGCATCTTGGAACTCCTTTGAATGAAGAAGTTTCTCATCCGTGGCTAGACGCTTTGCTT
SNP46432	SLG1	97.122	TGCAGGGCCCACCGCTCGGAGGCGCCAGTAAAACTGAGGCCATCAAGTTGGATGATGCCAGCCG
SNP57369	SLG1	97.422	TGCAGTGAGACAGCACAGAAGGAAGAGGTTGCTAAGTGTACACGTACAGCATATTGATTGATAT
SNP7411	SLG1	97.422	TGCAGAGCGGGCAGTTGGCGTTGCTCTGGAGCCAAGTGTCAATGCAGTCGACATGGAAGACGTG
SNP18552	SLG1	97.729	TGCAGCAGGGACAAAATGCATAGCAGGTCGTTTGCCATCAGTGCAAAATGCGTACCAGTAATTG
SNP47791	SLG1	98.594	TGCAGGGGTGGAGAGCACTGATCTCTTGATATGGACAGGAGAGGTGAAAGTGACTGGGAGAATG
SNP15962	SLG1	100.72	TGCAGCACGGCGACCTGCTGCTGGAGCGCGAAGATCTGGGCGACGCATCCGTAGACGGGGTCGC
SNP11579	SLG1	103.301	TGCAGATGGACAGATAAATTAGCTGAATAATGCAGTGCAAATTGAAATGATCCTTGAACAAAGG
SNP19016	SLG1	104.575	TGCAGCAGTGATCGATCCCTCTTCCACGACCAGTCACGTTGCTACCACAAGCCATGTCCTGGTT
SNP28177	SLG1	107.861	TGCAGCGGCGCAATACAAGGATTTGATAGATTCGTAAGAAATCCATGATGAGTGAATATAAATA
SNP797	SLG2	0	TGCAGAAATACAAAATATTTGAAAGTGACATCAACTCTCTGAGAAATAATTTACCCAAATTAAA
SNP32424	SLG2	3.565	TGCAGCTCTAGCATGTCGAGGGCGAGCTCGACGTCACGTACCGACGGCACCTCGTTGGGAGCGC
SNP48071	SLG2	9.004	TGCAGGGTCTCACACATTTGTCAGAACAGAATCTGAATGATTTCAAAACTCGAATTTGTATTTG
SNP28246	SLG2	11.242	TGCAGCGGCGGAAGACTGTGGTCGTAGAGGTGGCGGTGCGCCGCGGCGGCGGAGGAGAATTCGA
SNP44601	SLG2	14.453	TGCAGGCTCTGGCACCGCCTCGTCTCCGCCGCCGCCTTCCGCCGCCAGTTCCTGGCGTTCCACC
SNP5948	SLG2	17.548	TGCAGAGAACCATCAGCGGGCATGATGGTAGAGGATCTCATTCCTAGCCAGACGCATGGGCGTC
SNP1007	SLG2	18.449	TGCAGAAATTGACTCCTTGCACAGATCTATGATTTTGCTGTTGACCGAAAAAAAAAAAAAAAAA
SNP16935	SLG2	25.435	TGCAGCAGCACCAATATGACAGTGATGCCAAAGGTCAGTGGACCTACACATGGGGAAACCAAAG
SNP3339	SLG2	26.699	TGCAGAATGCAGCCCAACCAGTTCATAGCAGGAGTCTCTACGGATACCTCCCTCACACATCTAT
SNP11194	SLG2	27.637	TGCAGATGATTCTCATCTACTCATCAGTCACCACCACATTTTGCAAACGATTTTGAATAATTAT
SNP6178	SLG2	28.455	TGCAGAGACCTCAACGGCAGAGGATCTCGTTCTGACGTCGCGTTGCAGGCCTTCTGGAGGCTCT
SNP10328	SLG2	29.512	TGCAGATCCGCAAGCCAGCTAGCTATATTGAATAAGATAATTTTCTTACCTCTAATGATTCATA
SNP38741	SLG2	30.252	TGCAGGAGATAGCAATCCCCCAGTCCAGGCTTTGGAGGCGTCGATGATGATTATTACTAGCTGC
SNP53120	SLG2	30.786	TGCAGTACCGCCAGTTCAGACTCTGACTAGGTAATGGTGCAATTCCGAAAAAAAAAAAAAAAAA
SNP28109	SLG2	31.887	TGCAGCGGCCTACGGACCAGACGCCGCCATTTGTGGGAAAGGGGTGGTTCCGCCGATTCAGGGA
SNP25750	SLG2	32.944	TGCAGCGAGAGCCAACCGCCAACACCGCTAGACTACCGCACACACCAGGTGAGCAGCTAGTAGC
SNP61616	SLG2	34.274	TGCAGTTGAGTACTGCTTTTCTGGATCATTGCAGATGAGAGGTACAAGAGGACACGGGATGGAT
SNP42085	SLG2	34.958	TGCAGGCCACACCTGAACCAGAGTTTCGATCCCCCACGCTGCTCACGTCAAATCAAATCCACAC
SNP7443	SLG2	35.674	TGCAGAGCGTGGTGGCGACGTCCTTCTTCCACGACATGCTGCTGATCAAGGAGAAAGCCACAAC
SNP7382	SLG2	36.404	TGCAGAGCGCTGGCGCAAAAGGAACTGAGCGAGGTGATGAGTGGGGTGAGGCTCCGCGCTTCCA
SNP56636	SLG2	37.138	TGCAGTCTCTGTGCTTTCCATCCTACATGGTGATTTTTTCTCATAGTGGTTGAACACCCCTTTA
SNP5172	SLG2	37.453	TGCAGACGGAGGCGTCGAGGAGCTGATAGGCATGCCCTGATGGTCCGACTGCAATCTCATCAGC
SNP62707	SLG2	37.747	TGCAGTTTCTAGAGTCTGCTGACTCAAGAAAGTTTAGCACACAACACAATTCGTACTTCCTTGA
SNP55619	SLG2	38.026	TGCAGTCCGAGTACAATTTCGACCACGCATCTTCGTCAATGTCCCCGAAAAAAAAAAAAAAAAA
SNP18282	SLG2	38.416	TGCAGCAGGACCTGTGGGCAGAGTACTAGAAGCAGACATGAGAGCTGGCGATAAAGGATCCGAA
SNP3720	SLG2	38.8	TGCAGACAAACCATGGAAACAAGTCACCACATCCTGGCGGAGTGCCGTTTCACAAGACGAATTT
SNP46443	SLG2	38.987	TGCAGGGCCCCAGCCATTACGGCGCGCCATGTGAGGCCAGTAAAGAAAGGGCGAAGAGATCTTG
SNP45220	SLG2	39.298	TGCAGGGAAACTAAGTTTTTAGGGGTCTATCCGCGATAGACCGAGGCTATAAATGCGAAAAGAC
SNP36145	SLG2	39.688	TGCAGCTTTAATTCCTAGCACTAGCACCTTCTCTCTCCATTCGCCACCGTAACGCCCAGGGGCG
SNP9620	SLG2	39.922	TGCAGATACTCTTCGAGCTGACCCTACAGGCTGACCAGAAGTAAGCTAAACCTATAACATAATC
SNP1119	SLG2	40.315	TGCAGAACAATGCCCGTCAGCCCAGGCCCCTGCGCCCCTGCGTCGTGCTCTCGAAATTGCCGAA
SNP32783	SLG2	42.121	TGCAGCTGAAGCCCGACAACAGTGACACACCGATGAGCCGAGGGAAGGGACGCAAAGCGGGAGT
SNP49350	SLG2	42.829	TGCAGGTCAGATGGCTCGGCACTCAACGCAAACTTCAGTTATTTGTGCTTCTCTGGATTGCTGT
SNP57531	SLG2	44.45	TGCAGTGATAGTTGGAGCCATGGATCCGAAATTTGGAATTCACTGCATTGAGGTGCACGCTCGG
SNP30760	SLG2	45.695	TGCAGCTATCATTACACATTTACACTAGTCAAGTTATAGGCCTTATCTGACTCCCCCACTAGCT
SNP28455	SLG2	47.481	TGCAGCGGCTCGCCTGGGTCGGCGACGACTACCAGCGCTTCCTCTCCAAGTTCAAGGACCGCGT
SNP32244	SLG2	48.199	TGCAGCTCGGGCCTTGGCAACGCGACGGCGTTGATCCTGCCAGTGAACCGAAAAAAAAAAAAAA
SNP38789	SLG2	48.739	TGCAGGAGATGCGCGCGCGCCTGATCCGCCTCTGCGCCGACGCCGAGGGCCTGCTGGAGGCCCA
SNP57277	SLG2	49.119	TGCAGTGACCGAAATGTGAGTCTGACTGTCACTAAGATAGGTTTTGCAGAGTCCAAAATCTGCT
SNP46430	SLG2	49.135	TGCAGGGCCCAATTTTTGTGTTTACCACTCGTTTTCCTTTCACTTCTCTTAATGTCATTTGCTA
SNP63062	SLG2	49.198	TGCAGTTTTATTCCAAGTCGATTGATCAATTAGATCTCCCTAGACGATCCGATGGAAAGGGCCG
SNP45647	SLG2	49.84	TGCAGGGACTTCTCCGCTAGATCGTGCATGTTGAAGAGGACGTGCTTGCTCAGGGGGTACCCGA
SNP30223	SLG2	50.003	TGCAGCTACCTGTGAAGGTGTTGGAATAGCAACGAATTGAAAGCGTCACGCCCGAAAAAAAAAA
SNP1020	SLG2	50.198	TGCAGAAATTGTGTTCAGGCGGTGAATACCAACAGCAACGCATCCACGCCGACAAGAAGTGAAA
SNP22941	SLG2	50.198	TGCAGCCGACGATGCTGATGGCCGCAGACGCCAGCGCCGCCGCGGGAGCGCATGCTGGGAACCC
SNP44172	SLG2	50.357	TGCAGGCGTGGGAGGAAGGAAGCGGCGAGACGGTGGTGAGGATGCAGTTTGCAGGCGTGGGGTT
SNP5986	SLG2	50.843	TGCAGAGAAGATGACACATAACGCAAACACCTTATGAGCACTGCAACCACTAAGAAGCAGTGTT
SNP48790	SLG2	51.29	TGCAGGTACGCTCTAGCAGAGATCAACCGTGCCCTTGTGAACTCTGCATCTGTCATCCAGATAA
SNP32405	SLG2	51.307	TGCAGCTCTACCAAACGAGGGGCTCACGCCCCTCACGGTGGCCAACCTTCACGCGGGCCTTTCG
SNP59400	SLG2	51.598	TGCAGTGGTAACTGCTCGGTTAAAAAATTAGGAAAAATCCAAGTTACACCATTCAACTAATACA
SNP23238	SLG2	52.12	TGCAGCCGCCATGACGGTGAGGTAAACAAGAGCAGTCGTCGCCATTATAATTGCGAACAAGCTA
SNP15477	SLG2	52.185	TGCAGCACCGCGGACGACGCCCTGCGCGGGATCCCGCCGAAAAAAAAAAAAAAAAAAAAAAAAA
SNP28124	SLG2	52.46	TGCAGCGGCCTGCGCAATGGCGCCACACGGCCATGGCATGGCGAGCGCGCTCAGCCTCGGCGGC
SNP53266	SLG2	52.759	TGCAGTACGGTACAAACAGATGTACAATCAGCATAAAGCAGTACGTGTAAACATCAGTTTGAAA
SNP1574	SLG2	53.19	TGCAGAACGCCAACATGCTGGCGCCCAACAACAGCGAGACGCACCCATGGCACCTGCACGGTCA
SNP17762	SLG2	53.397	TGCAGCAGCGGCACGAAGGCCGTTGCCTACGGCCCGCTGCACCACCGTTGTTGGAGCTCCGAGC
SNP20916	SLG2	53.584	TGCAGCCACCATCGACGAGATGGATTCACCAGCCATGTTAGTGCCACTGCCGCTGTCGTCACCA
SNP56457	SLG2	53.755	TGCAGTCTACCTCTCACGGGCTATGTTATTTAGTTTGAAGAGTTTACCATAATAGGGCCAGAGC
SNP30890	SLG2	53.981	TGCAGCTCAAACAAACCGATTATGATTACTTCAGTATTGTCCATGATTATGATTTGGTTTGTCC
SNP48301	SLG2	54.232	TGCAGGGTGTATCCACTACCCAGTATCCGTTTTCAGGCCAGCGTCGTCCCCCGCGTTGAAGACG
SNP10010	SLG2	54.341	TGCAGATCACCATCGGTATGGAAATAGCCGTGTACAGCGCCTTGGCCAGCGACGCGGCGTTCTC
SNP38343	SLG2	54.488	TGCAGGACTAGTGCCACGATGACGGAGGCCTAAAATAGGCCCTGGCGCCACGGGGGTGGCCGAA
SNP10543	SLG2	54.746	TGCAGATCGATTGGGACGTGAGTTCGAACGATGGCGAAGCCGAGCGTGGGAGTTTCGGAGGTGG
SNP49614	SLG2	54.868	TGCAGGTCCTCGAGGAGGTGGAAGATTCTCTTCCCTGTATCGTAACTCGTGTCGAATTCGGTGC
SNP42951	SLG2	55.071	TGCAGGCCTGGCCTGTGCTTGTCTGGCATGGGGCAATTACAATGTGAATGTTCTTTCATTATTT
SNP48092	SLG2	55.129	TGCAGGGTCTGATCGAGGAGCAGAGCAAGGAGATGGCCAAGGGCGCGCCGAAAAAAAAAAAAAA
SNP25166	SLG2	55.299	TGCAGCCTTTTGCGGTCGTTATCGGCACCTGCCTGCTGGTGAACCGAAAAAAAAAAAAAAAAAA
SNP55349	SLG2	55.299	TGCAGTCCACACGTCTGTATTTGCATCGCCAAAGCAACCACTAACAGAGCCGAAAAAAAAAAAA
SNP25991	SLG2	55.452	TGCAGCGAGTCACAAAGAATGCAGAGCGCCGTCATAACCGAAAAAAAAAAAAAAAAAAAAAAAA
SNP21686	SLG2	55.521	TGCAGCCATGACACACAAAACCAAGGCAGCAGGTGCGACAGCCCCGAAAAAAAAAAAAAAAAAA
SNP18038	SLG2	55.676	TGCAGCAGCTCGTGCTCTCCAACAACGCCCTGACGGGGGAGATCCCGAAAAAAAAAAAAAAAAA
SNP18538	SLG2	55.754	TGCAGCAGGCTGTACGGACCACAAGCCAGCGAGTCCCAGGCGAGTGCACTGCTCGCAGTCAGCC
SNP20364	SLG2	56.094	TGCAGCATTGCATGCTGTCAAAAGGAAAGCTCGCCTTTAATTAGCCACACCTCTCAACGGCTCA
SNP40635	SLG2	56.566	TGCAGGATGTCGATGGCGCCCTACGACATCTGCAAGCTAAGCGCGAGAGCCGAAAAAAAAAAAA
SNP50740	SLG2	56.669	TGCAGGTGGAAAAACCTCTCGCAACTTTGAACGCGACCAGAGCGCGCCACAATTCTCGTGCCGA
SNP8420	SLG2	56.737	TGCAGAGGGCAGAGAAGAAAACACGAAGCACACGCACCGCGTCCCCGAAAAAAAAAAAAAAAAA
SNP55577	SLG2	56.872	TGCAGTCCCTGCGAACATCACCGCAGCCAGCCACTCCTTGATTGATATCGTTATGGGTATGGTC
SNP3769	SLG2	56.935	TGCAGACAACGAGTTTAAATTCGAAGAAGCGAACTGTTGGATCGCCGAAAAAAAAAAAAAAAAA
SNP56069	SLG2	57.13	TGCAGTCGCCCAAGTTCAAGGAGATGATCGAGCGCACGTCGGCGGCCGAGAGCGGCACCACCAC
SNP34098	SLG2	57.224	TGCAGCTGGAAGCACGCGTGAGTCCAAAGTCCGAACTCCGAAGTGTCACCACACGTTTCCTTTT
SNP4800	SLG2	57.395	TGCAGACCTTTGAGCATCAAACATCAACTCAGCTTGGCTACTTAAATCATGAAACTAAACTTGA
SNP45715	SLG2	57.455	TGCAGGGAGAGGCAGGCGGCGGGCATGTCGTCGCGGAGTCAATTCCGAAAAAAAAAAAAAAAAA
SNP46867	SLG2	57.574	TGCAGGGCTCGGCTCGGCTGAAGAACGAGCAGGCCGAAAAAAAAAAAAAAAAAAAAAAAAAAAA
SNP32339	SLG2	57.875	TGCAGCTCGTGATTTGCAACTGCTGCTGCTCACTGAGTTGCCGCACACCGATCGATTCGGTGCC
SNP18807	SLG2	58.385	TGCAGCAGGTTTGGCGCGGTCTCCATGGCGATCAAATCAAGCAATCGTGCACGAGCGCAGAACG
SNP1731	SLG2	59.547	TGCAGAACTCAACAAATCCATATCCTTCCGACTGTCCAGTCTGCTTGTTGCGAATAACTTTAAT
SNP51487	SLG2	59.964	TGCAGGTTCACACCGCACGCTCGCCGCACCGCCGTTCATGTCCGCACGCTCAGTCAGGCAGCGA
SNP35416	SLG2	60.099	TGCAGCTTCGGCCCCTCCGACGGCGCTTTGTGCGACGAGGCCAAGTCTCCGTTCGACGGCGCAA
SNP41117	SLG2	60.332	TGCAGGCACACCCAGTCCATGAGCGAGTCCACGTCCTTGGCGAAGTCCAGCAGGTACCAGTGCA
SNP1444	SLG2	60.538	TGCAGAACCGATACTGATGAATTGTTCCCCCTACACGTACCAAAAAAAAATCCAAATAAAATTG
SNP43392	SLG2	60.733	TGCAGGCGCCACAGGCGCGTGTACGCCTTGAAGGCCTTGCGGCTGTGGTGGTCCCCGCCGCCGT
SNP20287	SLG2	60.985	TGCAGCATTATTGAATTCGAGAAATGAACGGAGAGCGACGCCAATGTTTTGACTTTTGACAGTG
SNP46013	SLG2	61.048	TGCAGGGATCTCACTCGGTCAGCCGCCCACCGCCAACGGGGGGCATTTATTCCGAAAAAAAAAA
SNP17648	SLG2	61.189	TGCAGCAGCGATCGATCGCGGCCCTCGTGAATGAAAAGAACACGCAGCAAACCCAAGGATGCCT
SNP26809	SLG2	61.189	TGCAGCGCCGTCGCGGCGAGGTCCTCGCCGAAGGAAGCGCGGTAGGCCGCCCTGATCCGCTGCC
SNP23146	SLG2	61.257	TGCAGCCGCAGCGCCGTGACGAGCGACCGCAGGTGCGACGGCGCCGACCAAAGCACCGTCCCAT
SNP36581	SLG2	61.328	TGCAGGAAACCAAGGATCGGATGAAACTAACTTAAATGATGCAGCAATTCTGCCAAACAGGTCT
SNP47595	SLG2	61.328	TGCAGGGGGCGTCGAGGCCCGACTGGGTCCTCATCGACTACGCGGCGTACTGGGCTCCCGCGGC
SNP14559	SLG2	61.353	TGCAGCAATGCAATTCACGGCGAGTTCGGTGTGTCACTGGCTGCTTCGTGAACACGTGTGTGCA
SNP8692	SLG2	61.495	TGCAGAGGTGGTGACTGAAGATACATATATCCGCGTGATATGCGAAATGAGATGGAGAAAAGCG
SNP40705	SLG2	61.584	TGCAGGATTATTCTCAACGGGCTCAAGAAATGCACTGTGCAAATGATCAAACTCATGCGTCGTG
SNP4661	SLG2	61.721	TGCAGACCGTCATCGCCGTCACGCTCGCCACCACGCTGCTCGGCATCCCCTACCCGCGGAGCTT
SNP51638	SLG2	61.856	TGCAGGTTCGACAGAAATGTCACCTCGGTCTCTACACCTTCGATCTGGTCGTTTGGACTGTTGC
SNP58425	SLG2	61.987	TGCAGTGCGTGTCGGTCAACGTGGCCAGCGAAGGGACGCCAAGTTCTCCTCCTCGAGACTGTAC
SNP38846	SLG2	62.145	TGCAGGAGCAACTCCAGCAGGAACTGCCGCTTCGCTATCCGAAAAAAAAAAAAAAAAAAAAAAA
SNP29292	SLG2	62.377	TGCAGCGTCCGTTCACTCAGATTTTTGTTTAGTTTTGTGAGGGCGGAAAGGCGCAATCATATTA
SNP8656	SLG2	62.682	TGCAGAGGTGCAGAAAAAGAAAAAGGGAGAAATTTGAAGTACATCAAGTTCGCGGCAGCCCAAC
SNP12835	SLG2	62.886	TGCAGATTTGCAGAGAGCTCCTGCTCGAGCTGCATTCGATGCACGTCAGTGGCCACCCGCTAGC
SNP59837	SLG2	63.219	TGCAGTGTCTTCAGTTAGCCAATACATTACTCCATCAATATTGACTACTCCAGAATTCTTCACA
SNP22877	SLG2	63.266	TGCAGCCGAACAAGGCCTTACTGCAATGATCAAGCAGTAGTAAAGCGCGGAGCCATCCTGCGGA
SNP16836	SLG2	63.488	TGCAGCAGCAAAGCACGTGGTGACGCACAACTCAAAGCGAAGAAATTCAATGATCTGAAAGGTT
SNP37497	SLG2	63.488	TGCAGGAATGCTCTTTTCCACAGTGACCTCATCGCTACGGACTCCAGAACACATCAGTTGTCAA
SNP56402	SLG2	63.64	TGCAGTCGTTGACTGAACCCTACTATAGGTCGTTAACGAATGAATGGGTTGCATACTAGTATCA
SNP57432	SLG2	63.764	TGCAGTGAGCTGAAGCAGAGACGGCGTCCTGACTTCCCGAGCTGAAGCAGAAAAGGCTACCACA
SNP7840	SLG2	63.913	TGCAGAGGAGACAGAAGAGGAGGAGACAGGTGTTGATGTAGGAGATGGGTTCGGGGATGTGGAG
SNP28428	SLG2	64.145	TGCAGCGGCTAGCAGCAAGGAAGTGGCAAGGCTGACGGAGCCGAAAAAAAAAAAAAAAAAAAAA
SNP42538	SLG2	64.383	TGCAGGCCGACGCCGAGCCCGAGGCCACGGGATTGGGGAAGCGGGGGCACGGGCCGCGCGCGAC
SNP7276	SLG2	64.627	TGCAGAGCCTTGGCCTACATGCTCAGCGACACGGTAACTGCCATTCGCGTTGGTACATGCTCCG
SNP8930	SLG2	65.027	TGCAGAGTCCTTTGTTTGCCAGGTGACAACATCCGAACAAGCTTCCAAACTGTAATTCTTCCGA
SNP38159	SLG2	65.339	TGCAGGACGCGTAGGCGCGGTTCGCCGAGAAGGACTCGCCCGCGCACCGCCCGCCGCCCGCGGC
SNP50135	SLG2	65.597	TGCAGGTGAATAGGTGATGGCGAAAAAATTATACGCCGAAAAAAAAAAAAAAAAAAAAAAAAAA
SNP39657	SLG2	65.701	TGCAGGAGGGGCACGAGGTGACACGAGCAAATTAGACACAACCAAGGTAACGGCAGCCACGAAT
SNP11005	SLG2	66.424	TGCAGATGAATGCATATTATCCACATCAAGTGCTGTAGAAAATGGTGAAGTAATTGGTCCGAAA
SNP58367	SLG2	66.947	TGCAGTGCGGCGGCAAGCGGCAGCTGCTCGTCGGCGTCAAGACGGCGCTCGCCTTCCACCACAG
SNP28705	SLG2	67.251	TGCAGCGGGCGGCCGATCACCCTGCTGGGGTGGCGGCAAGCGGCAAGCTGGCCTCAGATGTTGG
SNP33377	SLG2	67.65	TGCAGCTGCCCCAAGGAGCTCAAATCCACACGTAGTGCTGCATATAGCAGGTTGACCGAAAAAA
SNP13730	SLG2	67.765	TGCAGCAACGCGACGGACCTCGCGCCGCCGTGCGCCAACACCACCAGGTCTAGACAGATCGAGC
SNP25355	SLG2	68.096	TGCAGCGACAAATAATGCGATATACTGTGGCAGCGGACTAGTGACGCCGTCCGCGGTGGCGAGG
SNP49793	SLG2	68.107	TGCAGGTCGCTGCTCCAATAATCCATCCGCCCTTGTCTGGCTGCTTGCTTCCTCGGGGAATCCG
SNP60449	SLG2	68.377	TGCAGTTAGAGCTCTTCTTGCTCTGGCACAATCCTCTCTCTCCGCCTTTCGCTTCCGCTTCAAT
SNP38908	SLG2	68.461	TGCAGGAGCAGAGTCTGAGGGACTAGTACACATTTACTAGCTACCAACCGAAAAAAAAAAAAAA
SNP31054	SLG2	68.672	TGCAGCTCACTTGTTGCAGAATTGTCTGTAGCATGAGTCTAGGGCCATCAAGTAGCATGTTTGG
SNP46689	SLG2	68.803	TGCAGGGCGCTTCGGCGGATGGGCGGCTCGTTGCTTGGCTCGTGGGCTGGCCGAAAAAAAAAAA
SNP17601	SLG2	68.957	TGCAGCAGCGACCAGAGCGAGCATGAGGACCAACATGAGGGGATGACAGCAACGGGTACAAGTC
SNP30815	SLG2	69.136	TGCAGCTATGGCAGCAGCACGAGCAGCAACAGCAGCACCCGTTCTACGCCTCCAACATCATCCG
SNP41141	SLG2	69.272	TGCAGGCACAGAATCCACACGTAGAGCTAGCAAGTCGTCATCGTCATCGCCGTAGATCTCGGCA
SNP61539	SLG2	69.402	TGCAGTTGACGACGAGCGCGCCCACCGCCGACGGCGGCACGCCCGTCCTGGCGAAGAGCGCGTC
SNP59113	SLG2	69.572	TGCAGTGGCGGAGCTTGAGCAACTAATGAGGGGGGGCCAGCTATGCAAATTTCCTCTAAAAACC
SNP51327	SLG2	69.788	TGCAGGTGTTCTCCACCGACTTCATCGACGGCGACTTCGTCGACGCCTGCGCCGAAAAAAAAAA
SNP39620	SLG2	70.025	TGCAGGAGGGAGACGGTGAGCTCCCTCACCTCCGCCAGCATCGCCACCGAAAAAAAAAAAAAAA
SNP43019	SLG2	70.223	TGCAGGCCTTGCTCGGCATGAGGGTGGGCTAGCCGCTAGGGTTGCCCTTATATAACACGAGAGC
SNP47183	SLG2	70.488	TGCAGGGGATCGGGGCAACAGACAGCGCACGCGTGCCGTACCGCCTCTAGGGGATCGGAGGCTA
SNP9550	SLG2	70.572	TGCAGATACATCAAGAAGACATCGCGCTACATATCGTCTCGATCAAAATTGTACGCATATTTTT
SNP47299	SLG2	70.829	TGCAGGGGCATCTCCTTGCCCCAGGCCGCCATAACCGCCACTGGTACCTTACATTACCCGTTCT
SNP48371	SLG2	70.947	TGCAGGGTTCGAAACAACAGTACCAACAGCACCAGAGATGTAACCAGCAAGACAAGTAGCACCA
SNP3685	SLG2	71.078	TGCAGAATTTTCCCTAACTGGTGCCTCCGTTAACCCACCAGTTTCATTGCTCTCCTTGTCAGAT
SNP9714	SLG2	71.258	TGCAGATAGCGAAGCCAACGTGAGCTCTCCGAGGAGTAAGGTGGCGAACGAGGACGTAGAAGAG
SNP50464	SLG2	71.56	TGCAGGTGCCAAGTGCCATGCTGCTAGCGGCGCGCCGCTATAGAGCACACGGGCTCGTCGCGTT
SNP12979	SLG2	71.63	TGCAGCAAAAAATGGTTTGACATATCCGTAAGTAGCTTGAAGTTATACTTGAAAAAAAACTGCA
SNP29707	SLG2	71.865	TGCAGCGTGTGGAGCGAAGCTTAATTCTTCTCTCTCCGTTTGAAACGCCACTCTAGCGACACGC
SNP45778	SLG2	72.012	TGCAGGGAGCCCGAGCCCAAATGACAGTGACGGCACCGATGACGGCCACAGCTTCCCGCCGAAA
SNP20210	SLG2	72.146	TGCAGCATGTTCTGCTTCAAAGTTGAAACCAGCACTAATCGCAGGCGTTGTGGCAGGCAGGCAG
SNP40362	SLG2	72.146	TGCAGGATGACAAGAAATGTAAACTGACCGCGTCGCATCATATCCCTTCGCCGCCGCACCCCCA
SNP8293	SLG2	72.346	TGCAGAGGCTCGCCCAGGCGCTCCACGACGGCGCGACGATGCCCAAGAAGTGAAAAGAGCCCGA
SNP14820	SLG2	72.526	TGCAGCACAAGTGCTCCAAAAACATGACCCTCAGTACGGAGACTTAGCTCCAAAACCGAGAAGT
SNP57030	SLG2	72.732	TGCAGTGAAACTGGCTATCGCCTGCCCTTGAAATGTGTACAAGCTCAAAATGTTACAAAAGAAG
SNP35040	SLG2	72.847	TGCAGCTTAGCTGTTCTATATGGACTTTCATGTGGTTAATTAGAGCTCGTCTTAGCCGAAAAAA
SNP33791	SLG2	73.303	TGCAGCTGCTCCATGCGCCGCCACTGCTCAGTGCAGCGGTCCCTTGCACCGCCGAAAAAAAAAA
SNP7601	SLG2	73.729	TGCAGAGCTGTGGGTGGATGGATGGAATCGAGCAGAGGAGGAAGATGAGCGGAGGAAGGCGAGA
SNP51669	SLG2	74.058	TGCAGGTTCGTCGTGGCGTATCCGTGTAGGAGGAGGAGACGTAGCGAGGTGCCGACTGCCGAGG
SNP7444	SLG2	74.462	TGCAGAGCGTGGTTCTCTTGCAAGATGGAGTGCGCCTTCTTCACGAAGTTGGAGATCACGGCGC
SNP34597	SLG2	74.804	TGCAGCTGGTTGAAAACAAGGCAACCCTGGTGAATCTCTTTGCTTACCCTCCATATCCGAAAAA
SNP10136	SLG2	75.311	TGCAGATCATCATGGAGTAGTTGCGCATCATCATCTTGAAAAATTTACTCGTTATTTCACATGT
SNP46878	SLG2	76.112	TGCAGGGCTGAGGAAGCCGAGGAGTAGCGGCGGGTGGATGGAGCGGTACCGAAAAAAAAAAAAA
SNP5952	SLG2	76.456	TGCAGAGAACCGCTTCCGCAATCACCACACCGCACTCTCGCTCAACATGAAAACAAGAATCTCT
SNP5979	SLG2	76.747	TGCAGAGAAGAGAAATCAGTGTCGTCGTCTCCGCCGTGCGGAACGGGAGCCGACGGACTCCTCC
SNP22321	SLG2	77.125	TGCAGCCCCGCGGCGTCGCGTAGCGCGACGCGGTGATGCGCGGGGCTGTGCGCGTAGTCGGCGG
SNP18304	SLG2	77.465	TGCAGCAGGACTGATAGTCAAACACGGTTTTATGGAATTAAGCATATGAAACTTGCTCAACCAG
SNP20410	SLG2	77.728	TGCAGCATTGTCTGATGAACTTGCACCCAAAAGGTCCGAAAAAAAAAAAAAAAAAAAAAAAAAA
SNP6415	SLG2	77.865	TGCAGAGAGCTTTAAAAAGGAGAGGCACATTGTGCTTGTGCAGGCAAGCTCCTGTTCAGAAATC
SNP31484	SLG2	78.198	TGCAGCTCCCATTTTTAAATCGGCAGAAATTGCAGGAAAATTTTATGATGGCAACCGCTACAGT
SNP36430	SLG2	78.437	TGCAGCTTTTTCGCACCGTGGCGGTGGTGGTGGGGGCGGCGGCCAACCGAAAAAAAAAAAAAAA
SNP7593	SLG2	79.331	TGCAGAGCTGGTGGCCACTATGAAGCAGACTGACGTGGGCACGTGGCGGATTTGGAATAATAAC
SNP7170	SLG2	79.95	TGCAGAGCCCATATTAGGTTTGGGCCACTTGCATAGCCCAACAATTTCCCCACGGCGACCGAAA
SNP18116	SLG2	80.541	TGCAGCAGCTGCTTCGGCGCGTCGATCGGGTGGCGTGGCCTCTTGGGGGTTCTCTCGCCATGGG
SNP16931	SLG2	81.042	TGCAGCAGCACAGTACAGACTACATAGTACAGGAAGTGTTTCCCCAAAGGGAGGATATCATTAT
SNP41997	SLG2	81.275	TGCAGGCATTTGTTGTGACATTAGAGATGAAGTATGTTAGAAAAACTTAAATTATTAACCTCCT
SNP18020	SLG2	81.457	TGCAGCAGCTCGCAGCAGCCAACAATGTTCTCCTACCAGCGCATCCACGTCTGCACACCGCCGA
SNP27447	SLG2	81.765	TGCAGCGCTCAAGCTGACACTGAATCATACCGACTCTAAACAAGCAACCCTGATCAATGTTCAG
SNP62262	SLG2	82.057	TGCAGTTGTCACGTAGGGCACTAATTCTCTACGATGGCAGTGTAAAAGAAAAGGTATTTACAAC
SNP12185	SLG2	82.663	TGCAGATTATAGGCCACTAAATCCTCCTGAAGACTAACATGACACAGTTGTCAGCATCGAATAT
SNP37130	SLG2	82.966	TGCAGGAAGATCGGCCGTTTTTCCCCCGCAGCGGGGGACGGTAAAACCTCCGCCACCTTCCGTT
SNP54283	SLG2	83.46	TGCAGTATACGAGTCAAATTAAATGGCCATGGTAAAATCTTGCAGAGAGAAATGTTCATCCCAA
SNP4036	SLG2	85.524	TGCAGACAGAAAGATAGAGGGGGAGGGGACGGAGCCACGGAGGATGCTTAGCTTGGCCGCCAGA
SNP562	SLG2	85.971	TGCAGAAACTTCCACAAGAAACAATCAAAAGCTCGAGGAAAATAGTTTGAAAAAAGGAACAGCA
SNP9209	SLG2	86.909	TGCAGAGTTATTAGGACGGGACCTTTCTGTTGGAGCAGTGCAGCCTTTCAGGGTAACAACCTTT
SNP33537	SLG2	95.607	TGCAGCTGCGACATCCTTGTACTGTTGAGGGTACCGACGGTAGGTACGTAACATCCTTGTTGAG
SNP32774	SLG2	98.554	TGCAGCTGAAGACGGTGGCCGTGCAGTGCGGCAACTGCGCCGAAAAAAAAAAAAAAAAAAAAAA
SNP384	SLG2	100.543	TGCAGAAACAGACTAGTTCTTCTCCCCAAGCTCGAGTGCTCTCGACGGCCAGGGCGCGGACACG
SNP23938	SLG3	0	TGCAGCCTAATGTCAGATGGAAGGACCAATGCAAGCAAATGCCGCCTATATGCAATGCAAACAT
SNP34326	SLG3	1.494	TGCAGCTGGCTCAACTCTCAAGGGAGAGCAAGCATCCCTGTATATATCCATATATCACTATATG
SNP20140	SLG3	3.261	TGCAGCATGTACAAATGCCTAAAAAAAGTTACAATGCAGGCCAGTGTCAGTCTAGAGGGTACTC
SNP23410	SLG3	3.607	TGCAGCCGCGAGGCCGCCATGCTCCACCGCTACATCTTCGTCTTCAGCGTCATTGCGCACCTCG
SNP5446	SLG3	4.15	TGCAGACTAGCTCACTTGTCATTTGACGATGCCACACGATCGAAGTAACCTTTACTAGCAGAGA
SNP27041	SLG3	4.362	TGCAGCGCGATCTCCTGCTTATGATGGCCAAACTTAAGTATTGAAAAACAAGCAGAGTCAAATG
SNP50911	SLG3	5.138	TGCAGGTGGCGGAGGAGGAGGAGGCGGAGGCGGAGGCGGCTGGCAGCTTCTTCAATTCTCCTCC
SNP56356	SLG3	5.669	TGCAGTCGTCTGGCGGCGCGATGCCAAGGATGAAGAGGACGCCGCCGATATGCCTCCCGAAAAA
SNP18302	SLG3	5.881	TGCAGCAGGACTCTATGGCAGTGTGCAAGCCAGTGCTGCTTCGTCTCCCTCCCAGTCCCCTGGG
SNP27941	SLG3	5.881	TGCAGCGGCAGCCGCTTGTTCTGCGACGCGTGGAGGCGCGCCTGGTACGAGAGCTTGAGCGGGT
SNP43791	SLG3	6.952	TGCAGGCGGCATCGATCGAATCGAAGCTCGGACTGCGTCGATCTAACCAATCGAAGCTTGGGTG
SNP40385	SLG3	7.771	TGCAGGATGAGCAGCGGCAGCAATGACAACGACGACCTTGTCGCGTCAAGCGCGGAAGCCGCCA
SNP13633	SLG3	7.906	TGCAGCAACCCGAGTGCAGGTCGGCAATGGGAAGAAGGCAACTTTCTGGCTTTCAAGTTGGCTT
SNP23524	SLG3	8.556	TGCAGCCGCGTTCGCTACCTAAGCATCAGGCGCCGCCGCCGAGTCGCTCACCGAAAAAAAAAAA
SNP2324	SLG3	9.102	TGCAGAAGCCACCTCGCACATGCGCGCTGGTTTCCTCGCTCGGCCTGATGTGCTCGAGCTGCCG
SNP53647	SLG3	9.102	TGCAGTAGAGTGACTATGGGGAATCGGTTGTCTGACATAAACAAAAATCTACAGCATTCCAATG
SNP30924	SLG3	9.397	TGCAGCTCAACTGGAGGCAGCTCGCAGCCGACGTCGAAGCCGAAAAAAAAAAAAAAAAAAAAAA
SNP31049	SLG3	9.701	TGCAGCTCACTGATGATGCCTGTAATTAACAAGTGCAGGTTGGAGAGTTGCAGAGGCTCTCAGG
SNP38464	SLG3	10.354	TGCAGGAGAAAAAAAGAAGACTGAGTACTATTGAACCAACATTGTCAGTAGTCACCCAACAGCC
SNP36024	SLG3	10.834	TGCAGCTTGTACCTCCCCTCGGGCGTCTTGAAGTAGGTCTTGAGCCCCGCCGCGGCGCCGCCAC
SNP25468	SLG3	11.178	TGCAGCGACCCGAGCCGAGTTACTGCTCACTCGGCGCGTCGCTGTAGCAGCCGCATGCAGTAGC
SNP11556	SLG3	11.377	TGCAGATGCTTGGTTGTATCGTATAGTTGCACGGTCGCATGCCATTAATGGCAACGACGACTAG
SNP40242	SLG3	11.784	TGCAGGATCGGAACAGCAGCGGAATCTTATTCAAGATATTTCAATCGTTATGATGTTGTCAAGG
SNP55296	SLG3	12.04	TGCAGTCCAAAGGGTTCAGGTTAGAGGATAAGAAAAGACAGCTACTGCAAACCTTTTCATCAAG
SNP28133	SLG3	12.291	TGCAGCGGCGACAAATGCTGCCTGCTCAAGTGTTGCGGCCAATTGCTAGGGTTACTCATATCCG
SNP30801	SLG3	12.611	TGCAGCTATGCAGCAACGCGCACCATCAACGACCATGGCATGGGTAGCATGCTCGGCTCCGAAA
SNP2936	SLG3	12.947	TGCAGAAGTTCCATGACAAACTTATAAATGCAGCTCCTTCAGTGACGACAGCAAATCGGTAACA
SNP17598	SLG3	13.237	TGCAGCAGCGACATCAACAATGGTGTTCAGAAATCTGATGTGGCCATGGATTACTGAAGCAAAG
SNP15182	SLG3	13.472	TGCAGCACCAATCCACGCATGCGAACGAATGAGAAGGTCCCTGGCGTTTTCCTCGAGTCCCCGA
SNP33190	SLG3	13.636	TGCAGCTGCACCCACCAACCAACGGGACGTGAGCTTTTAATCTTCTCTCACCGTGCAAGTGCAA
SNP24260	SLG3	13.743	TGCAGCCTCCTCCTCGTCGCCGCTGCTGCCGCCGTTTGCATCGTCGTCTCGCCGAAAAAAAAAA
SNP5557	SLG3	13.8	TGCAGACTCTAGCAGGGTTTGCCATTGACCAGAGCCCGAAAAAAAAAAAAAAAAAAAAAAAAAA
SNP47216	SLG3	14.143	TGCAGGGGCAAAAATGTAAGATGAAAATTGTTCTAGGGACGTGTTTCCTTTTGTTTTCTTTTAG
SNP2583	SLG3	14.195	TGCAGAAGGAGCTCAAAAATTACCTTGGGGACATCAAGAAGGAGCTGGAATTGATGAATGAAGC
SNP16650	SLG3	14.577	TGCAGCAGAGGCAACTAACTGTCGCCTCAGGTACACGAGGAAGGCAAGGCATTTAGGCATCAGA
SNP1303	SLG3	14.848	TGCAGAACATGCTCTGCCCTTGATTATTGGTACTGCAAATTTGTTGAAACTATACAACCATATC
SNP52465	SLG3	15.06	TGCAGTAAATGACGCACGCACCTGTAGCATATGCAGACGGAGATGAGGAGGATGACGCCGACGG
SNP20917	SLG3	15.581	TGCAGCCACCATCGCCACTTTGAGAATGAAGGAACCAACAAGACCCCACGCACCATGGAGCACA
SNP41215	SLG3	15.813	TGCAGGCACCGACCGTACAAGGAGGAACAAGAACGACAGTGTGTTTGGTCGGTTCAGAAGTTCA
SNP27757	SLG3	16.13	TGCAGCGGAGCGACACGGACGCGCCGCTCTCTTCGTCGCTGCTGTTGCCGAAAAAAAAAAAAAA
SNP55945	SLG3	16.539	TGCAGTCGAGAACAATTCACATTTGGCGACAGGAAGAGTACATTTAGAACGTGTGAAACAGTTG
SNP54623	SLG3	16.868	TGCAGTATTATCCCATTAACCTCGAGGGAATCTCCGAGGGCGCTTGGGAATTGGTCCTCGTCAG
SNP27403	SLG3	17.105	TGCAGCGCGTGTCCGTTGGCTTCATATGCAGCACCACGGCGCTCACCATCGCCGCTGTGATCGA
SNP42799	SLG3	17.487	TGCAGGCCGTTCGATCGGATACGTGCCGCTAAGATTCAGCAGAGTCGCAGCCTGACTTGGTGGT
SNP16609	SLG3	17.836	TGCAGCAGAGCCAAACAGGTAGAAATGCATTAACACCTAGGCATGCCTAACACCTATGAAGAGA
SNP22687	SLG3	18.093	TGCAGCCCTCCGCATACCAAGTCTTTTGATTTGAGTTGATGCGTTCAGCAAGCTAAGAAAGCAA
SNP5225	SLG3	18.489	TGCAGACGGCGCGGAAGCGGACGAAATCGGCCGCGGCGTGGAGACGGCCGAAAAAAAAAAAAAA
SNP23025	SLG3	19.452	TGCAGCCGATAAGGCGGCGGCTGCGGCGAGAGGCGCCGAAAAAAAAAAAAAAAAAAAAAAAAAA
SNP31123	SLG3	20.462	TGCAGCTCAGGCCATCGGCTCCCGAACGGAATTTCATTTGGCTCTAATCATAACGTCCGAAAAA
SNP49435	SLG3	20.778	TGCAGGTCATGTGGTAATCAATTGCACTATCAGTATTCACTACTACTTCCGTTTCAAATTGGGC
SNP55389	SLG3	21.436	TGCAGTCCAGCATAATTGCTGGCTTGCATTGCTGGCATTGCCGCCATGCCCGAGAAGGGTACGG
SNP46773	SLG3	22.353	TGCAGGGCGTCGCCGACGTTGACGAAGAAGGAGTCGGCGTCGGCGGGCACGGCGACCCAGGTGC
SNP41416	SLG3	22.923	TGCAGGCAGAGATGACGGGAGCTGAGCTTGCAAACGGCCTGCACGAGAGCACCGTGGCCATGGA
SNP11022	SLG3	23.194	TGCAGATGACACGCATCTTTTCCCGCGTGCGCCGCACGTCGTGTGTCTGACGGGGGCCAGGCCA
SNP19971	SLG3	23.776	TGCAGCATGCATTTCGGGAAATCTTTTTCAGATATTACTCTCCGCGCCAGGAACTTAGGTTGGA
SNP17089	SLG3	24.956	TGCAGCAGCAGCAGCTAGCCTCTCCGTGTTGCAAGGAGGAAGAAGATGAGAAGCAGCAGCTTGG
SNP52353	SLG3	26.023	TGCAGTAAAATTAAACAAAGATATTAGATTAGAATAAGAAAGAAAGTTACTTCATCCATTTCAA
SNP46870	SLG3	26.845	TGCAGGGCTCTCTTCTTCTAGGTGTTCCCTGGCCTGCTTCACCCATCTTTCTGCTCCGTCCTCC
SNP18303	SLG3	27.51	TGCAGCAGGACTGAGAAAAGGAGATAGACTCTGCCGCGGACCAACAATGCAATTGGTAAACGTG
SNP42605	SLG3	29.217	TGCAGGCCGCAGGGTGCTGATGGAAAGGAGAAGCTACCGCATGCAGGGGGCAAGGAGAATGACC
SNP46377	SLG3	30.131	TGCAGGGCCACAATGCAAAAAAAGAACTTAAAGTCGATCTGAAAACCATAGGACAAGAACTCTC
SNP58543	SLG3	32.139	TGCAGTGCTCTTCGGTCCATCGACATGTCGAACAACAGCTTCACCGAAAAAAAAAAAAAAAAAA
SNP20971	SLG3	32.585	TGCAGCCACCGCGCCATGACAGCGTCGCTCGAGTCCCCCATACCGAAAAAAAAAAAAAAAAAAA
SNP13076	SLG3	33.004	TGCAGCAAAATGCAAAGCACACCCTCAACTTCAGCCATATTATCGAGCCTCTCTCTACGCTGCG
SNP58449	SLG3	33.107	TGCAGTGCTAACTTGTTTCTCGAAGTCACCACAACGCACGGACCAATCCGCAACGATCATCAGC
SNP400	SLG3	33.858	TGCAGAAACAGTACTTGGACTCTGAATTCCATCACTAAGAAGCATATCATTTGTCCACAATGCT
SNP23543	SLG3	34.039	TGCAGCCGCTCAGTAGTGCATAGATCGTGTAGCGGCGGCAGTTGACCCGAAAAAAAAAAAAAAA
SNP12688	SLG3	34.062	TGCAGATTGTTCAGGAGGAATCAATTGACAAGTACGTTGAAGCAACATCGATAGCTAAAGGAGC
SNP51461	SLG3	34.671	TGCAGGTTATGGACTTGTCCATGAACAATATTTCTGGAAAGCTCAGCATCTCTGGAGCACAACT
SNP42647	SLG3	36.205	TGCAGGCCGCCGTGTGGGTCCTGTCCACGGCCATCAGCTGCGTGTTCGCCTACCGCGTCGCCGC
SNP42360	SLG3	36.735	TGCAGGCCCAGTCAAATTCATCACGGAGCCCTACAATGGCAGCGTGCCTCGGCTGAAGTACAAT
SNP44925	SLG3	37.468	TGCAGGCTGGTGTTACTGAGTGCCACAAATCTGTGGGAAACCTCCTTTACACTGTAAGGATTTG
SNP42796	SLG3	38.158	TGCAGGCCGTTCAGAAGAGTAAAGGAAGAAGAAAGGGCATATTCTTCAAGTAGGTTCTAGTAGT
SNP54780	SLG3	38.566	TGCAGTCAACGAGACAACGGCAGTAAAAAGCTTGTAACACGGACCAAGCTTCCATCGCGGCGGC
SNP34227	SLG3	39.056	TGCAGCTGGCCACCGCCCGCGACGGCGCCGTCACCAGGAGGAGCTCCACCTCCGCGCCGAAAAA
SNP33683	SLG3	39.726	TGCAGCTGCGGTGGGGATTTGGAGGCCGTCCTGGTAAGGCGACCCGACGGCATGGGCGGCGAGG
SNP54897	SLG3	40.132	TGCAGTCACATGGGCTACTACCACTTGACACTAGAAATTTTTGGGCCGAAAAAAAAAAAAAAAA
SNP24198	SLG3	40.359	TGCAGCCTCCCAATCTCGATTAGTAAGCTGATACAATGGCCGAAAAAAAAAAAAAAAAAAAAAA
SNP29897	SLG3	41.099	TGCAGCTAAACAGTTATCGACCAGCACGTCTATTGACGTTTTTAATGGTCAACACACAAGTGTG
SNP4468	SLG3	42.008	TGCAGACCATCAACGACACCTTCCAGGTACGCCCAAACCTACCACGGTCTTGGCCCAGCTCCGA
SNP47252	SLG3	42.417	TGCAGGGGCACGCGCGGTCAATCATTTCAGACAAGAAGAAACATCAAGGTGAGTGAAGCAAACG
SNP48035	SLG3	42.719	TGCAGGGTCCTTGGCCAAGTCAACGCTACGTCCAGTTTGACTTTGCACGGTCGAACCGTCCTGC
SNP28599	SLG3	43.222	TGCAGCGGGACGGCGGCGCCGAGGATATGCAGCGGGACGGGCCGCCGAAAAAAAAAAAAAAAAA
SNP50958	SLG3	43.361	TGCAGGTGGGATTTTGGAGCGTTTCAAGAAAAAGGGTGGGATTTTGGCAAGGCTTGCGCCCGAA
SNP30930	SLG3	43.508	TGCAGCTCAAGAATGTAAAGAATGGATTTGAGAAATCTGATAGGCAATTTGAGCTACTGGCAGT
SNP31399	SLG3	43.635	TGCAGCTCCAGTCATTCGCACCTTGCTTCTGTGACGCCAAAGCTCTCTATCAAAGGCAAGATGC
SNP48381	SLG3	43.827	TGCAGGGTTCTTCTGCCTGGAGATTGGATCAGGCTCGATCGGCAGCAGCCAGAAGGGGACCTCG
SNP22303	SLG3	43.949	TGCAGCCCCGCCATGCGCGCAAGACGAAGACCGCTGCCAACCGCCGAAAAAAAAAAAAAAAAAA
SNP13369	SLG3	44.278	TGCAGCAAATGTTGTTCACCGATCGCTACAAACAGAACTGGCATGTGGGCCATGCTTCTTTGCA
SNP3224	SLG3	44.75	TGCAGAATCGGCAGCCCTCGCTCTATCTCGGTCGTCTCAGCTCTGCAAGCGGGCGTGCTGCCAC
SNP44932	SLG3	45.588	TGCAGGCTGTAACCTACTACTAGCACTGCACATCAAACCAGTCAGTCACCACTCACCGAAAAAA
SNP31468	SLG3	45.984	TGCAGCTCCCACTTTGCCAAATGCAGTGGAGTTGTGTTTGATTTTCCAGATTCTCCCAAATTCT
SNP12463	SLG3	46.583	TGCAGATTGAATTTTGCTCGTATTCTAAGGATCAATTTATAGTTGGAGGTTCCTGTGACCAGTT
SNP54853	SLG3	47.478	TGCAGTCAATTGCAGAGAATCCTGATCCCCCGCCCCACCCACACCACGCACCGCCGCTGCCGCC
SNP32368	SLG3	48.262	TGCAGCTCGTGTGGCTGGGACAGAAGCCTGGACAAATGATTGCGAAGTTGACCGAAAAAAAAAA
SNP22159	SLG3	48.69	TGCAGCCCCAATCAAGTAAGATCAGCAGTATGTAAATCCACTGATGAAGCCGCAGCGCGCGGGA
SNP18124	SLG3	49.452	TGCAGCAGCTGGAGTAAATCAGACTGCAAACACAACAGCACGGTGAGTAGACAGAAAATAAAAA
SNP28619	SLG3	49.734	TGCAGCGGGAGCGCCAGCTGACCGCGTCGTGGGGCGCGCGCCACGGCGCTGCTGCGAAGGCCGT
SNP48144	SLG3	50.351	TGCAGGGTGAGGAGCAGAAGAAGCATGATGTGCTCTCCAACGAAGTCTTTGTCAAGGCGCTCGT
SNP17482	SLG3	50.517	TGCAGCAGCCGCAGCAGCCGCCAGACACCAACGCGGTGATCTGGGCCACCGCCAGCAGGAGGAT
SNP11602	SLG3	51.42	TGCAGATGGAGCTTTTGCAGTTGCAGGGATGAGGGAGATGGGAGCACGCGGCAGGTTTTATAGG
SNP56510	SLG3	52.525	TGCAGTCTATTAGCCAAGAGCTTTGTCAGGAGCTTCATAGAGCAATTTAGAAGAGAAATTGGCC
SNP32425	SLG3	53.136	TGCAGCTCTAGCTACGGTGGTAGAGTACAGTGACTGGTACCCCGTAGGAGCTGGTAGCACGATG
SNP48928	SLG3	53.836	TGCAGGTAGATCCCGTGCTCGCCGCACATCCTCTGTTTGCATGCTGCTCTGAATTGACGTTTTG
SNP29441	SLG3	54.494	TGCAGCGTCTTGGATGGGTCGGAGGAGAGCACGACGGGGTGCTTGCGGATCGTGGAAGATATAT
SNP3409	SLG3	54.766	TGCAGAATGGCTGCGGCCGCGGCGCGCTGGTGAGTTGTGGAGGGCTGAGTCCAGCACGCGCGTG
SNP31448	SLG3	55.471	TGCAGCTCCATTGGTCCGTTCAGTATAACAGGGATGCATCCACTTTCCTTTTGCATCTGTGTGG
SNP57033	SLG3	55.722	TGCAGTGAAAGAATTATTACCAGTTCTTGAGCCAGCATTGTAGAACTCTGAACAAAACAAACCA
SNP45800	SLG3	56.06	TGCAGGGAGCGGGGCGAAGCTGAGGTAGGAGTTAGGGATGAGGCGGCGGTCGAACCCGAAAAAA
SNP19735	SLG3	56.344	TGCAGCATCTATACCTGTCCGATCCGTCCGTCGGCAGAGCAGCGATCCATCCATTCCCATGAAT
SNP18364	SLG3	56.543	TGCAGCAGGAGGGTGAGCGCCGACGGGTCGCTGTGCGGGCCCGTGCCCAGCGTCCGCTCCGAAA
SNP24464	SLG3	56.582	TGCAGCCTCTTCATCAACTGATCACCACCACCACCACCACCACCATCACCGAAAAAAAAAAAAA
SNP11986	SLG3	56.763	TGCAGATGTGATTGGATCAAGCATCAAGTGACAGAATTCAGATCGTTTCCGCCAAAAGCCAAAT
SNP22672	SLG3	57.051	TGCAGCCCTCCAACGCACGGCAGACGCCAAGGCGGATTCCCTGCGCGTACGGCGTGCGGCGCGT
SNP29678	SLG3	57.192	TGCAGCGTGTAGACCATATTCTGCGGGGCTCCGACTATATTAGATACTATACCTAACACATTTG
SNP50193	SLG3	57.331	TGCAGGTGACTGAAACGGACAGGTATACTGACAGAACATACAGTATATACCAACGTACCAGGTG
SNP29705	SLG3	57.463	TGCAGCGTGTGCCTCCATCTGAATCCAGAGGACGAGTCCAGAAGACAAGAAGTCCAGAACCTTA
SNP51284	SLG3	57.463	TGCAGGTGTGTATCGCTATTATCAGACCCTGGACAGGGTTTCGCATCACTCTTTCTGTTCTGTT
SNP52995	SLG3	57.492	TGCAGTACATCCGTCAAGAACAATTGCCGCGATAAGCCGTGCTAATAAGACGGATTCAATGTTG
SNP25377	SLG3	57.636	TGCAGCGACACCATCGCCACGTACGGCTTGCACCGCTGCATCAGCGACTCGCCGAAAAAAAAAA
SNP35909	SLG3	57.911	TGCAGCTTGGAGAGGGCGCTGCTGAGCGCGCCGACGGGGGGCACGGGCCCGTCGAGCGTGGCCG
SNP39467	SLG3	58.002	TGCAGGAGGAGGGCGGTCGCGATCCTGAGCGTTCACCTTAGATCGGGCGGCCCGAAATTGCTCT
SNP13040	SLG3	58.13	TGCAGCAAAAGCGAGCGAGCACGGCGAGACCTTTGCCCGTGGAAGCTGAACGCCGAAAAAAAAA
SNP26152	SLG3	58.281	TGCAGCGATGTGTTGATGACGATCCTCTCGGCACGAAGGCCGAAAAAAAAAAAAAAAAAAAAAA
SNP10892	SLG3	58.401	TGCAGATCTTGAAATTGAGAAAATCTTTGAGGTTGGAGAGTGGGTTAGGCTGCGGAATGATGCA
SNP21822	SLG3	58.653	TGCAGCCATTGAGGTTGTTTAGCGTCTCTCTGTACTTGCATCCACCGATTTAACTTAAGAGATG
SNP31365	SLG3	58.796	TGCAGCTCCAGCCCCGCCTTCGGGTAGAACGCGTGCCCGTGCAGCGACGCGTACGCCACCGAAA
SNP33379	SLG3	59.062	TGCAGCTGCCCCACCTGCCGCAGTCTCGGCAGCGTCGCCGCCCACCCTGCCGTGGCCGAAAAAA
SNP24785	SLG3	59.359	TGCAGCCTGGAATGGAAGAAGGGCGCAATTGCTATGCTGACGAGGGAGCCGATCAAACCGTCAT
SNP46938	SLG3	59.613	TGCAGGGCTTACGCGCTTTTGCAGATCAACCTCGCCGCCGCGAGTGAGTGAGCTCGTCATCTCA
SNP47577	SLG3	59.875	TGCAGGGGGCCTGTGAGACGGTGATAAACCCTAGGGAATGCGACGGCGCGGGGTCGGGGTGAGC
SNP57077	SLG3	59.964	TGCAGTGAACCAACACCACGGGGATCTCGTGGGCAGAGAGCTAGAGAAGCAGCATTTTGTAGCT
SNP12433	SLG3	60.108	TGCAGATTCTTGAGCTGGGGTACAGCGTCATGTACAACGATGTCGACATGGTGTGGCTTGCGGA
SNP35024	SLG3	60.244	TGCAGCTTAGAACTTGTCTTGGTGTTTCGCTGGATTTTTGTCAATGCGTATACAAGCTGCCGAA
SNP41963	SLG3	60.244	TGCAGGCATTCGCGGTTCCGACGCATGAGATCTTCAGCCGCATTCCCGTCAGAGCCGTGGATGC
SNP55031	SLG3	60.244	TGCAGTCAGACATGGCGTCAACTGTTACCAGCTCAGCTAGCGCTCTACAAGCCAAGGAACCATG
SNP39365	SLG3	60.328	TGCAGGAGGACATGCTCGACGGCGCGACATTGCGGAAGATGCAAGCACTACGGTGGAGCCGAAA
SNP24376	SLG3	60.392	TGCAGCCTCGTCTCCGACGACTGGCGCTTCGTGGCGGCCGCCGTGAACGATTCCCGCGACGCCA
SNP33325	SLG3	60.464	TGCAGCTGCCAAGCAGCGCTGACAGCCCGATGCAGATCCTCCATGCACTGCCTCATCCTATCCC
SNP55531	SLG3	60.603	TGCAGTCCCCGATCCAAAGGTAAATCCATCAGGGAAGTCATCCACTATGAACCGAAAAAAAAAA
SNP11512	SLG3	60.81	TGCAGATGCTGCCTCAAATTGAGGTGGTAAGAGCTCCAAGCAGCTCATAGCAATGGCCAATATG
SNP4538	SLG3	60.886	TGCAGACCCCACAATTCCTGCAAATAGGAACCAAAACCATATTTAACTGCTTACCGAAAAAAAA
SNP38187	SLG3	60.992	TGCAGGACGGCACCTACGGGTACCAGAACCTCTTCGACGCCACCGTCGACTCCTTCTACGTGGC
SNP47727	SLG3	61.133	TGCAGGGGTCAATTTCTCCGAAATGGCAGTGCGCACCGAAAAAAAAAAAAAAAAAAAAAAAAAA
SNP1797	SLG3	61.26	TGCAGAACTGGGCGACAGAAAGGAAGTCGCAGGCAAAGGCCCTGCTCCGACAAGGAGCCCGTTA
SNP37567	SLG3	61.479	TGCAGGAATTGAGATACACGTGACCCTGTACCACCTGGATTTCCCCCAGATCCTGGAAGACGAG
SNP40487	SLG3	61.627	TGCAGGATGCGCCGTGCGCCTTGTCCCGTCTCGCCTATGCTCCTCTCTTCTCCTCCCTCTGTTC
SNP13111	SLG3	61.997	TGCAGCAAACAATGAACATTTTTGAACGCTCACACTTTGCAAACCAACAATTGCGAACTGCTAA
SNP30463	SLG3	62.275	TGCAGCTAGCATATAATCCTCGCCGAAATATTCGGCCGTACGCAGCTTTCGTGCCTTCCGCGAC
SNP4351	SLG3	62.521	TGCAGACCAACCCTTGGCTCGCCGCCATCGTTTTCATTCCGTTGCGCCTTTCTCCTCCACCACT
SNP56188	SLG3	62.959	TGCAGTCGGACTCCTTGTAAATCGGCGCGCGGGCCTCGTCGTACACCCAGTGGCCCTTGTACAG
SNP29703	SLG3	63.557	TGCAGCGTGTGCACAAACGCACGTTGCCAGACGGGTGATCTTAATCTACATATTTTAATTCACA
SNP10694	SLG3	63.744	TGCAGATCGTTGGCACTACAGGATATGGCTGATCATGCATATGTGTGATTAATGAAAAACAAAG
SNP11232	SLG3	63.885	TGCAGATGCAAGGAGAAGAAAGTAGACTCCACAACCAAGTTCATTTTGTTCTCTAACCCTACCT
SNP19166	SLG3	64.356	TGCAGCAGTTGAACAATGTCTGGAGCGACAAGATGACATTATCGCCACAATACCGTGGGGCTGC
SNP11301	SLG3	64.598	TGCAGATGCAGGACACCTTCGAGAACGGCGGTAAGCCAGAGGGTGAGGGCAGCATTGGCGCCAG
SNP22986	SLG3	65.162	TGCAGCCGAGCGCAGCAGCTACGCGCGTTGACCAGAAGGCCAGGCAGCAGCAGGCCGAAAAAAA
SNP3164	SLG3	65.705	TGCAGAATCCAGCCACGGCGACGCCTGTCCGCCTCCTCCGTGAATCCCGCCACCGCCCCTCAGA
SNP52146	SLG3	66.547	TGCAGGTTTCATGATCCCTGCAACATCCCTTGGTTCTGATGTACTGCTATGTACCTTAATCATA
SNP35223	SLG3	67.078	TGCAGCTTCATCCTTGTGATCACCAATGGTGACGCCAACATTGGCACAGCCTTCATACCAGACG
SNP36733	SLG3	67.396	TGCAGGAAATTCTGGTCCACTTCCCAGTACCCTGAGCAATGAAGAACCATGGGTGCTGACCGTG
SNP2271	SLG3	67.638	TGCAGAAGCAGCGGCGATGCACGGTCGTCTTCTTCTCCCATTCCTCCTCCTAGCACTGGCAGTC
SNP18628	SLG3	68.071	TGCAGCAGGGGGAGGGCGGCGTATCTTGCAGGAGGAGGGAACGGCGGCTCACCGAAAAAAAAAA
SNP5302	SLG3	68.306	TGCAGACGGTGTGGACCTATGAAGCAATTGCTCCAGAACAGCTCGGGTTCAGAAATATCAGTAT
SNP54663	SLG3	68.401	TGCAGTATTGCGGTCTCCATCTCGTAACCAGTCTAGTCTTGATCATTGTTTTTCCATGATCTCT
SNP17906	SLG3	68.684	TGCAGCAGCTAATTAGCTAATGCGAGTATGTACAAAGGTATCTGTCATGTGGCACATTCCAGTC
SNP13718	SLG3	68.932	TGCAGCAACGCCAATGGAGGAGAGGCTCAGGATGAGCCGTGAAAGCAAGGCTGAGGAGGTGGAT
SNP49019	SLG3	68.932	TGCAGGTAGGAGCACATACTGCCCATGGCACTAGCTGCTGATCATATCTAGTTTTTGTAGAAAG
SNP14929	SLG3	69.297	TGCAGCACACTGTTACCAATGTACATCGCCACAGGAGCCCGAAAAAAAAAAAAAAAAAAAAAAA
SNP49661	SLG3	69.526	TGCAGGTCCTTGAAGGCAAGCCATACAATAGGAAGTGTGACGTCTACAGTTGCGGCATATGTTT
SNP29964	SLG3	69.651	TGCAGCTAACTTTTTTAAAAAATGAAACATTCTAAATGAAACAACAATACCTGCTAGGCTGATA
SNP33080	SLG3	69.865	TGCAGCTGCAAAACAGCAGTAGCTTGAAAAGTCAATTAGTGACTCAAGGAAGAGCTCATACGCA
SNP5571	SLG3	70.001	TGCAGACTCTGGTCTATCTTGACCTTGGCTTCAACAGCTTCGAAACGTTCATACCACCAGAGCT
SNP32752	SLG3	70.155	TGCAGCTGAACACTTGGACTTCTACTAGCTGTACATATCACCGTACCAAGGGATTCGAGCTTGT
SNP47896	SLG3	70.36	TGCAGGGTACGGACTATCTTGCCTCTCATCGTTCACAGCAGGAGGGGAGAATGCATGAGCTCGC
SNP41741	SLG3	70.539	TGCAGGCAGTCTGCGCGGGAAGGCCAACTGCTCCTTTCGGGATTGTTCCGCTCGCGACAGCCGT
SNP50903	SLG3	70.668	TGCAGGTGGCGCACGACGCGCAGCCGCACCGCGACGCCGCGCTGCGTCCGCCGAAAAAAAAAAA
SNP34424	SLG3	71.896	TGCAGCTGGGCGGGGGAGCGTGGAGGGCGGCGGCGCGGGGGGAGCGAAGGGAGGAAGATGCGGG
SNP44482	SLG3	72.819	TGCAGGCTCCTCTTCCCATGGCACGCCAAACATTCTCTGTCAGACTCCAACAGCAGTTGATTTT
SNP46300	SLG3	73.51	TGCAGGGCAGGTTGTTGATGAATCGAGGTCCTTTTGGTTTCGGTCCATTGCAATTTGCAGTGAA
SNP55516	SLG3	74.156	TGCAGTCCCCAATTGGCAGTCTCATTGGGAGACAAGTTGTTAAAGTTGGGAGAAGTTCTGGTCT
SNP15596	SLG3	74.741	TGCAGCACCTGCAAAATGCCTGCTCTCCAATTGCAAATTCTCAGTACCACAACGAGCACGTGCA
SNP5163	SLG3	75.175	TGCAGACGGAGCCGTCGTCGAACAGCACGTCGACCTCGACGGACTGCTCGACCAACCGCCCCAG
SNP47967	SLG3	75.296	TGCAGGGTCACCAAGGCGGGGGACAAGCTTCGACACCTGCACAAGACCTACTGGAGCAACTACA
SNP56751	SLG3	75.36	TGCAGTCTGCATTTGTGCCGTGAACTGATGCTATTTGAGCTGTAAACGATGGAGGCAAATGCTA
SNP47971	SLG3	75.599	TGCAGGGTCACCGAGGCGGGGGACAAGCTAATTCGAGTCGTGGTCGCGGGGAAGAGCTTCTGGG
SNP41716	SLG3	75.675	TGCAGGCAGGTTCATCTTCTCCAGTCCATGGGCAAGGCTTGCTTGCGTCAATTCAATGGCCGCC
SNP52944	SLG3	75.902	TGCAGTACAGACCAGTTTCAGGGAACAGTTTGTTGAGCCACTGCATGAAAAGATCGTTGGTGGT
SNP31194	SLG3	76.044	TGCAGCTCATCTACCCGAAGCGGAGCGCGGTGATTGTGCTGCGGCGGTGGGCGGAGGAAGGACG
SNP28670	SLG3	76.183	TGCAGCGGGCATGGGAGAGGGAGGAAGCAGAGAAAGAAAGGGTGAGCTAAGGTTTGGTGGAGAA
SNP21090	SLG3	76.554	TGCAGCCACGTCAAGCCCTGGTTCAGTGCACATGGTGTGGTGTGGGCGTATGGCACCGTGTTCC
SNP10990	SLG3	76.886	TGCAGATGAAGTTCTAGTTATAACTTATAGCTTGTATCAGAAACAGTGCAAAGTATAGATGTGA
SNP19970	SLG3	77.43	TGCAGCATGCATTAGTCGCCACAACACGCTGATTAATCACCGTGATGCAGATCTGGGTTGGCAT
SNP40159	SLG3	77.933	TGCAGGATCATTACTCAATGTCAGTCTTTGCTAGTGGACACCACTCAATTTTATCTTTGCTGCG
SNP24107	SLG3	79.017	TGCAGCCTCACTGCTGACTGCTGCTGAACCACCAGGTTCGTCAAGCGCCGCCTCCACGCCATGG
SNP2915	SLG3	79.853	TGCAGAAGTGGTGGTCGTTGGTTTAGAGCAAGCTTTTAACCAAATACTTAGAGGAATCAACACA
SNP21091	SLG3	81.634	TGCAGCCACGTCAATAAATCTTGAAAATCCTAACAGAGGGGAGGAGTTGATGATGTTATTGCAG
SNP56005	SLG3	82.209	TGCAGTCGATCGGGGGAAAGCATGAAGCAGACCAAGCAAAACTTCAACTATGGCTATCGTTGTT
SNP38018	SLG3	83.33	TGCAGGACCTTAGTGAAATTAATGTCCTCAAACCATCTCGGTTCTGTGCTTCTATGCATGTATC
SNP50967	SLG3	85.31	TGCAGGTGGGCCATGCAAGGAATTGGGTCCCACGTGTCAGCAACACGACCCACCAAACAATCTG
SNP51588	SLG3	85.519	TGCAGGTTCCCAATTCAAAGGCTCCATTTTTTTCAGCTCACCAAAGAAGAGGAGAGACCAAGGA
SNP20076	SLG3	85.844	TGCAGCATGGCGGCTGCGGCGCCCCACGGCACGAGAATTCGCCCGAAAAAAAAAAAAAAAAAAA
SNP45972	SLG3	86.068	TGCAGGGATAGATGATATTCGCTGTTTGCTCATATTTTGTGCATATACTTAAGATTCGTACAGA
SNP40867	SLG3	86.608	TGCAGGCAAAGGTGGACAGCAGGGGATGCTTGGCTCTTTGCAACTAAGCAACAAGGTGGCAGCT
SNP48951	SLG3	87.266	TGCAGGTAGCAGATGTAGGTGGCATCGAGCAGGATCTTTCTCAAGGTCTTTTCGTATGCGCAGC
SNP55268	SLG3	88.145	TGCAGTCATTACATTGATGATGCATTTCTCAGTAGTCAGGTAGGAGATCTTTGTTGTGCTCCCA
SNP26369	SLG3	88.914	TGCAGCGCAGCGCTTTAGGCCAGGGCACTACGATCCAGCAAGACCGAGATGACCAGTGCTGAGT
SNP34721	SLG3	90.347	TGCAGCTGTCGCTGAATAGCTAGCGCCCGCCGCGACCCGATCTTGCATGCGCCGCCTGCTCCGA
SNP11522	SLG3	92.276	TGCAGATGCTGCTGGTCCCGCCGCCGCCTCGAGCGCTTCCGCTTCGCCCACCCCTCGCCGAAAA
SNP47883	SLG3	93.001	TGCAGGGTACAGCACGGACTTAAGCTCGGATTACCGCTCCAGGTCGCCTGCTGAATATTCGGCA
SNP485	SLG3	94.232	TGCAGAAACGATGCAGAAAAGCGCAAAAACAAAGAGGTTACCGAAAAAAAAAAAAAAAAAAAAA
SNP4034	SLG3	94.949	TGCAGACAGAAAAACAGAGTGGTGGTGAATTTCTAGCTGAAGGTTTGGTCAGATCAGAGGGTCT
SNP34627	SLG3	95.054	TGCAGCTGTACACGGGCGCCGCGGCGGCGCTGGAGTGGGCGGCGGGGTCCGTGGCCGCGGGGCA
SNP22212	SLG3	95.636	TGCAGCCCCATCCTAAGACTATCACGAAGGGAACGAATTGACTGGAAGTCTGGAACCGAAAAAA
SNP37506	SLG3	95.636	TGCAGGAATGGAGGATCGCCCCGACCGTGCTCACCCTGTGCGAGCACCTGTTCGTGAGCTTTGC
SNP37228	SLG3	95.905	TGCAGGAAGCGACACCACTCGCTCTGGGCACACGTCCTCCCGCCATTAAAACCGCGGCAGGGAC
SNP44560	SLG3	96.738	TGCAGGCTCTATATAATACAGTTAAAAAAGGGGATTTGTCTGAGAGGCCAATCTCAACCACCTC
SNP30848	SLG3	97.009	TGCAGCTATTATACATGCAATGCTATGAAATATCATGTGGGCCCACAACACCAACACCAATCCT
SNP50735	SLG3	98.405	TGCAGGTGCTTTACGGAGATGCATGCATCAATCCCTTGCTGCTGCTTCTTTTTGCTTGATGGGG
SNP24163	SLG3	98.711	TGCAGCCTCCACACTCTCACTCACGCTCCCAGTCTACCTCTATAAAACCGCCCACCACTGCCCA
SNP26539	SLG3	99.853	TGCAGCGCCACGCTGCCCAGCCAGCCGTACCAGCTCAACCACCTCTCCACCGAGGACTCGCTCC
SNP409	SLG3	100.724	TGCAGAAACATCAGCATCAACATTGCTTGGTGGCATCATTCGCTAATGGTGGTTTTCTCTCCTT
SNP30563	SLG3	102.729	TGCAGCTAGCTCCACCTCCAGGCTCCAGCCCACGCACCATGGAGCAGCAGTCTCCCAGTTCCAG
SNP44108	SLG4	0	TGCAGGCGTCGTGGATGAGAGGATGCGCGTCAGGCTTGGACATGGCTTCCACCTGGATGTTGTC
SNP5632	SLG4	4.272	TGCAGACTGCCAATGCAAGCTCTTGCGAAAACACAGAATGAAAATATATAAGAGAATTTTTTTT
SNP46935	SLG4	5.707	TGCAGGGCTGTTGAGTCATGCTTTTGTTCCCTGCGTTCTCCCGACTTTATCAGTGGTGACTGAA
SNP24764	SLG4	6.773	TGCAGCCTGCTGGGGGGAAGAGAAAGAGATGGAGATGGAGGCGGAGACCGACGCGTGCGATGCG
SNP18211	SLG4	7.686	TGCAGCAGCTTGATGGACTGGAGACAGGACAAGGTACAGGCCCAAACCAAAAGCGGCGACGAAG
SNP10907	SLG4	8.768	TGCAGATCTTGGAGGCGTAGAGGGCTTGCCTCACATCTTCGATCAGCTGTGCCTTGTCCACTGG
SNP56427	SLG4	10.483	TGCAGTCTAAGCACTACTCCGTACTTGTTATGTATCGTTTGCTGTACACACGTGCCAGTACTGT
SNP34469	SLG4	11.765	TGCAGCTGGGTGCCGCTGTATCGCCCTCTCAGCCCATGCTCGCCGTCGTTTAGGGGTGCGGCGG
SNP60398	SLG4	12.604	TGCAGTTACGGGTGAAATGAAATACAATTGTCTCTGTGTTTTGCTCAGCTATTGCTGCCCCTGT
SNP24777	SLG4	12.839	TGCAGCCTGCTTGTTCGCGGCGCAGGCGGCTGATGAGGACGCCGAAAAAAAAAAAAAAAAAAAA
SNP59204	SLG4	13.177	TGCAGTGGCTGGACAAATGGAGAGCGTATGGGGAAAGAACGAAAGAATCTGCACAGCTTGATTC
SNP30271	SLG4	13.335	TGCAGCTACGGATTCCATCCTAAATCGCCACTGGGGGGCTGCGTGTTTGTCCGTTTCCGTCCCC
SNP58204	SLG4	13.335	TGCAGTGCCTACTTATCTGTACGGAGCAGCTCACAGGGAGGGCAGAACACTTGCCTCCCTCAGG
SNP56415	SLG4	14.167	TGCAGTCGTTTTTAAGCAACACGTAAACATTGGCTGCAATAATTACCGTTCCAATATCAATACC
SNP53179	SLG4	15.182	TGCAGTACCTGGCGGCGGCCGTGCCTGTGAGAGTCCAGGAGTGACGTTGACGCATTCTGGAAGT
SNP49454	SLG4	16.077	TGCAGGTCCACAAACAGCGGCACATGACACCATTAATGGCTCACCTAGTGCTTTCCCATCCGAA
SNP52350	SLG4	16.913	TGCAGTAAAATGAGAATATTGTGATTACTCTCTGATTTGCTAAATCTATTATATGAACTATCGT
SNP2941	SLG4	17.662	TGCAGAAGTTCTGGGCGTGCACCCAGGCTCTCCAGGTGGGTTATGCTTGCTTCGAAGGATTTCC
SNP22354	SLG4	18.765	TGCAGCCCCTCCTGCCGAAAACTGGGAGCGGCACCCTGCACGATTGAGTCCCAAAGTCCCAAAA
SNP21006	SLG4	19.469	TGCAGCCACCTGCATGCCACTCCGATCCTCGGCCAGAGCCAGGCTTCAGCTCTCGGCCGAAAAA
SNP46368	SLG4	21.658	TGCAGGGCCAAGGAATTATGGCTTCCATTGGTGAGAAAGCTCTTAAAAAATTTTCGAAGTCTAT
SNP44515	SLG4	22.928	TGCAGGCTCGCTCGATCGACCAGCAAGTTCGGCATCACGTACTGTCTCCGAAAAAAAAAAAAAA
SNP31203	SLG4	23.873	TGCAGCTCATGAGCAAGAAGGCCGAGGTGAGGGCGCTCTTCGACTTCAGCCTCATCGACCAAGC
SNP13820	SLG4	24.108	TGCAGCAACTCGAATCGAGCCTTCTCGAGCTTTGTCGAGCCGAGCCCGAGCTTCAGTCGAGCCG
SNP57257	SLG4	24.617	TGCAGTGACCACCTTTAGCAAATGGCCGAGAACGCGCACAAGAAGGCCCTTTCGTCAGGCAGTT
SNP59907	SLG4	24.988	TGCAGTGTGCATCTATACTAAATACTGTACATTTGCAGCTGGTCTGAAGTCTGAACGATTAAAC
SNP59612	SLG4	25.604	TGCAGTGTACACTCATTACAGAAGGGCCGTAACGGGCCGTCTCCAGCAGGCCAATGCGTCAGCC
SNP33220	SLG4	26.946	TGCAGCTGCACGGAGCATTCCACTGGGAAGACCATCACCAGATACTTGGGCTTGGTCCGAAAAA
SNP53403	SLG4	27.517	TGCAGTACTCGCACGAGTACCTTTGGTCCCCGACCGTGGTGTGAAGCGTGCTGCCCCATCGGGT
SNP3219	SLG4	29.092	TGCAGAATCGGAACCTCGACAAGGGTCAGATACGTGGCAGCCCCCGCCGAAAAAAAAAAAAAAA
SNP59651	SLG4	29.631	TGCAGTGTAGATTCCGTTGAATAGCTAAACAAAGAAACAACTACCTATTACATGGGCGAGTGCA
SNP14335	SLG4	30.48	TGCAGCAAGTCGATGCACGCGTACACGGAGAGAGTGGCGGTCCTGGAGGCCATGGTGCGGCGGA
SNP5973	SLG4	30.903	TGCAGAGAAGAAGAAATGTAGCTAGGTAGCGCAATAGAAGTTTAGAACTGGAGAAATGTGTGTT
SNP37327	SLG4	31.653	TGCAGGAAGGGAGGATTATTACTGACCAACAAAGAGAAATCAGTCCTCGCCCCTGATGGATCTC
SNP22494	SLG4	32.22	TGCAGCCCGCAGCAGCGAGTTCAACGCCTCCATAGCAAGAACAAACAACATCGGCGATAAAGGA
SNP24176	SLG4	32.919	TGCAGCCTCCAGCTTGAATCACTTCCGTCATCACTTTGATCACGTCGATGGCAGCGACTCGCCA
SNP15601	SLG4	33.259	TGCAGCACCTGCATCGTCACCGAGGAAACGGATGGCAATGTAAGTATGTTTCCACCTGCTGAAA
SNP30452	SLG4	33.506	TGCAGCTAGCAGAGTCAACGCCAAAGGTCCCCTAGCCGAGTTGGTCAGGGGGCTCAGCGGCATC
SNP5638	SLG4	33.813	TGCAGACTGCCCACCGATATGTATCTGAAGTGAAGATTCCGTGACTAGCATCGAACTGGGAGAA
SNP15443	SLG4	34.394	TGCAGCACCGCAACCTGGTGCGGCTGCTGGGATGGTGCGCCGAGCGTGACGAGAAGCTGCTCGT
SNP17761	SLG4	34.814	TGCAGCAGCGGCACAGATAAAGGGAAGTGGGGATGATGCCTCCTGCAAACCGCTGCCTCCTTGC
SNP47922	SLG4	35.304	TGCAGGGTAGTATCAAGAATTTTTTTTTACAGCCGACTGCATGCATAGGGTCTCGACTGTACTC
SNP62274	SLG4	35.672	TGCAGTTGTCCGCGTGTGGAAGTCATGAGCACCAAGACTCGAACCTACAGCAAGAGGTTAACAC
SNP19061	SLG4	36.138	TGCAGCAGTGCTCATTGGCTCATTGCTCAACCTGGGACATTACGATTGGGTCAGAATTAATCTA
SNP7057	SLG4	36.383	TGCAGAGCATCGTGCGCTCGGCCATGACCCAGGCCGTCAACAATGAGCCAAGGATGGGCGCCTC
SNP54110	SLG4	36.765	TGCAGTAGTCAGGAGGGTCGATCACTAAGAAAAGATAATTAACCAACAACTATAAGCACTCCAC
SNP58568	SLG4	37.049	TGCAGTGCTGCACGCTATCAAGGAGACGGGAGAACGCTGCACAATCAAGGCCAACAAAGCATGA
SNP3700	SLG4	37.255	TGCAGACAAAAAACTACTTCACTACTTCAGGAAGATGCACATCTCTAGCATGATGACGGGCATA
SNP26452	SLG4	37.52	TGCAGCGCATCGTGCAATACTGGAACTAGCGTAGCATCAAGCATTAAGATTTAAGGAAATCAAA
SNP53949	SLG4	37.79	TGCAGTAGGAGTAGGACATAACCTAGCCAACTTCATTAATCAGTAGTAGTTGCTCAACTGAACT
SNP34783	SLG4	37.985	TGCAGCTGTGCGGGGTTGTTGTTCCGAAGCGCTTGATGCCGAAAAAAAAAAAAAAAAAAAAAAA
SNP12841	SLG4	38.253	TGCAGATTTGCCGTTTCCACTCGTTTAGCGAGCTGCGGTGCGGACAGCCTCAGCCGAAAAAAAA
SNP15539	SLG4	38.439	TGCAGCACCTCATCAACCAGCTAGAGGCAGGAGAGCCCAAGCAGGAGAAACACCTCGCAGACGA
SNP41805	SLG4	38.593	TGCAGGCATCACGAGACTCTGCCACTCCGTACGTACCCTCGTACCCTAAAAGCGCTATCCCAAT
SNP58781	SLG4	38.746	TGCAGTGGACGTAGTATCTCCTCGCTCAGCTTTATTCTGAATTCCTATCGAAAGATCGAGTACA
SNP45773	SLG4	38.883	TGCAGGGAGCCATGGACCGATAAATCTGAAAACAAAGAAGCCAACTAATCATGGCAGAGAGGGG
SNP31063	SLG4	39.014	TGCAGCTCAGACCATATGGAGATAGAGGTGAGTCCAAACAAGAATATATACATGCATGAGGAAG
SNP45192	SLG4	39.149	TGCAGGGAAAACGGCGGCAAGGAGAGGGATGGATTCCATGCTGTGACGTCGGGCACGCACAGCA
SNP54741	SLG4	39.251	TGCAGTCAAACTTGAGCCTGAGTCAGAAGTTGTTCTGGCCGCGTGTGGATTTCGGACGAGCATC
SNP53092	SLG4	39.276	TGCAGTACCCCAGAGCTGACGATCATCTAGCTGTTTAGTCCTATTGGGTATCAATAGGCCGAAA
SNP11473	SLG4	39.403	TGCAGATGCTATTGGAAGGACGATCTCCAGGACCTTGGACCGAGCCTTTGGGCCCTCACGAGGC
SNP58740	SLG4	39.566	TGCAGTGGAAGCCTCTGCAAGGACGACGACGAGCCACCGATCTCCATGAGTTGCTGATGATATG
SNP12309	SLG4	39.701	TGCAGATTCCACCGTCCCTATCCTCTCCGCTTTCTACTGTAGCTTTTCAGGTCTCATAGTTTTC
SNP3779	SLG4	39.809	TGCAGACAACTGACCTGCTGTTGTGCTTTGTCGCTGCCATGAGGAGCTGCAACACTACAGATCC
SNP29194	SLG4	39.926	TGCAGCGTCACCTCGTACACCCTTGTTGGGTTAACCGCGTGGCAGTAGTAGGCAGGGTATGGGA
SNP16238	SLG4	40.035	TGCAGCACTGAGGCGCCCCACACGTCCTCCACCGCAGCTCGTCCGCTAGTGCACCCGCGTTCGC
SNP20406	SLG4	40.142	TGCAGCATTGGGACGGCGTGGTGGTGGTGCGGCGTCGGGAAAGGTGGCGGCTGCGCCGAAAAAA
SNP4680	SLG4	40.213	TGCAGACCGTTGGAGCTCTCTGAGCGATAACGAACTGTACGATCGAGCAGTGGCATAAGCAATG
SNP55742	SLG4	40.308	TGCAGTCCTCGATTCTCAGGTCGTGGACGAGGTCACCAAGAGCCGTGACTTGGGGCAGGAACTA
SNP11468	SLG4	40.35	TGCAGATGCTAGCCCAATGAGCATCCCCGCGCGCCTTGGCCTTCCCTTCCACAGCCACGAGTAC
SNP54040	SLG4	40.375	TGCAGTAGGTTAAGCAGGGCAGTGGAACTCTAGTAGAGCCTGGATCTCATGTTTTGTTTCTTTA
SNP20198	SLG4	40.453	TGCAGCATGTGTGCCATGGATTTGACGCTAAAGTTGACGCGCAGTCCTGGACGGCGCGGCGGAT
SNP37642	SLG4	40.51	TGCAGGACAAGCTCGAGGCCACCGCGCTCAAGATCGGCAAGAAGACCAAGAAGAGCAAGGCCCG
SNP41305	SLG4	40.51	TGCAGGCACGGTAACAACACGCTGGGGGGAGGTGGAGGCGCATGCATGACCATGGCGTGACCCC
SNP60970	SLG4	40.581	TGCAGTTCCGTCGATCTTGAAAACACTGCACAAACTTTGCAGCACGTACTGGTCCTTTTCTTCA
SNP51344	SLG4	40.604	TGCAGGTGTTGTGCTGGTTCCAGAAACGCCGCTACTCTCGTGAGGGTAAGGCCTCCTTGAGCAA
SNP18247	SLG4	40.722	TGCAGCAGGAACGATGTGAAAGGGACATTAGTAGGTGGCGGCAGCGGCAGGAACCGTGCGACGC
SNP28414	SLG4	40.722	TGCAGCGGCGTGTTGCACGAGCTCGGCTCAGCTTGCAGCAAGCGTGAACATGGTCACCGAAAAA
SNP61448	SLG4	40.722	TGCAGTTCTTTGGATCTTGTGCTCGTACTGATATCTTTCTTGTGATCAACAGAAATGGATGCAT
SNP1591	SLG4	41.044	TGCAGAACGCCTCCGCACCAAACTATTAAAGTTGTACCTAGATGAGTGTGAATTGCAAAAGGAA
SNP6992	SLG4	41.044	TGCAGAGCAGGAGCAGCAACCGTCGCACGAGCCATCGTGATCGCCTCCCGATTTATTACTCACC
SNP25983	SLG4	41.124	TGCAGCGAGTAGATCTCAGCGTTGGTGAGGTTGCTGGGGCGCGGCGTGGTGCTGGAGAAGCCCA
SNP58420	SLG4	41.176	TGCAGTGCGTGGGTTCCTAGCGCGACGGCTAGTGGAGAAGCTGCGCAAGAAGGAGCGGCACCGA
SNP39223	SLG4	41.328	TGCAGGAGCTCGAGGACGGCGACATCGTGCGCGTGCTGCCGCCGTGCCGAAAAAAAAAAAAAAA
SNP9849	SLG4	41.328	TGCAGATATGAGGGAGAGGGAGGCCCCTGCACGGCGGCAGACAGAGAAGGCGCAGCTGAGGGGA
SNP8378	SLG4	41.447	TGCAGAGGGAGCTTGTGCAGGTACAACGTGACGTACGTCGACGGATCCAGCTCTGGGGGAAATC
SNP16711	SLG4	41.522	TGCAGCAGATATCGCACTGACCAGCGTAGCAATAGTCGGCCCAACACCTTCTGCCACCATGTCA
SNP41447	SLG4	41.522	TGCAGGCAGATAGTGCTATTCTAGCTCTGAATTGCAGTGGCATGATTCTTGGCACACTTCCCGT
SNP10083	SLG4	41.622	TGCAGATCAGCGCTGCCCAATCCACTGCACGAGCAGCTCCACCACAACAACCTCCACCGTCCTT
SNP48996	SLG4	41.81	TGCAGGTAGCTATTGCTGAACATTGCCATGACACATCACACAATACGGTCACACAACAATCGCA
SNP26718	SLG4	41.923	TGCAGCGCCGCCACATTCTCTCCGTGATTCAAGGCCGCCTGGAGCGAGCCCCGAAAAAAAAAAA
SNP39698	SLG4	42.018	TGCAGGAGGTCACCGACGGGACTGGGCTTTACCCTGACTGGAGTTTCTACTTCACGCGCGGCGT
SNP36580	SLG4	42.152	TGCAGGAAACCAAGCGCGCCAAGCCCCACCCCATGGCGACGCCGTGGGTGATCCTCAGCCGCAT
SNP21880	SLG4	42.253	TGCAGCCCAACCGAACGGGGCGAGGCGGGGCAGCTCACGCCCACGCCTGCGCCGAAAAAAAAAA
SNP37244	SLG4	42.319	TGCAGGAAGCGGGTGAGGAAGCCGAGCAAGAAGCGGTTGAGATTTGTCTGAGCGTGAAAGAACG
SNP3784	SLG4	42.363	TGCAGACAAGAAGCACGCGCGAGCCGAGGCAGCCGCGACCTTGGGCACCATGCGCGAGGGCCGA
SNP15003	SLG4	42.469	TGCAGCACAGGATGGGAAGATAGGTGGCAGGGTGTTCGGCTGCGTCAGCCACCGAGGCATCGCC
SNP16464	SLG4	42.617	TGCAGCAGAAGGGGCTCCTCCACTCGGACCAGGAGCTCTTCAATGGCGGGTCGCAGGACGCGCT
SNP11339	SLG4	42.657	TGCAGATGCATTGTCTTTGCTTCTCATCATCTGCCAGTGTTGCCCATAGGGTGAAATATTGAAA
SNP13218	SLG4	42.775	TGCAGCAAAGAGAAAGCATCTGAATTCTGTTCTCCTATTCTTTTTCCTGAGCTGCTCTGTGAAG
SNP26219	SLG4	42.844	TGCAGCGCAAGCGGATCAAAGTTAGGAGCGTGCTCAGACTTGCAGTAGCGCTGGGCATTGGATC
SNP39920	SLG4	43.101	TGCAGGAGTGGTAATTGAAACTTGCGTCGTCGCCTTCTCAGCACCTTCTGCCGCCGCGCCGCGG
SNP25969	SLG4	43.334	TGCAGCGAGGTCGCCGACTACGACGTGGCTGTGCTCGCCGAAAAAAAAAAAAAAAAAAAAAAAA
SNP33270	SLG4	43.439	TGCAGCTGCATCTGCATGAGCAATGCCACCATAGCTACGGCATAGCAGTAGTAGAAGCAAAGAG
SNP60527	SLG4	43.601	TGCAGTTAGTTCTCCAATCTAAAATATTGCGATGAGGCCCTTGCCGTGTAAATTCTTGCTGAGG
SNP18162	SLG4	44.124	TGCAGCAGCTGTGGGACGAGGGCTCTTCCAGGCGAAAGTCTTGCTCGGCCTTGGGCCGAAAAAA
SNP33385	SLG4	44.223	TGCAGCTGCCCCCGCGATGTTCTGAGCCACCGACGTTGTCGCGTCCTTGCCCCTCCGCGCCTAG
SNP21280	SLG4	44.41	TGCAGCCAGAGTCCAGTGATGACGACGCACGCACAGCAAGCGTCGACCAAGCACAAGCACGCCT
SNP16304	SLG4	45.348	TGCAGCACTGTCAGCAACCTGACTTCAATTTTATTCATACTACTAAACACTGGAGTACACGAGA
SNP46746	SLG4	45.517	TGCAGGGCGGGGTTGTTGCAGTGCACGACGCGCGAGAAGCCCGAAAAAAAAAAAAAAAAAAAAA
SNP54872	SLG4	45.517	TGCAGTCACACACCACTGTGCACACTGATTGCGACAGCGAATCTGGAGAAACAACCTTGCACTG
SNP38052	SLG4	45.876	TGCAGGACGACGTCTGGCGCGGCCACCGCGCCCGCGGGCTCCCGAAAAAAAAAAAAAAAAAAAA
SNP26455	SLG4	46.046	TGCAGCGCATCTCGTGTCACACCCTCTCAAGCCTCTCTCGCCCAGGCACGGCCGCACGGTCACG
SNP3869	SLG4	46.173	TGCAGACAATGCACTAGGGACTGGTCCTGCATCACCCGCGCTAAAAACCATGGGACGAATCAGA
SNP18052	SLG4	46.52	TGCAGCAGCTCTGTATGCCAGTCAGCAGTGAGTGAGGTGCGGGAACTGAACAGCACGAGGCACA
SNP17812	SLG4	46.685	TGCAGCAGCGGGAAGGCAGTCTGCGAGGTGCAAGAGGCACGGCCGCCGAAAAAAAAAAAAAAAA
SNP5874	SLG4	47.062	TGCAGAGAAACACCAATTTTCAAACTGTTATTGAAGGGGTTGTGAGGAGCAGATATGGTCAGAA
SNP25218	SLG4	47.567	TGCAGCGAAAGCAGAGCCCAAGTTTCTCCGATTTTGAAACGCTACCGCAGGCCAGTCAGAGACT
SNP34834	SLG4	48.472	TGCAGCTGTGTGTGCTGGTACTTGGCCGCTTCTGACACGATCCAAGCTCGCAGGGCTTCAGTTC
SNP57026	SLG4	49.012	TGCAGTGAAACTATGAAAGCATGGCGCTGGAGTACGTGGAGGTGTTTTCACATTTTGTACGCCG
SNP62050	SLG4	49.397	TGCAGTTGGAGAAGAGAAGAAGCTTTGCGTTCGTAGAAACGCACTTCATTTGGCCGAAAAAAAA
SNP48896	SLG4	50.309	TGCAGGTAGAAAATTCAATGTGGAAGTGCACACACACAAATACAGGGAAAGGCCTTTTACCTCT
SNP18194	SLG4	50.7	TGCAGCAGCTTCTAACTAAAAAACAATGAGTGAATAGAAGCAATAAGATTCATGAAAAAAAGTA
SNP13295	SLG4	51.562	TGCAGCAAAGTGTGAAATGCAGAACCAAATGAAGCACTTGGTATACCAGCAATTATTTCCACTA
SNP17289	SLG4	52.689	TGCAGCAGCATCGACGACGGCAAGATCCAGAGGAGCTTGATGCAGATCTGCACAGGCTTGCGGG
SNP9669	SLG4	54.831	TGCAGATAGAGGAGTGCGAGCCTATATCATAACATCAAGTGGCGAACTGTCCTGTCCTGGTGCT
SNP45150	SLG4	55.395	TGCAGGCTTTCAGCATCCTTGGACCTCAACTTTATCCAAAAGTTGCTAACAGAATCCTCAAAGC
SNP42866	SLG4	56.562	TGCAGGCCTCCGAAGTCAGAGCTGCCAGGAGATTAGCTTGCAGCTAGCTAGTGCGCTGGGGTCG
SNP40090	SLG4	58.014	TGCAGGATCAAACAAACATTATCTGGTAGGATCTTATGCCAACACAGCCCACAAAGCTAGGAAC
SNP52706	SLG4	58.653	TGCAGTAAGTCACTACGGGATTCCCCTTGTTTGCCGTGTGCATGTGGCACACGGCAAAGACTAC
SNP56587	SLG4	63.183	TGCAGTCTCCTTTGCAGACACTTGGGGCAGGATCTCCCTGGTCACCGAGGCAAGGATAAATCCT
SNP25549	SLG4	64.273	TGCAGCGACGAGATTAAGCATCCCGAGGGATCGCTGTACAAGAATGGCCACTGCATTGAGGAAA
SNP43858	SLG4	64.667	TGCAGGCGGCGCTGGTATACCTAAAGGCTGGAGGTGCAGACGCACGACTGCTCGTTGTCCTGGC
SNP12805	SLG4	65.199	TGCAGATTTCTTGAACCTGTCGAAGGCGAGCCTCACAACAGAGAATTGCTTGCAAATGGGCTCT
SNP12361	SLG4	66.148	TGCAGATTCGCTTGGCGGCTGCAATTTTCGGCACTTCGGTGTTAGTTTGCCTCCCTCCCTTTGT
SNP18468	SLG4	67.001	TGCAGCAGGCGAAAGGCGGAACAAGGTTTCAATCTGGGAAATTGAACCGAAAAAAAAAAAAAAA
SNP2707	SLG4	67.611	TGCAGAAGGGATTTAATTTTACTAGGGTCAGGTTGTCCATGAGACCATAATTTATGGATCTTTT
SNP6399	SLG4	67.855	TGCAGAGAGCTAGCCCCCTCCTCGTGCCAGCCTAGCTCGGATCTCCTGCTGACCTGAGCCCTGG
SNP23143	SLG4	69.018	TGCAGCCGCAGCCTCCTCCTATCCTCCACGAGCAGGCGATTCTCCATCTCCAAATCCATCGCAC
SNP57690	SLG4	69.876	TGCAGTGCAAATCTATTTTGCAAACTGACAAAAGAGAATGTATTGAAAACCGAAAAAAAAAAAA
SNP4414	SLG4	70.562	TGCAGACCACTGGCGGCGGTCACGGCAGCGGGGCTCACCTTCGGTCACCGAAAAAAAAAAAAAA
SNP17324	SLG4	70.862	TGCAGCAGCATTATCCAACGTTGCCACCTGACCTAAGACATCAGTGGTGAGGGAATTAAGTAGA
SNP5451	SLG4	71.161	TGCAGACTAGTAAAAGCTAGGCGAAGCAAAGGTGTGAATGCACGGTTAACAAAGATTGCGTTCG
SNP45011	SLG4	72.515	TGCAGGCTTAGTGGAGCGGCTGCCCTTTTGTGACCCGAAAAAAAAAAAAAAAAAAAAAAAAAAA
SNP11785	SLG4	73.456	TGCAGATGGGGGTGAGTAGGATGACAAATGGATTTGATGTAAGGCCATGGACAGAGCACCGCGA
SNP12922	SLG4	75.192	TGCAGATTTTGGTTTACCCTGGGATGAAATTTGAAGTGATTACTGAATTCAAGTTCTGTCAGAC
SNP26246	SLG4	76.309	TGCAGCGCACAAGGTCTCACAGCTAACGAATAGTTGAATATGCGAAAAGTGTAGGTCAGCTGGT
SNP10282	SLG4	77.334	TGCAGATCCCCAAATTAACTTTTGTTGATCTGGGCTTTAATTTGCTCGTGTATATGAGAGTATG
SNP18259	SLG4	80.282	TGCAGCAGGAAGGCGCTTTGACGGCCTCTTTGGTTCGTGGGCGGCCGAAAAAAAAAAAAAAAAA
SNP30850	SLG4	82.608	TGCAGCTATTATCCAGATCCATCTGTACCACACAATTTTTGGTTCCCCTTTAGCTCTATCTCCA
SNP45930	SLG5	0	TGCAGGGAGTATATAGGATTCGCCTTGCCCAGGATCCTCTTGTTGCCGAAAAAAAAAAAAAAAA
SNP36044	SLG5	1.845	TGCAGCTTGTCCAACAGGATAAACGAGTCATCATGTTCAGTCCGACCATTTGCCTCGCAGCTCA
SNP33180	SLG5	2.644	TGCAGCTGCACATTCAAGCTGGTGTTGAAAATGTAGTGGGCCGTGCCGAAAAAAAAAAAAAAAA
SNP51435	SLG5	2.649	TGCAGGTTAGGCTCGCACTGGTGCCACACCCACGCTACGACAGAGTGGGATCAGAAACCGTTGT
SNP43346	SLG5	2.855	TGCAGGCGCAGGCGTTCCCTGCCGCCAGGTACCGTGGCGTAGTGGACTGCTTCCGAAAAAAAAA
SNP32816	SLG5	3.316	TGCAGCTGAATATTTCATTCCACCAAAAATCAAAGAACTTGAGTTTCGTCGATTTAGATTGCTT
SNP49878	SLG5	4.691	TGCAGGTCGTCATCCTCATCCCCACGCGCGGCGTCAACACCCAACTGTGGGGCTCCGAAAAAAA
SNP36017	SLG5	5.054	TGCAGCTTGTAAGTGCCTAGGTTGCAAGTACGCTCATCCACACCATTCCCTATAACAAACTCAA
SNP1282	SLG5	5.409	TGCAGAACATCGTCGTTGGCCTCGGCGTTGAGCTCCCAGAAGATGACGTAATGGCCCGAAAAAA
SNP1178	SLG5	5.527	TGCAGAACACGGCGGCGCTGAACGGCAAGAGCGAGACCCACCCGTGGCACCTCCACGGGCACGA
SNP31853	SLG5	13.259	TGCAGCTCCTGTTAATCCTCTGATCGATCGGTCCCGAAAAAAAAAAAAAAAAAAAAAAAAAAAA
SNP23249	SLG5	18.294	TGCAGCCGCCCAGCGCGTGCGCCTGACTGGGCTGACGGTGACCGAAAAAAAAAAAAAAAAAAAA
SNP22591	SLG5	23.724	TGCAGCCCGTCCAGTCTCCAGCGCCACGCGTCATGGGCCGAAAAAAAAAAAAAAAAAAAAAAAA
SNP31648	SLG5	25.493	TGCAGCTCCGCCGCCTTCTCCGCCTGCTGCGACGCCATCTTCTGCTACTCTTCGTGCGGCTGGT
SNP4282	SLG5	27.908	TGCAGACATGCTGACGGGCCATTCTCGTATCGTTACAGTTGAAGATTCAATACCATGCATGGCA
SNP16139	SLG5	28.833	TGCAGCACTACAAATCTATCAGGCATACATGTCACCCAGCAGCAGCAGAGATCGATCCACAACG
SNP50327	SLG5	31.793	TGCAGGTGATGTTCTGCAACCTGAATTGTTGGGTGAACGAAGGTTCAGTCTGGCATCAGAACCG
SNP14067	SLG5	32.441	TGCAGCAAGCACCCCAGGCTTACAAGGATGAGTCTCAGTTTTGACAATTTTCTGGAGCTCAGGG
SNP33121	SLG5	33.588	TGCAGCTGCAAGAACGATGCTGCTCGCATGCTATCCAAGCAACAGCCAGCAGGTAAGAGTCCAA
SNP11143	SLG5	35.011	TGCAGATGATCCCCCGACACGTTGAGATGTTTGCGCCTTTACGGAACATGAATCTAGCACCAAA
SNP22332	SLG5	37.059	TGCAGCCCCGTCGCCATCGCCTGCCGAAACGGAAGCAGCAGAGCGCGTCAAGCGTGGGAGGTTG
SNP8605	SLG5	37.716	TGCAGAGGTCACTCTCCCTGGATCTGTATCTTTGGTTTCCCATTTTGCAGTCAATTGGAAATGG
SNP24430	SLG5	37.987	TGCAGCCTCTGAAGAAGGGCCAAAGGTTGGTATCCCGACTTTGACAAGGTCATTTGCAAGACCA
SNP43284	SLG5	38.682	TGCAGGCGCACATGATCTATCTACTGTATCGATCAGCAGCCTGCTGCGTACCATCTGTCACGTT
SNP5500	SLG5	38.703	TGCAGACTCCACACATCGCCCCCGTTCTCTTCGGGGGTTGCCGAAAAAAAAAAAAAAAAAAAAA
SNP34729	SLG5	39.117	TGCAGCTGTCTACTCAGAGATCGGAGATGGAGCAACAACTCTTTTCTGGACAGACCGAAAAAAA
SNP20325	SLG5	39.565	TGCAGCATTCTCAGCACTATTTTCTTATTCAAAGTGAGTCCTACAGGAAGACTTTTTTATTTTG
SNP44735	SLG5	39.945	TGCAGGCTGCATGCTTGAGGAAAGAGGCTGCATGTGGTAGTCAATGACGACGTGTCGAACCCCC
SNP28687	SLG5	40.224	TGCAGCGGGCCTTGCCTCGATGGTCGGCTCCACTACTGTCCTACTTCATGAGGCGCAATTGCGC
SNP3910	SLG5	40.623	TGCAGACACACCTTGCATCCCATCTCGATCGATGTGATCCCGCGGACAACGACGACGAGATGGG
SNP51980	SLG5	40.819	TGCAGGTTGGCAGTGATGGCGGCCGATGGCTCGGCGCCGACCTGGGGCTCCTCATCCGCAGCAA
SNP43374	SLG5	41.161	TGCAGGCGCATGCAGCACAACCCTATCTCGTGCGACTACCGACATCTTTCTTAGCTGATCCACC
SNP12536	SLG5	41.64	TGCAGATTGCAGTCCGACCTCGTGCGCACGCGTCTCGCCTGAGATTTTTTTGCCATCTGATTTG
SNP39163	SLG5	41.883	TGCAGGAGCGTGGTCCCGTCAGCAGCCATCCTTGGCGGCGGCGGCGGCGCCGCGATTGAGATGG
SNP34957	SLG5	42.307	TGCAGCTGTTTTTGCGCTATGTTTTTACGGTAAGCCGAAAAAAAAAAAAAAAAAAAAAAAAAAA
SNP49404	SLG5	42.307	TGCAGGTCATCAGGAGCGAAGCCGATCTCGTCATGCAGCACGTGGTAATGTGTCGGCCTTGTCC
SNP45575	SLG5	42.327	TGCAGGGACGGCGGCGTCACGGCTTCCACAACGCCTGCCGAAAAAAAAAAAAAAAAAAAAAAAA
SNP4752	SLG5	42.327	TGCAGACCTGCTTGCCGCCGTACGGATCGGAGCACCATGTCGGAGGGCACGGCGAACTGCATCG
SNP43526	SLG5	43.947	TGCAGGCGCGGCGGCCGCGCTACCGCCCTCCATGTAGGGGATGCCGAGGAAGTTCATGTAGTTC
SNP29959	SLG5	44.098	TGCAGCTAACTGCCTCAGCTCGCGTCGCCTCCAGCACTCTAGACTCTAGATAGCTAGCTCAGCT
SNP40742	SLG5	44.279	TGCAGGATTGAGCAATCATGACAGTAGCCGTTAAGAAACATGAACGATACCACTGAACATTTCC
SNP40158	SLG5	44.605	TGCAGGATCATGTGTTGTTTGTTGGTTTTAACACTCCATTCTTTCCTTCCGAAAAAAAAAAAAA
SNP8203	SLG5	44.714	TGCAGAGGCCGTCGCAGTCCATGCCACTGCAAATTTGCAAGTGCCATGCATGGCCACGAGGCTC
SNP14497	SLG5	44.926	TGCAGCAATCCTGCCAACGCAAAAACACATGATGCATTTGCTCCGAAAAAAAAAAAAAAAAAAA
SNP30261	SLG5	45.494	TGCAGCTACGCCCCTGATCTAATTGATAGCCTGTTTAGCGACTATTTCCGAAAAAAAAAAAAAA
SNP3977	SLG5	45.615	TGCAGACACGAAGAAGCGCGAGTCTGGGAGCGAATCGGCAGCACCAAAGAAGCACAAAACTGGG
SNP47390	SLG5	45.877	TGCAGGGGCGGTTCGAGGAGGTGGAGCTGCCGCTCCTCGCCGTACACGGCGGCGACGACACCGT
SNP8177	SLG5	45.921	TGCAGAGGCCATCCCAATGGAGAGGAGGTGCCTGATGACAGCGTTCCAGATCCGCTGGCCCCGA
SNP15819	SLG5	46.24	TGCAGCACGCCAGGGAGGCCGTCCGATGGGGCGCCGACTACCTGCTCAAGGCCACGGCGCACCC
SNP32329	SLG5	46.758	TGCAGCTCGTGAACTCCCTCCGTTGCTCGCGCTTTGTGCTAGGGGACCCTCGCCGAAAAAAAAA
SNP5881	SLG5	47.161	TGCAGAGAAACCTTGTCCCTGGTTACATGTGCATCCTGACTTTTGAGCACAGTGGAAAAGTAAC
SNP57224	SLG5	47.564	TGCAGTGACAGACAATCGAGATCAAGTCAGAGGTCGACACCACCAATCTGGTTCTACAAAATTT
SNP34880	SLG5	47.845	TGCAGCTGTTCGATGACCTGCCACCGTATCTGCACGGGATCTCCGAAAAAAAAAAAAAAAAAAA
SNP37033	SLG5	48.11	TGCAGGAACTTGACGGACCGCAAGAACGGCTGGCCGACTACTTCGACTGCATCGCCGAAAAAAA
SNP51012	SLG5	48.361	TGCAGGTGGGGTTCTACAACACCTCCTGCCCCAACGCCGAGGCGCTCGTGCGGCAGGCCGTCAC
SNP55676	SLG5	48.927	TGCAGTCCGTGAGGCAGAGCCGCAGAGGAAGAAGCAGAGAGAGAAGAAGAAACGAAGAAAACGA
SNP59915	SLG5	48.999	TGCAGTGTGCCCCATCAGCTTATTTTTGTTTACCTTTATATTTCTGTTTTTTAATCACTGATGC
SNP43587	SLG5	49.204	TGCAGGCGCTCTCCTCGGCCCGCCGCGGCGGTTCTGATGGCTATGGCTTGGGCCGTGCAGGACC
SNP16259	SLG5	49.244	TGCAGCACTGCCTTCACAGGAGGAAGCTCCTGCATACGCGTTGGCACTGAAGACGGGGACGGAG
SNP22219	SLG5	50.008	TGCAGCCCCATGATACACTCACCCGAGTGCAGCACAGAGATGGGCTCGCTCCACGCACCTAGCT
SNP58680	SLG5	50.336	TGCAGTGCTTCCATTCATGATGCATGGCTCCATCCACGTTCTGTGCCCCGCATCCACAACAAAC
SNP56348	SLG5	50.645	TGCAGTCGTCGTCATTCTCACGACTCAGTGCACAAAGTACGTACGGATACTTCTGCAAACACAA
SNP8773	SLG5	50.83	TGCAGAGTAATATATAACCAATTTATCTCAAGTTCTATGTTTTCCCTTGATTTTGGGATTGCAG
SNP5391	SLG5	51.095	TGCAGACGTTGCTTGACACCAAGCAATAGCATCAGGGAAATGCTTCTGCATGTTGTACAGGTCT
SNP41194	SLG5	51.196	TGCAGGCACCATGCCAGGCTAGAAGGACGCAAGGTGCAGGCCGCCGAAAAAAAAAAAAAAAAAA
SNP13029	SLG5	51.237	TGCAGCAAAAGAGGACGACGACCACGAGCAGCTGGACTACCTCCATGGGACGGACGGCCACCGT
SNP39764	SLG5	51.523	TGCAGGAGGTTCCTGGCGAGGCCGATGGAGATGAGCCCCGCGCCGCAGCCCATCCCGAAAAAAA
SNP12837	SLG5	51.579	TGCAGATTTGCAGTTAACGGAAAGAGTAGGTGAACGTAACCGAAAAAAAAAAAAAAAAAAAAAA
SNP36065	SLG5	51.62	TGCAGCTTGTCTACGCATCCCCTCCCCTGTCCAACTTTCTGACCGCCGAAAAAAAAAAAAAAAA
SNP44894	SLG5	51.62	TGCAGGCTGGGACACCTCTACAGGTGAGGGACCAAGAACTGTTGCTTGGAGTGGGTGGCAGACT
SNP47465	SLG5	51.62	TGCAGGGGCTGCCGCTACATTACCTTTGCTGCTGCAACCACTGAACCACATGTGGCTCTGCCTC
SNP53753	SLG5	51.62	TGCAGTAGCATCAAGGATGCAGCACACAACAACAAGGGCTATGGAATCAAAGGTATGCACACAA
SNP61746	SLG5	51.729	TGCAGTTGCACTCCGATCGGGAATCGACGATGGACAAGGTGATCAGAGGAAATTATTAACTAGT
SNP35661	SLG5	51.785	TGCAGCTTGAATAGAGCAAACGAGAGGCAGAGATCCTTGATGTGCGGGCAGGACGCGAGGAGCG
SNP50038	SLG5	51.785	TGCAGGTCTTCTGCGTAACATAACGTCAGTTTCAATATACAGGAAGATGGCCATTGAAAGTGGA
SNP37865	SLG5	51.849	TGCAGGACCACGACACGGTGTTCCACGTCATCGTCGGCCTCGACGTCCTCGTCTCCTTCTCCTT
SNP50156	SLG5	51.889	TGCAGGTGACATGGTATATATTGTGGATGAAGAAGGGTGTGTGATTACGTGATGACGGATGGTG
SNP58353	SLG5	51.889	TGCAGTGCGGCACCTTATCCCCTGACCCCTACGGACCCTTCTTGTTCTTCCCAGGCAGAGACTC
SNP61358	SLG5	51.889	TGCAGTTCTGGGATTCCTCGAGACCCCTGACCTCCACGGCACGCTCCCGCCTCCGAAAAAAAAA
SNP9652	SLG5	51.889	TGCAGATAGAATAGCAGACTATTACAAAAAACAGGGTGATCCTAGGACCTGACCATTACACTCC
SNP61427	SLG5	54.141	TGCAGTTCTTGTTCTGGCCGTGTGCATTGACATCTGATTTTTGAGTTCTCAATGTGCTTTAACA
SNP57179	SLG5	54.696	TGCAGTGAATGTCCTATTTGCCTTGAAGAATTTCATGTTGGCAATGAGGTAAAAGCACAATCGC
SNP3355	SLG5	56.256	TGCAGAATGCCGAGGTGTCGACGAGCAGCCGTAATCACTGATTCAGTGTGAAATTCAAGTCCAA
SNP48022	SLG5	57.628	TGCAGGGTCCCTTTTTCTAGTCTACTTTAATATGAAAACATTATTGCAGAGCCGTTAGGGCAAT
SNP854	SLG5	58.333	TGCAGAAATCAGAAATTGTCAGTCAATCGTATGGTCAGCCAGCGTGCTCCGATCTGGACCTTTC
SNP14287	SLG5	58.533	TGCAGCAAGGGTCCAATAACCATTGCTGGGTTTATCGTAATAATCTCAAATCCACTAGCCCTAG
SNP9504	SLG5	59.028	TGCAGATAATTTGTGGTGGGTCAAAGCTGAGGGCCCTCACTAGCTTTCCCGATTCGTGCGAAAC
SNP41606	SLG5	59.443	TGCAGGCAGCTTTAAGAATCTAAACAACATGTACCAAATCGATAGTGGTTCATCAACTACAAAT
SNP792	SLG5	59.611	TGCAGAAATAAGATAATTTATGTTGTATCAACTAAATACCTAAAGATGCTGCCATAATCGTATT
SNP41270	SLG5	59.831	TGCAGGCACGCCCACCGCGCCTTGAGCCGCGCGAACGCCTCCACGGCCACGCGCCGAAAAAAAA
SNP37969	SLG5	60.056	TGCAGGACCTACCCGTGGTGCTGGGCGCCTGCTGCGTGCTCCACAACATCTGCGAGCTCCGCGG
SNP35732	SLG5	60.393	TGCAGCTTGATGTTGGCGCGGGCCTTAAGCGGCGCCTGCGGCGAGTAGGTGTCGGCGTCGACGG
SNP61660	SLG5	60.393	TGCAGTTGATCGCCATCTTCTTTGTCCTTGGCCAAGTCGAGGCGTCGCTTCCCCAACTCCGTCA
SNP8853	SLG5	60.885	TGCAGAGTATGGAGTACTACGACTTGCCCTCCAGTAGTGACCGACCGATCTGACCGCATTGTCG
SNP4200	SLG5	61.136	TGCAGACAGTGTTCAAGAAGTCCCGATCATGGGACACTACGATGAGCGTCTTCTTCCACTGCGT
SNP31882	SLG5	61.425	TGCAGCTCCTTGGCCACCTTCCTCTGGTACTCCAGCGTGACAGCCCCAGCCACCAACTTCGGCA
SNP38092	SLG5	61.532	TGCAGGACGCAGATGAAACAGAGTTCGTTACATTACACACACTCCGAAAAAAAAAAAAAAAAAA
SNP10121	SLG5	62.11	TGCAGATCAGTTAAAATTAGGCATCATGTAAATGGTAGAAATATTTTGTAATTGGTACATTTCA
SNP22438	SLG5	62.893	TGCAGCCCGACTGAATAAAAACAGGTAACCAAACAAACTGCTATTGCATCTACAAAACCTGACC
SNP56216	SLG5	63.032	TGCAGTCGGCCAACCAAGCCGTCATCATCCGCTACGCAAGCTAATAGCTTGCTCATTTTGGGCG
SNP27223	SLG5	64.546	TGCAGCGCGGCCCAGTCCGCGCCGCCGCCCCTCGGGTCGCTGCATTGCGGGCGCTCCTCCACCC
SNP21839	SLG5	64.938	TGCAGCCATTGTGTGCGACATTTTCACCTGCGCTGCAAGGCCGTGAGCCACTAAAAATGCGTAG
SNP52873	SLG5	65.146	TGCAGTACAACAAACCCGCAACCAGCAGCCAGCAGCCTGGCTGAAAACGTACCTTCCTGTTACT
SNP22754	SLG5	66.366	TGCAGCCCTGCATGCATCCAACCACGCAAACAGAATGAAGAAGTGAAGCACGCACACTGACTGA
SNP49633	SLG5	66.597	TGCAGGTCCTCTTTACAGTGGACTGAGAGTTCGCGCGAACCACAAAACACCTCTAGCTATATTT
SNP4994	SLG5	66.745	TGCAGACGCAGAGCCTGATATACCCTCTGCTGCTGTCGTCCGTCGTCACCATGGCGATCCACAT
SNP17775	SLG5	66.96	TGCAGCAGCGGCCCGAACCCGCCGCCGAAGAGGTCGCCCGAAAAAAAAAAAAAAAAAAAAAAAA
SNP9081	SLG5	67.045	TGCAGAGTGCAGGACAAGCTATTAGTAGACCACAGCTTCGGAATTGCAACTAAATCCTAGTAGA
SNP39825	SLG5	67.264	TGCAGGAGTAGTGGTGGCAGTGAGTTTGACCATCGCGCGCTCGGCCGATTGGTGCGCGCCTCGC
SNP58135	SLG5	67.531	TGCAGTGCCCTTGGAGGCGGCTGTTTGGAATTTGGATGGCTGGAACCACCCTAATGTGACAGCT
SNP4923	SLG5	67.59	TGCAGACGAGGCGTTACCTGAGTTGATCCCTTTCCTGGAAACTCTTGCTGTCGCGGATGACGTC
SNP4572	SLG5	67.725	TGCAGACCCTCTCCTTTTAGGGGGCAAATTTCTTTTCGGGACCCTGAAAATAAGGTTTTAGATG
SNP10826	SLG5	67.874	TGCAGATCTGCTATAGCTGCCTGGCTGGGGGCTGGGGCAGAGAGCCAGAGAGCCAAATACGCGT
SNP44983	SLG5	67.938	TGCAGGCTGTTGAGTGTCATGTAAACAGGGTCAACGCGGTGTGTGGCAAATATTATATACACCA
SNP20505	SLG5	68.038	TGCAGCATTTTTCCTTTTAATATGTCCTCTAGCACTTTCACCAGTGCTGTCATTTCTGCTATTA
SNP23537	SLG5	68.115	TGCAGCCGCTATACGCACGGGCTAGGCCGCTAGGGTGACGCTGAAATCTGGCCAGAGCTTCACA
SNP15849	SLG5	68.265	TGCAGCACGCCTGATGGATATATCACCATGGTGCAGGATAACGCTGTGCTGCATCTGCCCGTGC
SNP20752	SLG5	68.265	TGCAGCCAATTTTGGCTGGGCGCTGTGCAGCCTGCCCTGGTGAGCAGCACCTGCACAGGATAGT
SNP20572	SLG5	68.42	TGCAGCCAAATGACATCGAAGATGCGGAGGACGTTTTGATCGCCGCAAGTTTGGTGCTGCCGCT
SNP40893	SLG5	68.508	TGCAGGCAACACAGCACAAGCGGTCAGAGGGACATGCGCGTGGTGGCAACAACGGATCGGAACG
SNP33980	SLG5	68.579	TGCAGCTGCTGGGCTCGTGGTACAGCCCGTACGCGATCCGCGCCAAGGTGGCGCTGGGGCTGAA
SNP21881	SLG5	68.702	TGCAGCCCAACCTGCCATGGTTGATAAACTTAATGCTGGCAGCAATGTAACATCCCCACGCGAA
SNP501	SLG5	68.702	TGCAGAAACGGGACTGCACTTATGTTTGCATTGTCCCTTCTCCCAAGGTGTTTGGCATCAAATT
SNP54575	SLG5	68.702	TGCAGTATGTATACCTCGGGGCTAAACTCCACCAGCGACGAAGCTTGGGAAGAGGTTGCCAGGA
SNP35676	SLG5	68.791	TGCAGCTTGACGCTAAATCCAGTGTCCTTGTCGTAGGAGCGGCTCCACAGCATGATGCCGCCGA
SNP59954	SLG5	68.791	TGCAGTGTGGATTTGGCAGTTTTGATCCCGCTTTTTGCATGCAAATTGCTCTCGGTTCATGCAT
SNP52777	SLG5	69.041	TGCAGTAATCGGGCCCGTGCTTGTGGATTGCTCCAATCTTGGGCGATCCAGCGCAAGCAACTCC
SNP17174	SLG5	69.423	TGCAGCAGCAGCTGCTGCTCTGCTCGGCCAGGGCGCAGGGCAGGGCCCCGAACCAACAAACAAG
SNP42549	SLG5	69.423	TGCAGGCCGAGCAAGCAGAGCGCCTCATGTCCATCATGCAGATGTTTGCCATTCCGAAAAAAAA
SNP26206	SLG5	69.523	TGCAGCGCAACGGCAGCCAGTAATGTCGAGCACCACTTTTGGTTCTTTCTGGAAAGTCGACCAG
SNP7150	SLG5	69.523	TGCAGAGCCAGGGCCAGCATGGTGGTCACCCTCAGCACGAACGCGTTCAGCTCCAGCAACCCGC
SNP33386	SLG5	69.712	TGCAGCTGCCCCCTGGCGGATGCGACCATCTGGTCCAGCTCCCGCCTGGCCCCGTCCACGTCAC
SNP16321	SLG5	69.827	TGCAGCACTGTTGGGTCGAGTGAAGGAAACATATCCGAAAAAAAAAAAAAAAAAAAAAAAAAAA
SNP21012	SLG5	69.827	TGCAGCCACCTGCGGTTACGTTCATGCCGCCTGATGCGCGAGAAGACCGAAAAAAAAAAAAAAA
SNP25414	SLG5	69.863	TGCAGCGACAGGAAGGCCATCGAGTACGACCTCGAGCCCAAGTTCCGAAAAAAAAAAAAAAAAA
SNP42444	SLG5	69.863	TGCAGGCCCGTCGCCGTCGAGAACGCGTCCAGGAGTACCTTCAGACACAGCAGCTCAGCCGAAA
SNP44079	SLG5	69.863	TGCAGGCGTCCAGCTGCCGCCCTCTGCGAGCTGCTTCCTTGGTTCGGGCCGAAAAAAAAAAAAA
SNP1076	SLG5	70.023	TGCAGAACAACCAAGTATCAAATTTCAAGAAACTGCCCTGAACATTTTGGAATGAAAAGAAAAA
SNP7873	SLG5	70.079	TGCAGAGGAGCAGGCTCCTCCCGTCCACGAGCAGCCCGTCGCGCCGCCGCCTGGAGGCCGAAAA
SNP51621	SLG5	70.15	TGCAGGTTCCTGAGGAAAGGCCTGTTGTTGGGGAGGTGGTTGATATCTCACCGAAAAAAAAAAA
SNP30451	SLG5	70.367	TGCAGCTAGCAGACTCGCGAGTCGCGACGTTGCCAGCCTACCGCGCTACTCTGCAAGAGTCGCC
SNP36269	SLG5	70.457	TGCAGCTTTGACCGCGAAAACACCCATGATAGAGTCCACATGTGAATGTCCGCCAAAAAGCAAA
SNP36304	SLG5	70.532	TGCAGCTTTGCCTTTTCTTTTGAAACCTCACGCCGTAGCGGCTGCAAGTCCTGAAAGTCTCGTC
SNP26674	SLG5	70.792	TGCAGCGCCCTCGACACCGCTTCGGAGTGGTTGTGCTCGAAGGAGTAGGTGACGATCACCGTGT
SNP38038	SLG5	70.792	TGCAGGACGACACCAGGGTTCTCGACACGGACCTTGAGACTGAACACGGGCGAAATCGTGTGGC
SNP40894	SLG5	70.792	TGCAGGCAACACCCACTTCCCTCTCCAGAACCCCAGCTCTGCACCTGAACCAAATTACTGTACT
SNP53905	SLG5	70.981	TGCAGTAGCTTCCTTCCGAGTTGCCCGCCTTGTGAAGAACATGCGCTAAGCACGCATTTCGCTA
SNP4390	SLG5	71.018	TGCAGACCACATGCGTGTTAGCGAATCACAATTGTAATCGTAGGTGGTTATTGTAGCGCCAGGA
SNP9053	SLG5	71.159	TGCAGAGTGCAGAGCAGGGAGTACGAGTCTGCAATGATCTCTCTTTGTCGGCTTCAGCAAACAA
SNP11054	SLG5	71.36	TGCAGATGACTAAATCATCAATCTCCTCACTAAACCCAGGAGACAAAAATACCGAAAAAAAAAA
SNP44225	SLG5	71.36	TGCAGGCGTTGGAGGGAGCCAAGCCCGAGGTGGACCCTATGCTATTGAAACGAGAGCTGCTGAG
SNP31124	SLG5	71.686	TGCAGCTCAGGCCATCTCGGCTCCAGAAAGGATGGCTCCTATCGTAACGTCCGAAAAAAAAAAA
SNP48939	SLG5	71.686	TGCAGGTAGCAAACTGACAGTCGTGCCGACGATTAGTTCAAATCTGCTAGCGTCCTGTTTACTT
SNP47897	SLG5	71.802	TGCAGGGTACGTGAAGTTGCAGCCCTTTTGATGTTGCGGCAGGGGCGAGAGCAAGCGCTGGCGG
SNP18724	SLG5	71.876	TGCAGCAGGTGACACTGGCACACGCTACGAATTCATGGCCGCTGGCCGCATCGTTCGTTTAACA
SNP27068	SLG5	72.384	TGCAGCGCGCATCATATCGTCACCCCTGTTAGGCCATCCTGCCCCCGTTGCCCTTCTCGTGTAT
SNP55918	SLG5	72.887	TGCAGTCGACGGCAATGCGCCATGACGCCCGTCGGGCCCACGTTGGATCTCAATCCAGCGAGCG
SNP61780	SLG5	73.106	TGCAGTTGCAGGGGATAAGACGTTAGACGTGAGGTAGGCAGGTAGCTGATCAGGCCACCACTGG
SNP17416	SLG5	74.616	TGCAGCAGCCCACGGGCGAGATGCTGCTCTTCTTCATGTCCCACGCCGCGTTCCAGATCGCCGA
SNP39652	SLG5	76.847	TGCAGGAGGGGAGGGGAAGAAAGGATGGCTGGTTCGTTGGGGTGGGGGATTAGGGAGTGGCGGC
SNP31725	SLG5	79.052	TGCAGCTCCTCATTTTCTCCTCATCCATTCGACCATTCCCCACAAACGCACCTGGCACCCTAAC
SNP4554	SLG5	81.611	TGCAGACCCGCCGCCCGTTTCGTCGCCGTCGGCCGAGCTGCCGAGAGCTCCAAGCGCTAGCGAC
SNP10839	SLG5	82.673	TGCAGATCTGGCCATTGGCAGCGCCCTGAAAGGCACTCCCTCCACGAACCGCCGATTTTCCGAA
SNP42302	SLG5	83.188	TGCAGGCCATTGGTGTGGATCATCGTAGGCGCGCCCAATTAGATGCCCTTTCCACCCTTCCTCT
SNP27750	SLG5	83.513	TGCAGCGGAGCATGCAAAATGGAGTGGACTTCCAGACAAGTCCCAATCCTTATTTGAAACGTCC
SNP54045	SLG5	84.043	TGCAGTAGGTTCGTCAAGTTGGTTTCTCTCTAGCTAGTCAAGGGGCAAGCTAAGGGCTCAAGGT
SNP61975	SLG5	85.043	TGCAGTTGCTGAAGCTGCGATGAAGCAGGTGGTCGAGGGTGGCGAGAAGAGGAAGAGGAACAGG
SNP19038	SLG5	86.781	TGCAGCAGTGCAGTGCAGTGCACCAAGGCCTATTGCCAGGACCGAAAAAAAAAAAAAAAAAAAA
SNP62148	SLG5	87.825	TGCAGTTGGGCTGATCACCGACCTCGGCAACGCTGATTGGAGCAGCTGTAAACAACGCTAGCAG
SNP58696	SLG5	88.197	TGCAGTGCTTGCCCTTGCCCCCCATCCGTGGGAAGGGGAGGGGAGTGCCGTGACATGAGCGACC
SNP55445	SLG5	89.007	TGCAGTCCATATGAACTTAAAAACTTCTAATGTACTTGTGGATGAGGATTTCATACCAAAAGTT
SNP16409	SLG5	89.328	TGCAGCAGAACACCACCACCGCCCACGAGCACGCGCGACGCAACGCAACGCCACACCACACCGC
SNP63047	SLG5	90.723	TGCAGTTTTAGCCCTCGTGCCAGCTGAGAGAACCTAGCATGAACCTTCAGGGTCAGAGAGCATC
SNP2815	SLG5	92.544	TGCAGAAGTAGAACGGAGGCGACGATGGCGACCAAGCCGAAAAAAAAAAAAAAAAAAAAAAAAA
SNP48535	SLG5	119.292	TGCAGGTAACTAAGGCGTTGTAAATGGGCTGGATGGGCCTACTGGTTGTAAATGGGCTGCGTGG
SNP63162	SLG6	0	TGCAGTTTTGGCCACCCGATGGCTCTAGAGCTTCCTCGCGTCGTCTCCTCGCCTCTCGCCCGAA
SNP9453	SLG6	3.005	TGCAGATAAGGAGGATGAGTCCGAGAGCTTCGACGACGATGATTATAGCGACGGAATCAAGTGG
SNP3469	SLG6	7.689	TGCAGAATTAACACGAACATTTTCTCCTAATCATATAAAGTTGTGATCTATATTCAATTATTCA
SNP39251	SLG6	9.511	TGCAGGAGCTGAATCGATGAAAGACAAGTCTGCGCTGGTCAAGAGCGTGTTCCAGGACGCTGCT
SNP20243	SLG6	11.409	TGCAGCATTACATTGAACACGTCTCGGTGCGCCTTCTCAATCTCGTCCAACAGGATCAGCGTGT
SNP31316	SLG6	11.945	TGCAGCTCCACCTCGCCGTCGGGGGTGATGAGCTTCACGTTGTAGCTGGCCTGCGCGCGCAGCC
SNP41287	SLG6	12.31	TGCAGGCACGGAGGCGCGCTGCTTTCTGACGCGATGCCGTCGATGGCCGAAAAAAAAAAAAAAA
SNP61365	SLG6	12.735	TGCAGTTCTGGTCCTGCGCTAGCTATACAACGAGAGAAAGGGAGAGGCCGAAAAAAAAAAAAAA
SNP46816	SLG6	13.733	TGCAGGGCTACGTCGCCGACTGCTCCAACGCCACCACCGCCTGGTCCAAGACGAGCACCGAAAA
SNP21585	SLG6	14.259	TGCAGCCATCATCCTTAGATGAGAGCCCAAACCAGAGCTTGTGCTCCGAAAAAAAAAAAAAAAA
SNP10521	SLG6	14.653	TGCAGATCGATCGCCATGAATTCACGCATGATCGGCCAGTGATCTGATGCAGCACTACCAGAAA
SNP11936	SLG6	15.291	TGCAGATGTCACAAAGTACACTTCCAAACAGTGGCAGGAAAATTTTCCAGGTGACATTGACATC
SNP3831	SLG6	15.53	TGCAGACAAGGTCCTGATCGACCACTTGTTCGGCCCCCACCTCTCCGAAAAAAAAAAAAAAAAA
SNP5506	SLG6	15.69	TGCAGACTCCCAACACTGAACAAGAGATGAGAGGCACACGCAAAACTTCACCGAAAAAAAAAAA
SNP19251	SLG6	16.127	TGCAGCATAATCGAGGGCAGCATCGTGCCGCTCGCCTTGGCCTTCTGCATGAGGCTGGCGACCA
SNP20723	SLG6	16.428	TGCAGCCAATCGTGCAAGTTGCATGCTCAAGTTTGATCTCAGCACTTATAGTTATTCCTAATTA
SNP29267	SLG6	16.683	TGCAGCGTCCATCTTCTTCAGTAATCAACCGAGCATGGTCGCCGAGTGTAGGTAAATGCCGAAA
SNP59356	SLG6	16.859	TGCAGTGGGTAAAAGAAAGGGCTTGCCCTGTCAACAAGATGGTCGTAGTGATTCCATATCTGCC
SNP2434	SLG6	16.952	TGCAGAAGCTCAAACGCCTCACCCCACATACCCGCCGACGCGTACCCAGACACCATCGCGTTCC
SNP53051	SLG6	17.012	TGCAGTACCACAGACCGTCTGTCCGTTGTCCGCCGCACCGAAAAAAAAAAAAAAAAAAAAAAAA
SNP46500	SLG6	17.197	TGCAGGGCCGCTTCTCCACTGGCCGTCTTGTACCTCTCGATCAGTTCTTCCATGGTTCTGTTTG
SNP33332	SLG6	17.514	TGCAGCTGCCACGGAGCATTGACTACGTGTTCAATTTTAATTGAATACGAGTAGCTCATCAAAC
SNP2757	SLG6	17.668	TGCAGAAGGTCACAGAAAGGAAACACAGAAGACGATCGTCGATCGATCGGGTCCATAGACATCA
SNP51947	SLG6	18.077	TGCAGGTTGCTTGCGCCTCCGATGGGCGCTAACCCCAGACGCTTCATATATACGCTAACCTCGC
SNP54859	SLG6	20.135	TGCAGTCAATTTCATTTCACCTGCATGTCATGATGCGATCACTCTCCTAAGCCGCGACTGGCCA
SNP30009	SLG6	23.131	TGCAGCTAATAACCTATTGTCAGCTGAGGCCGACCACGACGTGCAAAACACGTAGATAGTTACA
SNP60631	SLG6	25.784	TGCAGTTATTTTTCTGTTATTGAGTGTTGATCTTGCCGCTGCCAATCGATCCCTTTTCATTTTC
SNP46861	SLG6	27.075	TGCAGGGCTCGCTGTACGAGTGCCATGCTCAGTCTCACTCGTCACCCGAAAAAAAAAAAAAAAA
SNP4893	SLG6	29.314	TGCAGACGACTGCTACGAGAAGACAATCCACCGACCGCGGTCCTCCTCGTACTTTCGCCTGGGC
SNP494	SLG6	30.567	TGCAGAAACGGAAACGCACACAGGATTTTTCTGGAATCAACACTGAATTACACGAGGGTTGACA
SNP30074	SLG6	32.413	TGCAGCTACAAGCAAATATTTGGCCATTTCATCATCCTCATTGCCATCAAGATCATCCATAGCG
SNP55595	SLG6	33.15	TGCAGTCCCTTCCCCTCCCTCCATCCGCGCCCTACAAAGAGTGCCTCTAAGCCCCTGCTCGCCC
SNP17549	SLG6	34.578	TGCAGCAGCCTCGGCGTGGCGGCTGGCCCGTGGCACCCTGGGAGCGCCGCGATCGGACCCGCGA
SNP4202	SLG6	35.495	TGCAGACAGTTAGGTATAGGCACTTCTCCAATTTGTGGTTCCAGAAGCACCCCAAGTTCTTAAT
SNP23686	SLG6	37.274	TGCAGCCGTACACACCCAAGTTCTTGCACAATTCTCAGCACAATTATTCTATGTTCTTTGGTGG
SNP15886	SLG6	38.02	TGCAGCACGCGTGCGGAGGCCGAAGCCCCAGCACTGAAGCGGAGGCCCTGAGGTAGAAGCATGA
SNP54172	SLG6	38.81	TGCAGTAGTGCGCTCACTTCGCTGCGGTCCCTGCCCCGTAGGACGAGGTGTTGGGCGTCCTTCC
SNP16196	SLG6	40.149	TGCAGCACTCCACACCAGCAGCTGCCTCCTCCTTCCTCGCCATGTCGTCTTCGTTGTGGCATCA
SNP40449	SLG6	40.876	TGCAGGATGCATGCGGACCCTAAACTGGGACTAAAGGTCACATTTAGTCCTAGTTAATTAACCA
SNP2297	SLG6	41.634	TGCAGAAGCATATGGGAACTTCATTTCAGAAACGTTCTCAGCCCTGGTCTGCGAATATAAGAAA
SNP19785	SLG6	42.178	TGCAGCATCTGCATGGAGCCCATGGCGCCTGCCGCGGCCCACCGCGGCGGCGCCGCCTGCGCGC
SNP29080	SLG6	42.699	TGCAGCGGTTTGGATGGGCCCTCAGGGTAAGGTGGTTGTGGTTAGGCAAAACTGAACCAGGGAG
SNP24585	SLG6	43.167	TGCAGCCTGCAAGAATGCCACCTCATCGAGAATGCCCGCAGCGGTAGGGTACGGTGTCCACGAT
SNP323	SLG6	43.849	TGCAGAAAATTTCAAAAAAGAAGAACCCTGTTGCCAGAAAGAAACTAGTCAAATCAACGATCCA
SNP9412	SLG6	44.109	TGCAGATAACGAGGCGTAGACGGAGCGACATTGCAGGTGATGCATCGTGAAGGAGGCCGAAAAA
SNP13271	SLG6	44.421	TGCAGCAAAGGGTGGACCTCGTCGGCGGGTACTACGACGCCGAAAAAAAAAAAAAAAAAAAAAA
SNP58561	SLG6	44.624	TGCAGTGCTGCACAAAGCGGCTGCCCCGCAGTCCCGCATGTAAACACCTCGCGGCCTCGGGGGG
SNP32895	SLG6	44.96	TGCAGCTGACTGCTGAGGCAGCCACGTGGGCCCGACAGGCGCCAGGACCCGCATGCAGTGGCAG
SNP51571	SLG6	45.162	TGCAGGTTCCAAGAGATCGTGCCACTGAATGCGAGGAACGTGCTTGGCCCCAAGCAGAGATCGG
SNP49443	SLG6	45.362	TGCAGGTCATTTTCTCCTTAGGGATGTTTTGCTTGTAGAAGTTAGCTTCCTGTCGCCCGATTAG
SNP40823	SLG6	45.541	TGCAGGCAAAAAAACCACCGAAACCGTTCGTAACGCACCAACCGAAAAAAAAAAAAAAAAAAAA
SNP21836	SLG6	45.738	TGCAGCCATTGTCACAGTACGTAAGTTCTTGGACAGAGCAGCGTCCATATTAATCTTCATCATC
SNP24082	SLG6	45.951	TGCAGCCTCAAGTTGATAGCGCGATCTATGAAATAAATTTAGTTCAAACCGAAAAAAAAAAAAA
SNP17164	SLG6	46.017	TGCAGCAGCAGCTCAACGAGAGCGCCGCCGTCGAGCAGAAGCTCAACGAGACTGCCGTCGAGCA
SNP11937	SLG6	46.144	TGCAGATGTCACAGCACACCCAAGCAGCAGCTGCCGTCACCTGATTTTCATGGAAGGAGAAAGG
SNP53270	SLG6	46.144	TGCAGTACGTACCTCCATTCTACGACGGTTCAGTTTCCGCCTTCCGAAAAAAAAAAAAAAAAAA
SNP27571	SLG6	46.146	TGCAGCGCTGGACATCAGCGTGGTCGACCGCCTCCTCCAGAAGCTCCGAAAAAAAAAAAAAAAA
SNP15271	SLG6	46.278	TGCAGCACCAGCGACCTTGATACACCTGAACATTGCTTGGAAAAATCTCTCCGAAAAAAAAAAA
SNP14590	SLG6	46.531	TGCAGCAATGGATACCGCACACCAGTGCGGGCAGTCTAAAGCGGGCGACTCGCCGCGCGCCGAA
SNP5135	SLG6	46.532	TGCAGACGCTGTAAGGCAATATTTGTGGCTATTTGAGGAGCATAATGTGATGGAATTTTTAATT
SNP23286	SLG6	46.749	TGCAGCCGCCGATGCAATCGTGGTGGTGATCATGACTATGATCAGAGAGACACGTATTTTGAAA
SNP25516	SLG6	46.79	TGCAGCGACGACATCGACGGGTCAAAGAGGCGGCGGGCGCGGGAACATGGAAGATTAATAATCA
SNP26690	SLG6	46.852	TGCAGCGCCGACATGTCCAGGTCCAACTTCTCCGCCAGATGCTGATGGAACTGTACGAAGCGCA
SNP7761	SLG6	46.978	TGCAGAGGAAGTAGGCGATATGTACTTTGAAGACCTTCTGGATAGGAGTATGATCCTTCCCGAA
SNP17663	SLG6	47.039	TGCAGCAGCGCATAGATGCAGTTGCATGTTCTTGCAATCGAGACCTGCACAACGAAACCCGAAA
SNP53070	SLG6	47.119	TGCAGTACCAGCGGGCGAAGCCGCAGGGGTTCCTCGACACCTGCTACGACTTCGGAAACCTGAC
SNP51886	SLG6	47.275	TGCAGGTTGCCCTTCCGCATGCTGACGGTGGGGGTGCAGGGGTCGCCCTCCTACGAAGCGGCCC
SNP40005	SLG6	47.388	TGCAGGATAATGGCCAAGTTCGGAATGATGACCCAGCAGAGTGTAACCGAGGCAAGGATAGTTC
SNP61832	SLG6	47.388	TGCAGTTGCCAGTTGGGCCATTTCTCCAAAGCGTGTGGATTAGTATTTAGTTGGCCTGGCCCAA
SNP951	SLG6	47.388	TGCAGAAATGGTGAAGAGCCTCACGAGCAGTTGATTCGCCAATTTGCACATACTCGTCAATGGC
SNP24896	SLG6	47.559	TGCAGCCTGTCTTGCCCTACCTGCTGCATCCCCCAATCCATCACAGACGAGGACCGTGCTTTGT
SNP6512	SLG6	47.662	TGCAGAGAGTGGAGCGAGCGTGCCAGGCAAAAGTACCAAATCTGCTTGTCTGCCGAAAAAAAAA
SNP25025	SLG6	47.705	TGCAGCCTTCTTCTCGCTGGCACGGCATCAGCGAAACGCTTCCACGCGCCGTGGCCGCAGCAGC
SNP62072	SLG6	47.807	TGCAGTTGGATGTGCTCGCTGAATTGGCGTGCTGGTGCTTGCGTCTTGCGCGATTATGCTTTTG
SNP58572	SLG6	47.858	TGCAGTGCTGCATGCATACAAGGCTACTACGGCCACTTTGCCATGCATATGGCTGCTCGAGCGT
SNP29867	SLG6	47.946	TGCAGCGTTTTCTCATGCCTGTCTCTGTCCAGCTGCCAGATCGTCTTTACGCCTGACTTGGGCG
SNP22504	SLG6	48.126	TGCAGCCCGCATTCAAAGGAACAACGGCGTCCACGAAGCAGTGGGCAGCTGACTTCTTTCTGAA
SNP43055	SLG6	48.313	TGCAGGCGAAGCACTGAGGCCACAGCAACGTTGCAGCACGAGCTACGAAGCTCTTGATCCCGAA
SNP46424	SLG6	48.469	TGCAGGGCCATGGACGGGTTCGGGAACGTGTACAACAACCGAAAAAAAAAAAAAAAAAAAAAAA
SNP18451	SLG6	48.542	TGCAGCAGGCCCTAAACTTCAGCAGCGGCCACGTCGCCCGCTACCTCATGGGCACCAAGCCGAA
SNP31926	SLG6	48.645	TGCAGCTCGACGCAGATCGGGGCCCTTGTCGCGCCATTCTCCCCGAAAAAAAAAAAAAAAAAAA
SNP39032	SLG6	48.645	TGCAGGAGCCCTCGAGGATTGGGGGACGGCTACGCGGTGGCTGGCAGCCCTATGGCCCGAAAAA
SNP58120	SLG6	48.645	TGCAGTGCCCGATCACGCTGGAGCTGATGACGGACCCGAAAAAAAAAAAAAAAAAAAAAAAAAA
SNP19082	SLG6	48.74	TGCAGCAGTGGCAGTACGTGTGGCTTGCCACCGTTCCTTTAGTCCTCGCCGATACAGTACCGCC
SNP1299	SLG6	48.818	TGCAGAACATGCCACATCACCGCCAGCCCCAAACCTTGCATCATCGCTGGTTTGGGGTCCGAAA
SNP7987	SLG6	49.034	TGCAGAGGATAGCGTGACATCTCGCGCCTCCATGAGTAGTGCTGCCCTGTAGCGTGGGGATACC
SNP38434	SLG6	49.108	TGCAGGACTTCCAGCTCACCGACAAGACCGACGTCTACAGCTTTGGGGTGGTGCTCATGGAGCT
SNP7381	SLG6	49.242	TGCAGAGCGCTGCTACAGACGGATCGGATCACTGCCCACTTCTTTTCAGCCTAAATGCTGTTAA
SNP30803	SLG6	49.386	TGCAGCTATGCCGTGCGTGTGCGTGGGTTCGTTCAATCGTTCAGCTGAACCAACTCCCTTGCCC
SNP36471	SLG6	49.628	TGCAGGAAAAAGCGCAAAACGACGCCCCCGTACCGCGTGATCCTGCACAACGACAACTACAACA
SNP5390	SLG6	49.691	TGCAGACGTTGCCGCCCTTCAACATCGCACACCGAGGCTCCAATAGCGAGTTTCAGGAGGAGAT
SNP61337	SLG6	49.691	TGCAGTTCTGCTGTAGGAGTACTGAGTACATTGCAATTGCCAGCGTGGCACTGTGGCGAGCCCG
SNP8676	SLG6	49.857	TGCAGAGGTGGATGGGGAGCACAGCGAGGAGAACCAACCAGCGAACTCACTCGCTCACCGAAAA
SNP15497	SLG6	50.178	TGCAGCACCGTGGTAAACCGCCGTCTTTCTTCTTCTTGGTCGTCGTCTGAAATTTGCATCCCGA
SNP46853	SLG6	50.352	TGCAGGGCTCCTTGGATACAGGCGCTAAAGAGGGACCCGCAGCCCCCGAGCTCGAAAGAAAGGA
SNP38930	SLG6	50.715	TGCAGGAGCAGCGCCTCCAGCTGCCACAGCTGCGTACGTGGCGAGTCAGCAGGAGTCTACCGAC
SNP30642	SLG6	50.909	TGCAGCTAGGGCACAAGTTAATATCAGCAATTGGGCACCAAGCCGAAAAAAAAAAAAAAAAAAA
SNP44238	SLG6	51.59	TGCAGGCGTTTCCTATGGCCACCATCTGCATTGTTTAGGAATTTAGGAGACCACAGGTTGTCAC
SNP26436	SLG6	52.089	TGCAGCGCATCAGCCCTGGATCGATCCATCCATGGACACCAAGAACGAGTCATGAATCGCTCAG
SNP15352	SLG6	52.472	TGCAGCACCCATTTCGCAACACCTTCAGAGCAGACCTTCCTCTCCCACATTTGCAGGCTCTGGT
SNP44773	SLG6	52.957	TGCAGGCTGCGAAGAGTGTCGCACCTGATTGATACTGAATCTAATGTCTGGGATGAGGCTAAGG
SNP2518	SLG6	53.391	TGCAGAAGCTTCACAAGGCAAAAGTCCATCAGCTTTAATGGCCATGACGTTGTGCATTAACAAG
SNP8446	SLG6	53.782	TGCAGAGGGCGGAGCGGTCGTGGAGGTTCCTGAGCGGCGGGCGGTACGGGCTCCACCACCCGTT
SNP22634	SLG6	54.025	TGCAGCCCGTTGCTGGCAACCTCGTCAGAGGTGGCTGCGGCGGCGGCCACCACGCTGGACCTCA
SNP56341	SLG6	54.61	TGCAGTCGTCGGAGACAAAGAGCGAAGATGTGTTTTGTTTTTAGTTGTTTTTAGGGGAGCCGAA
SNP52235	SLG6	55.106	TGCAGGTTTGTACCTTCTGCATTCCCCAGCAGGTGCGCGCGCCTGCAAACGGCCCGCAACCGTA
SNP1774	SLG6	55.774	TGCAGAACTGCATGAGAGGTGTGACAGGATTCAATGAAAATCATTTACCACCCGAAAAAAAAAA
SNP31494	SLG6	56.427	TGCAGCTCCCCCTCCCGTACCTCCCGCGGCCTCCTCTGCCACCGTTATCGCTCCCGCCTCTGCT
SNP20064	SLG6	57.067	TGCAGCATGGCCATGGCCATAGTCCCCTGGTGCCACTCGGTCACGCGCGCTGGAGCGTGCGTGG
SNP3110	SLG6	58.609	TGCAGAATCAATACATGAATTGACTCTGATAGCTACTTTGTTCAAACCAGGCTGAGGTGCGTGC
SNP20109	SLG6	60.102	TGCAGCATGGTATTCAGCCATTGGGTGAACACTCTGTTGGCATGGAAACAAAGGTCATAATGTC
SNP25563	SLG6	61.964	TGCAGCGACGCACACTCTTGACATTCTCTCGGTTTTATTTTTTTTATTTTTTCTGGTTTCGTCT
SNP62002	SLG6	64.097	TGCAGTTGCTGGTGGAGCTCGGACACTTCCCGCTTGAGCTCCGCCTGGCTCTCCTCCAACGCCC
SNP40619	SLG6	64.905	TGCAGGATGTATTCCAGCGACTCCTTGGACCCCGCGCGCGCTAGCAGAGGGAGGTGCTCGTGCC
SNP41291	SLG6	65.058	TGCAGGCACGGCGAGAACACGTAAGCCAAGCTATGCAACGGTGCATCCATGCGGCGCGCCGAAA
SNP54844	SLG6	65.755	TGCAGTCAATGCATGTTACGGTGTTACCTATAGCAAATCGTATATCAAGATCAGTATATACGAC
SNP62513	SLG6	66.616	TGCAGTTTATCCTGACCGCACCAACTCGCTCTGTCCATCGCCTATGGCGCAAGTTTGACGATCG
SNP30069	SLG6	67.042	TGCAGCTACAAGACAGGCGGGATGCGCTGCCTCCGAGAGGGAAGAGTGTGACTGGGAGCGGCGG
SNP21645	SLG6	67.294	TGCAGCCATCGTCATGCTGTCGAGCTGCTCCCTCCCATGAGGGGCAAGGTCTAACCGCTTTGCC
SNP8455	SLG6	68.324	TGCAGAGGGCGTCAGGCTGTCGCGCCGTCGCGCCGCCACGACGCCCCCCGAAAAAAAAAAAAAA
SNP9645	SLG6	69.542	TGCAGATAGAAAAGGAGCTACCACGTATAAAAAGATAGCCATCCGATGGGTGATCCAAGGGCCA
SNP62317	SLG6	71.352	TGCAGTTGTGCCCTTGCACCTGCATCATCACTCCGAGGGCCAGCAGCAGCAGCACCTAGAAGTG
SNP30699	SLG6	72.314	TGCAGCTAGTGTGCTGTTAATTCATGGCACTTGCATGATCAGCTTCTTCATTTCCGACCAGAAC
SNP7408	SLG6	73.228	TGCAGAGCGGGCAGCTGGCGGTGGCCTGGAGCCAGGCGTCGATGCAGTCGATGTGGAACGCGTG
SNP46163	SLG6	73.81	TGCAGGGCAAGCGCTCCTGAGCGCCAGCAAGAGGGCCCGAAAAAAAAAAAAAAAAAAAAAAAAA
SNP12802	SLG6	74.794	TGCAGATTTCTTAGAAGTTTGTTATTCTCTCTGTGACCTTCACCACTCTAGATCTGGGTATTTG
SNP15157	SLG6	84.066	TGCAGCACCAACAAGCAACGGTGGATAGACCACGTCAAGCGGCAAATGACAAGCTGCCTGCGCT
SNP19675	SLG6	85.076	TGCAGCATCGGAACAGAGCCTCGATTAAATCAGCGAAGCAGCAACTAATCGAGCAAAAATGCAA
SNP34916	SLG7	0	TGCAGCTGTTGGCGTACGAGCGCTTTCCCGTGGGTCGGCCGCACGTTGACCACAGTCCGTACGA
SNP37663	SLG7	1.923	TGCAGGACAATGCGGACGGCGTCGCTCCCTGTGGCCTCGAGGCTTCCACCAGAACCAGACATGT
SNP35006	SLG7	2.774	TGCAGCTTACGGTACAAGCTTAGGACCAAGTGATTAGAGAACAAGCACCAAGCAAAGTATAGCA
SNP52785	SLG7	3.849	TGCAGTAATCTTATATATCACTTGGTCCAACAAATCGAGGTGTGGATGACATGTTCAAGTTTTG
SNP24273	SLG7	11.586	TGCAGCCTCCTGCTACCGCGACCTCTCCAGTGGAGCGGACGGCGGCGGTGATCTGCTACTGCTA
SNP59630	SLG7	14.055	TGCAGTGTACGTGGTTATCCAAAGATGTACATGCATGGGCTGCCTGCTAGGATACGGATGTACG
SNP11666	SLG7	16.18	TGCAGATGGCACTGGCGGCGGGAATACAGCTATCGGCGCAAGGCAACAGCACGTCGAAGGAATG
SNP37391	SLG7	18.021	TGCAGGAAGTTCATAGCTATAGGAATTACATCAAGCATCAAGTTCTTGGACTAGGCATGCACTA
SNP12741	SLG7	18.471	TGCAGATTTATGATCCCATCCTGCAATAGGATACTATCGTAGATCGTGACGCTGTACGATGTGA
SNP53283	SLG7	18.83	TGCAGTACGTCGAGGTTGCCGTGAAGAAGTTCACGCGGAAGGACGACCGCAGCTACGACGACTT
SNP56939	SLG7	19.225	TGCAGTCTTGGGCCAAGATGGGCCAAGCTGCGGTAGGCTTCTTTCAGCCGAAAAAAAAAAAAAA
SNP29063	SLG7	19.521	TGCAGCGGTTGAAAATTCACTGTCTGATAAGCTGGACAGTGTCCGACAGCAACTACAGTTAAAG
SNP19409	SLG7	19.782	TGCAGCATCAAAATTTTGACTAAAATTCTAGCTGAGAGGCTACAGCTGGTAATTCTTTCTCTTT
SNP32859	SLG7	20.118	TGCAGCTGACCGACAAGTCAGATGTATACTCATTTGGTCTAGCGTTGCTTGAGGTGATCTGTGC
SNP566	SLG7	20.366	TGCAGAAACTTGGGGAAGGTGTAAAGGGGGTGTATATCTCAGTGGATGTGGATTGTCTTGACCC
SNP26765	SLG7	20.675	TGCAGCGCCGCCTCCGCCCAGCGCAATCAGCCTTGGCATCCACCGTCCCGCACATCACTGATTG
SNP17467	SLG7	20.794	TGCAGCAGCCGAGCGCGCCTGACGCGCGTGCAGAGCGCGTGCTACGCCTGCGCGTGACCCCGAC
SNP37040	SLG7	21.049	TGCAGGAACTTGGGGAGTGAACAGCACATGCTCTAGCCCTGAGATCCGAAAAAAAAAAAAAAAA
SNP42063	SLG7	21.23	TGCAGGCCAATATAATTCCAACATATTTTGGAGAAGGGGCAATATAGGAAAAGATGAAGGACAG
SNP31242	SLG7	21.343	TGCAGCTCATTTTGCCACGTTAAATACAACGTGACCATCCAACTTTGGGAGCCCATAGACGGTG
SNP1149	SLG7	21.573	TGCAGAACACCCTGATTAACGGGTGGCATTGTTCACCAGCGCACCCAGCAGGCCGAACAGGCCC
SNP19311	SLG7	21.573	TGCAGCATAGCAGGGTCAGGTTACAATTCAATCTTGTCTGTTCATTGAACAGTTGAATATCTCA
SNP52570	SLG7	21.573	TGCAGTAACCGTCCACTTGGAGCACTCCAGAATTGCTAGTAACTGCCATGGCATTGCAGCAACC
SNP45230	SLG7	21.738	TGCAGGGAAAGATGGAGTTGTGGTTCAGAATTTGACAGAGCCCGAAAAAAAAAAAAAAAAAAAA
SNP13811	SLG7	21.903	TGCAGCAACTCCAGCTCCACCAAATGAAGCATGTAAAGGGTGCTGAGCAATCCACCGAAAAAAA
SNP21010	SLG7	21.903	TGCAGCCACCTGCGGCCACAAGTCGTGCCCGTGGGACATCTCGTAGAGCCTTTTGTCGCGGTAC
SNP51244	SLG7	21.903	TGCAGGTGTGAGGTGCTTACCTTGACAGGCACATACATGTCCAAGCGCCTTATCCTTTAGTGGC
SNP48390	SLG7	22.416	TGCAGGGTTGAGGTGCTCACGTTGGGAACCAACAACCAATGGAGGCGAGTCGCCGTTCCGCCGC
SNP46898	SLG7	22.883	TGCAGGGCTGCGCAGAGGATAGCGTCCTGCTTGTTGGCCACGCCGAAAAAAAAAAAAAAAAAAA
SNP25224	SLG7	23.21	TGCAGCGAAAGGCATGGATCGGAGTTGCAAAGCAAGGACGGAGCTACCAAAAAGTTGACGAACA
SNP25032	SLG7	23.587	TGCAGCCTTGAAGAAAGATGTTGTGTACTGGCCAACTAATGTTAATGTTGCAACAACTTGCTAT
SNP44107	SLG7	23.587	TGCAGGCGTCGTGCCGCGCCGAGCTCTATAACTTCCTCGGCTGCCGCCACGGCCTCGCTCTCAT
SNP35076	SLG7	23.712	TGCAGCTTATCCAATCGAATTCTTTTTGCAGCTTTCTTTCTTTCTTTAATTTAACCCAAAAAAA
SNP25997	SLG7	23.887	TGCAGCGAGTCCGTCGCCGCCAAGGCGTGCACCAACCCACGGGCCGCGCGGTGGGCCTACGCCG
SNP21600	SLG7	24.49	TGCAGCCATCCAGTCGCACCACCCACGTGGTACAAGGCGAGCGAAGGCTCCGAAAAAAAAAAAA
SNP6603	SLG7	24.518	TGCAGAGATCGACGAGAGCAAGCTCCCAAGTGAAGAGAATGGATGCTTCGGCGAATGTATGAAC
SNP53420	SLG7	24.676	TGCAGTACTCTGCTCTACAGTATGAAAGAACCAAAGAAATCTTCTCCTACATCTCAAATCTACA
SNP62338	SLG7	24.86	TGCAGTTGTGGCCGTGAGCCTGGTGGCGGCCATGCTGGTCGCCGCCAACGGGCAGGCGGCGTGC
SNP56943	SLG7	24.947	TGCAGTCTTGGTCGTGCACTAGCCACGCCAAGAACACTTGCTCTACCAGATCATCGATCACCAA
SNP41473	SLG7	25.257	TGCAGGCAGCAAGCCCTAGCATGGCTAACCGCGCACGATGCACACTGCGGGCGTCGGCCGTGTC
SNP13456	SLG7	25.637	TGCAGCAACAATCTCCCCATCGAGCCCTCGCAACCGAAAAAAAAAAAAAAAAAAAAAAAAAAAA
SNP10959	SLG7	25.891	TGCAGATGAACCTAAACAAGATGATAGTTTAAATTGGATGATGATACATGCTGCATACTGTGTA
SNP38438	SLG7	26.162	TGCAGGACTTCGTGCCAGTGCTCGCGCTGGTCGACATTGGCGGTGTGAATAAGCGCGCGATAAG
SNP30994	SLG7	26.647	TGCAGCTCACAGAGGCCTCCAACGCCGCTTCCTTGCCCTGCCTTGCTTGCAAGAATGCAAGTAG
SNP29473	SLG7	27.223	TGCAGCGTGACCTGATCATCTAGCCGATGCACTGATGGCGGAGAGAGATAGTGTCTCGCTGGCA
SNP6064	SLG7	27.816	TGCAGAGAATGAGGGCAGGAAAGAATCATTGATTTGAAACAATAATTGGATGCCACTATTATAT
SNP50132	SLG7	28.36	TGCAGGTGAATAAGAATTCATTGCAGAAACACATGTCACGGGGTATATTCAGAGCAGGGGAAAC
SNP5217	SLG7	28.921	TGCAGACGGCGACGGCGCGCATGGCACCTCAGCCCGCCGTCCTCTCCGCAGGCAACGCGCCACG
SNP18462	SLG7	29.74	TGCAGCAGGCCTGCAACAACATCGAGAGGTTCGGAACAAGCTGAGTGTTCAGTGTTCTTCGAGA
SNP50291	SLG7	29.809	TGCAGGTGATCACGGTGAGAGTGGTGGCCGCGCGCTATGCGCAGAAGAAACCTGGGTCTTGGCG
SNP13604	SLG7	30.333	TGCAGCAACCAGCAACGTCACGCCCACCACCATCGAACTGTCTTGGTCAGTCAAATTGAACTAG
SNP30201	SLG7	31.058	TGCAGCTACCGTTTCTATCCAGCTCCACATATGAGATGCTCACCTGCTTGCGTCCGCAATAACA
SNP25725	SLG7	31.857	TGCAGCGAGACGAAAGATTTACTGTGGGGCAAAAGAATTACTATCACGGTTTCAGTTAACAGAG
SNP2186	SLG7	32.465	TGCAGAAGCAACAAGATAATACCTAGCTATAAGTTCCACGCAAAATGTGTGCATAGGAAAAAAA
SNP27213	SLG7	33.355	TGCAGCGCGGCACGGCAAAGGCATCACTACCCTAGCGTAAACCGAACTTCACGCCATTCCCAGC
SNP32596	SLG7	34.411	TGCAGCTCTGCTTGGTGCGTGTATGAACAGCGGAAGCGCGACACGGTCGCACTCAAGCATGACA
SNP60036	SLG7	36.002	TGCAGTGTTACACTGTCAGTTCAATGTAAATAGTTGTGAAAAGCAAAAGTTTGTATGATAATAT
SNP31061	SLG7	36.214	TGCAGCTCAGAAGCGTTTCTTTGGTCGATTGGTTGAAATCTTGACCGAAAAAAAAAAAAAAAAA
SNP1075	SLG7	36.852	TGCAGAACAACATGTTAGATTAGCAGCTTGAAAGTATAATTGACTATCCCGATTTAAGTTCCCG
SNP47160	SLG7	38.105	TGCAGGGGAGTGGTGGGAGTGGCCGAATGGGAGTGCGTGGACTGTGAAGGGAACTGTGCAAGTG
SNP5487	SLG7	38.106	TGCAGACTCAGGATCGCACCACAACCTTACCCTGTATGTCAGCGTCGTGAAGGACTTTACAAAT
SNP51167	SLG7	38.698	TGCAGGTGTAGGTCTTGCACTTACGGTTACAGTGACTACGGCTGCGTCGTGCTACTGCTGGGCG
SNP52773	SLG7	39.059	TGCAGTAATCCTCCCCGCCCAAGATTGTGCCTTTCTCATGGTTCTTGGGTCGAATCTTGTCTAA
SNP13716	SLG7	39.469	TGCAGCAACGCCAAAACAGGTGCTTCCTCGAATCCTTCCTGGCAACCTCGCAGTTTATGCCACA
SNP52617	SLG7	41.077	TGCAGTAACTGTAAGAAATTGTGGCATGCATCTAGACCGTCAGATTTCGCACTGCTGGAGGCCT
SNP718	SLG7	41.168	TGCAGAAAGGCTATGGCTCCTCCGTGTTCTGGAGACTGCACGTCACATTCACACCTGCCATTGG
SNP11465	SLG7	41.949	TGCAGATGCTACTAATACCAAAAGCCAGTACCTGCCCTCGTTGTCGTAGGTCCCGAAAAAAAAA
SNP27630	SLG7	46.489	TGCAGCGCTTCTCGTGGCCGCACGGCGGCCGTGCCGCCGCCTTCTGCGGCAGCTTCACCGAAAA
SNP30576	SLG7	47.651	TGCAGCTAGCTGCTTACTGACTCGATCAGCATCCTGATGGATCGGAGCCGAAAGCTTTAATTTT
SNP39480	SLG7	48.159	TGCAGGAGGATCATCAACTGCCTCTGATGATTTATTACCGATCACATCTTGGATCCTGGTTTTG
SNP95	SLG7	48.992	TGCAGAAAAATTTCAGCTTCGCATTGCTTAGCTAGCACAAACTATCTACAGTAAGTAGAACCAA
SNP1739	SLG7	49.37	TGCAGAACTCCACAAACTCATCTGACGTATTATGGCAGAGCTTTGACTATCCCACAGATACTTT
SNP1936	SLG7	49.585	TGCAGAAGAAGATGTAAGCTACGGTCCTGGTCGTGTTACGACTTACTACGAGTGATCTTATCTT
SNP33571	SLG7	50.981	TGCAGCTGCGCAGCTATAACGAACTCCTCGACACGAAGGCCGAAAAAAAAAAAAAAAAAAAAAA
SNP57283	SLG7	51.82	TGCAGTGACCTATAGTAAACCTGTGAATTGTGAACAGTATTTTCTACTACCCTCTCGTCCGTCC
SNP21418	SLG7	52.357	TGCAGCCAGGAGGAGCTAGTAGCTTCGGTCTACATCGCGGCCGCAGCGGCGGCCTCGCCGTCGT
SNP48779	SLG7	52.836	TGCAGGTACGCCTTGCTGGGCGTCCTGGTGTTCTCCTGGTCCCGTTCAAGGCTGTTGATGGTGG
SNP2748	SLG7	53.43	TGCAGAAGGGTGTGTTTACGATGTCCATCTTCCGCTCTGTCCTCCCAAGAGTAGCAACATCTAA
SNP39730	SLG7	53.738	TGCAGGAGGTGCCCACGGAACAGAGGATCGTGGCCTCGTGGGTGGCTCTATTTCGGTGCGTACA
SNP32672	SLG7	54.302	TGCAGCTCTTCGGCTTCAATCGACATAGTCCAGCTCCGAAAAAAAAAAAAAAAAAAAAAAAAAA
SNP43003	SLG7	54.818	TGCAGGCCTTCGTTGAGTACCTAAAAATCAAAAGAAGATACCAGTTAACACATATGTATGAGTA
SNP13482	SLG7	55.298	TGCAGCAACACCGACGGCAACGGCTTCTTCGGCGACACCTACTTCGACCCGAAAAAAAAAAAAA
SNP33371	SLG7	55.421	TGCAGCTGCCCAGGCCTTCTCTTCTGACCAGAAGAAAACGCAGACGGTGGCCAGAGGAAAAATC
SNP37335	SLG7	55.571	TGCAGGAAGGTACCCCTTTTCTCTTCTTCCTCGCTTATCTTTGATTCCTGCACCCGCTGGAGAA
SNP63257	SLG7	55.773	TGCAGTTTTTTTATGTGCCTACTAGTTGAACATAGAGTGAACATGCAACTAAACATGAGCAAGT
SNP52247	SLG7	56.114	TGCAGGTTTGTGGCTTTCCTCCCTGAACCCTGAACTCACCCAGTCGCCCATTTTTCATCAGAGA
SNP54609	SLG7	56.363	TGCAGTATTACACTACTGTCCCACATGTTTACTTACGATCCCTTCTGTTGTGAATAAACACCAG
SNP53511	SLG7	56.559	TGCAGTACTTCTACGAGCTGGACCTGAGCAACAACAAGCTCGCGCCGAAAAAAAAAAAAAAAAA
SNP13262	SLG7	56.679	TGCAGCAAAGGCACCAAGACGAGGAGGCGGCCTCGTGAACTTTCGGGGTGTGGCGCGGCGGCGA
SNP7326	SLG7	56.905	TGCAGAGCGATGGAGAATGGCGTCTTCTTCGAGTGCTCCGCCGAAAAAAAAAAAAAAAAAAAAA
SNP28952	SLG7	56.964	TGCAGCGGTGAGCGAGCTGTTAGCCGCAGCAGCAGGATGGTGACCAAGGTGGTGGACCTGCGGT
SNP19771	SLG7	57.008	TGCAGCATCTCTTTCAGGCGCAGCGCGCTAAAAAGTCTCCGAAAAATATCGGAGGCCGAAAAAA
SNP60293	SLG7	57.1	TGCAGTTAATCTGCATTAGCTGCATCGCTTGCTGCACGAGCACGTACGTGCGTGTGCACAGTGC
SNP46436	SLG7	57.175	TGCAGGGCCCAGCTTCGCCGCCGTCGCCGTCCACTTCCACCGTGTCCATCATGAACTGCCTCTC
SNP29054	SLG7	57.264	TGCAGCGGTTCCAATTCATCTACCCGTCCGCAGGCCCCCCACGGCCACTACACCACACATGCAT
SNP27351	SLG7	57.361	TGCAGCGCGTCGACGAGCTCCAGCTTCGCGGCCAGGTCGGGGGAGGCGGCGGCGGTCAGCACGG
SNP296	SLG7	57.506	TGCAGAAAATTAAGCTCTAATCGGATACTTCCAATATCCCCTACTTCGTTAAAGATGGCCAATT
SNP19253	SLG7	57.606	TGCAGCATAATGGGTCAAGGTTTCTCATCACCGCAGCAGAAAACAGGATGCGTGCTCGGTGCTC
SNP14247	SLG7	57.627	TGCAGCAAGGCCTGCTGCTCTGCGGCTTTCGCACCGCCGATCCCGCCCCTCCCGCGCCGAGGAT
SNP40888	SLG7	57.627	TGCAGGCAACAATATAAACAACCTCATCGACTAATCTGCTCCTCAAATCCAAATTCCAAGCTAA
SNP55855	SLG7	57.627	TGCAGTCCTGTTCCCGTAGCTGGTCGACGTATCCATACTCCTCAGACCTCAGCGCGACGCGAGT
SNP56962	SLG7	57.627	TGCAGTCTTTCCAGTGTACGTCTTGGTCAACGCCGCCATGTTCGGAGCCTACTCGGCGAACGCG
SNP43090	SLG7	57.665	TGCAGGCGACAGTACACAAGAGTGTAGGACACCAAGTATGCATCTTTCTTGATCGAGAAAGCAT
SNP45282	SLG7	57.745	TGCAGGGAACGGCATGGAGCCGTCCAATTCCTACAGTGTTGCCAGGAGCATGGACCCGAAAAAA
SNP49017	SLG7	57.745	TGCAGGTAGGACTCGATCTTGGAGTTGGATGTGGGGCTCTTCCCGAAAAAAAAAAAAAAAAAAA
SNP25804	SLG7	57.784	TGCAGCGAGCAGGAGGCGGCGGAGAGATCGTTCAGGGTGATCTGGATGGCCGAGTGCCCGAAAA
SNP5122	SLG7	57.845	TGCAGACGCTGCCGAGGGCTGGAATTTACCGCGGTCCACGGCCCGAAAAAAAAAAAAAAAAAAA
SNP48914	SLG7	57.909	TGCAGGTAGACCCCCGCAGCCCGCCCAGCCTCTAGCCTGCTGGAGTAGGCCGAAAAAAAAAAAA
SNP48848	SLG7	57.981	TGCAGGTACTCGAATTGCGGGGGGATTTGTGTACGGAACAGAAGGTGTGAGCGTGACCGTTTTT
SNP40279	SLG7	58.038	TGCAGGATCTCCACCGCCTCCCTCACCGTGCGCAGCCGCAGCGCGTCCGCTCCGCGCAGCACCG
SNP50114	SLG7	58.088	TGCAGGTGAAGGAGCGCACCAAGGAGCTGAAGCACCTCAAGGCCGCGGCGATGAGGGGCATCAA
SNP1570	SLG7	58.14	TGCAGAACGCAGGCGGCGAGCAGCAAGCGAGGTTTTGGTAGCATCCGCACGTCGCGAGATTGGA
SNP14710	SLG7	58.16	TGCAGCACAAAAAGGCCAAAAAGGGAATGGAGGATCTCAGACAAACAGCTTGAGCCACCCATGT
SNP48272	SLG7	58.18	TGCAGGGTGGGATAAAGTATCCCAGTGCAGGCAGTCTAAGCTCGGCTAGTCGGCAATGTAAAAC
SNP51802	SLG7	58.18	TGCAGGTTGACTGGGTTCGGCAAGTGCCTGGAGGAGTGTGGTCTCCTGGGGAGGAGGGGCGCTG
SNP6874	SLG7	58.18	TGCAGAGCACCCAGTCCTCCTGCACACCACCCAAGTCAATTAGCGGCTGGGGCAAACGATCTGA
SNP7926	SLG7	58.18	TGCAGAGGAGGAGGCCGTCGCAGTGGTCCATGACCGACCACCAGTCCGCCCCGAAAAAAAAAAA
SNP46987	SLG7	58.254	TGCAGGGGAAAGTTGGACCGCAAGAGGAAGAGGAAAGTGGGGGGCATATGGCCCATGCCCATCA
SNP45876	SLG7	58.288	TGCAGGGAGGCGGAGCGCAGCATGTAGCCGTTGAAGTCGACGGACGCGATGGTCCGAAAAAAAA
SNP4399	SLG7	58.347	TGCAGACCACCCAGCCTTCCTCCTGAACGACGACATGAATACGTAACCTTTCGTTAGGCGCGTG
SNP12561	SLG7	58.389	TGCAGATTGCGCGTCAGTGAGGAACTCAGGAAGACAGGAACGACGCCCGAAAAAAAAAAAAAAA
SNP3428	SLG7	58.457	TGCAGAATGTATTAACATAACCTGGCCATCCATTTCTTACTAATCAGGCCGTTACCGAAAAAAA
SNP34284	SLG7	58.568	TGCAGCTGGCGAAGTGAGGTGACGCGCGCACAGCAGCAACGAATGCAAGAAAAAAGGGTCGGAG
SNP396	SLG7	58.755	TGCAGAAACAGCGCTATCAGTGTGATCACTGTTGGCTCGAGTGTACATTGTACAACCCTTGACC
SNP36522	SLG7	58.976	TGCAGGAAAAGGAAACCTCCCAATGGCCATGTGGCAGCGAGGGGCCCGACCATGTCGCCTGACA
SNP16058	SLG7	59.039	TGCAGCACGTCCTGCGGGCGGGCGCGGAGAGCAGCCCGCAGACGAACCCCGTCATCGCCCGAAA
SNP59488	SLG7	59.224	TGCAGTGGTGCCCTGTTAGCCCTTAGCCGTCGGTCCGTCCTCACGCTAGCGCCTAACAGTTTGT
SNP62155	SLG7	59.298	TGCAGTTGGGGCAGATCCCACCTTGCGAGGCTGACGAACACGCTTGTTAGTTGCAGATGGAGCC
SNP13130	SLG7	59.376	TGCAGCAAACAGCAAGACGTTATTGTACGCGTGCAACAAACAAGCAACGACAAAGCACGCTCGC
SNP44208	SLG7	59.48	TGCAGGCGTTCGCGCGGGGCGCGTACGTTCGGAAGCAGGCCAACGTCGCCATCCGAAAAAAAAA
SNP13120	SLG7	59.556	TGCAGCAAACACACCGAATAATCCATCAGTCTACCGATACTACGGGTAGCGAGTTTTTTTAATC
SNP51028	SLG7	59.685	TGCAGGTGGGTTCGGGTCTTTCTTGCTGGGTATGAACAAGAAGACGTACGAGCTCTCCGAAAAA
SNP33002	SLG7	59.787	TGCAGCTGATCAAGGAGAGGTTCTCGAAGCTTCTGCTGGGCGAGGACATGTCCGAAAAAAAAAA
SNP21747	SLG7	60.132	TGCAGCCATGGCCAGCTTACGCATACGAGCAGGAGGTGCCCAGAACTCGATACGTTGCCGTAGC
SNP59196	SLG7	60.132	TGCAGTGGCTGCTACACAAACACAAACGATATGTGGATGATTACCCTGGCCGCCGAAGGTTCCT
SNP32530	SLG7	60.197	TGCAGCTCTGACAGAAGCTGCGTTGCATCCGTCTTTTCTGATGAGCTACAGGCCTCTGTTTTCA
SNP2422	SLG7	60.238	TGCAGAAGCTAGAAACTGAGGCTCACTTGTTCTTAAGATGTAACTTTGCCAATACGTGTTGGGC
SNP23145	SLG7	60.267	TGCAGCCGCAGCGCCGCCGCGTGTACCTGTGCCCCGAGCCGACGTGCGTGCACCACGACCCGTC
SNP8018	SLG7	60.328	TGCAGAGGATCTCACGAATTCCTGATGGTTTATCCCCATCTGCTCGATCTTCCTGTCGATGACG
SNP37687	SLG7	60.413	TGCAGGACACCGTCCTGCTCGACGACGTCGTGGAGGAGGCCGCGGAGGAGTGGTACCACGGGCG
SNP32156	SLG7	60.473	TGCAGCTCGCTTCCCCCCCACCGCGAGGTTCGCGCGTTCCAGCCGCTAGGGTTTCGGGAGCTCC
SNP25872	SLG7	60.544	TGCAGCGAGCGGGAGCGGTAGAGTAGCGCGGTGCGGATGGTCTTAAGGCGCTTCTACTCCGAGC
SNP29719	SLG7	60.587	TGCAGCGTGTTGACATTTGACAATGAGCCTCACCTAAGCTTCCATGTTGTTGAACATGAACCGC
SNP42125	SLG7	60.635	TGCAGGCCACGAGCACATATTTCACGCGTGGCGAAATTGGCCGCCCGAAAAAAAAAAAAAAAAA
SNP23861	SLG7	60.679	TGCAGCCGTGTGCCTGCGCGGCGTTACGTGTGGGTGACTTGTTCCTGTACGTGTCTCCGAAAAA
SNP19144	SLG7	60.782	TGCAGCAGTTCAACAAGAATTTACCACGCCCAGATCGAGCTCCGATTGGATCAAGAGCCAGTTT
SNP3508	SLG7	60.918	TGCAGAATTCAGCCTCGTCATTACCCGCTGTAATCATCAGCGTCAGTGAACGTGACTGTATACA
SNP46941	SLG7	61.029	TGCAGGGCTTCAATTCGACATCTGAACAAAGCCTGCTAATTGCCATCATAAACAACATTTCAAG
SNP57486	SLG7	61.181	TGCAGTGAGTAGGTACGGCGTGTGTGCTTGCTGGGAGCAATGGAGGCAAAGGTCACGTACTGGC
SNP17338	SLG7	61.309	TGCAGCAGCCAAGAAGCTTGCGGAATGCCAGGAAACGATCGCTAACCTAAGCAAGCAGTTGTAT
SNP27105	SLG7	61.556	TGCAGCGCGCCTGCAACTGCACTGCCGCGTGCGCGCGCGCTGCGTCGAGCCTGCGATCATCTAT
SNP29683	SLG7	61.905	TGCAGCGTGTAGGTGGCGGCGGCGAGCACGTGGCGGAACGGGCGGTGCGGGCAGAACTCCACCG
SNP46739	SLG7	62.084	TGCAGGGCGGGCACGCGGGGGAGGAGGAGAGGGAGGACACCGCCGCGGGGGAAGAGGGCGAGGC
SNP20324	SLG7	62.386	TGCAGCATTCTAGGCTTCAGGCACGGAGGTTCGTGGCCTCGTGCACGCATGCATAGCATCTTTA
SNP62767	SLG7	62.703	TGCAGTTTCTTGAATTTTTTTTAGCGCGGATAACTCTCAGTGACGAGCCTGAAACGATATTGCT
SNP57564	SLG7	62.905	TGCAGTGATCGAGACGCGAGTGCGACACGAGATGATCTTACGTAGATGGTGCCGACGACGCCGA
SNP52357	SLG7	63.15	TGCAGTAAACAAAGGTTAACCAATTTTGGCGCTGTCGCAGATTGTCAAGCTCGACCGAAAAAAA
SNP24722	SLG7	64.149	TGCAGCCTGCTAAACGCATGCAAGTTCGTTCATTCGTCGGTTGGTTGGTTGGCGGGCAGTAAGT
SNP57305	SLG7	64.48	TGCAGTGACGCTTGTTGCCTTATTCTTGGGTGTGGCCTTCGGCTTGCTCTTCAGGCTCCGTAAT
SNP21275	SLG7	65.187	TGCAGCCAGAGGGCTGGAGAGCACGGGGAAGGACACCATGGGCTTGCCCACGTACTTGGCAGCG
SNP18342	SLG7	65.608	TGCAGCAGGAGGAAATAGCAGAGGACGCGGAGGAAATAGAAAAAGCACATGATGGGCTGCTTCT
SNP25919	SLG7	65.897	TGCAGCGAGGAGAGCTGCTAGCTTGGGACTCGCCGACGCAGCTGCCGCCTGGACGAGCGCTGCC
SNP18100	SLG7	66.291	TGCAGCAGCTGCTGCGCAAGAACAACGACCGCTTCACCATCAGGTGTGTTCTCACCGTCATAAA
SNP47282	SLG7	66.749	TGCAGGGGCAGGCAACATCACATACGTGGCATCGGCCCTGCAAGCTGAAGCTATTGCAGTGTAT
SNP45642	SLG7	67.175	TGCAGGGACTGGAGGCTTCTGAGCGCCGAGGCGGCGCACGGAGATGGGATCGGGGCGGCCGCCG
SNP4606	SLG7	67.855	TGCAGACCGAGCATAGCTCGGGTGGGGACGAGGAGTCTCCAGGTGGGGAGCTCACCCGTCCGAA
SNP8083	SLG7	68.385	TGCAGAGGCAACATTTAAATTGACAATGAGTCATTTCCCATAAGACATTTCTGTTTGAAGTCTG
SNP25302	SLG7	68.926	TGCAGCGAAGGCGTCATGGATGGTGGCGATGAGCGTGGGCGCCGTGGAGGCGCTCAAGGACCAG
SNP20195	SLG7	69.699	TGCAGCATGTGTCACTCAGCAACACTACAAATGTTTGTGTTATGAATTTGTTAAACCCATCAGA
SNP31883	SLG7	69.699	TGCAGCTCCTTGGTACGCAGCAGCTGCTGCTTGAACACCTGCTGCATTAGGGAAAGCGGCACCT
SNP55096	SLG7	70.298	TGCAGTCAGGCAGTCCTGCAAGGTTGTGAAATTTGTAGATCTCTTCAGAGAAATAGTATACCGA
SNP37242	SLG7	70.903	TGCAGGAAGCGGCGGAAGCCCTAATGGTTTGATCCTTGCTGGGTGCGGTGCGCTATTCCTGATT
SNP52368	SLG7	70.903	TGCAGTAAACAGAGTAGATATTCACAATATATTCAAGATGGCACCACAAAAACCGATTATGCAA
SNP13760	SLG7	71.265	TGCAGCAACGGGCCATCGCGTGCGTTGGCTTTTCTGTTCGGTCTCGGGTCTCCGAAAAAAAAAA
SNP32761	SLG7	71.265	TGCAGCTGAACCTCAACGGCAGCTCGCGATCGTGATCCCACCACGGTTGATGGCGCGCGAATGA
SNP37196	SLG7	71.265	TGCAGGAAGCATGTCTCGGTGGCCATGGCGTTCCTACCCCAGTCAGAACTCGTGTCCAGCTGCA
SNP47932	SLG7	71.265	TGCAGGGTATCAGCTACGCGAAGCTGGCAAGCTTGCCTCCCATAATCGGCCTGTGTACGTGGCT
SNP50996	SLG7	71.265	TGCAGGTGGGGCCAAACCAGGAAAAATGCATGTAGCTATCTTGGGGCGGGCTCGGCCCATGAGT
SNP54819	SLG7	71.759	TGCAGTCAAGCTTCACGTTTCGCTGGCACCCACCCGAGGTGTTCCTCAAGTTCCACGCCGCCGA
SNP31495	SLG7	72.224	TGCAGCTCCCCCTCCGAGCCTTTTCACCCGCTTTGACTCCACTACACAACTCCACCCTTGTCTC
SNP27464	SLG7	72.461	TGCAGCGCTCCGAGACGGAGAGGCTGACGCGCGAGCCGTCGCCCAAGGGCGCCCGCGCACTCGT
SNP18109	SLG7	72.637	TGCAGCAGCTGCTGGTCTCTATGCTTTTAAGCATTAACTAATCCCCGTTATCTTCTTTAGGCGC
SNP53780	SLG7	72.965	TGCAGTAGCCCACCACGCCAAGTCACCAAGTCTCTCCAAGTTTAACACTTGTCTCAGACTGGAC
SNP51136	SLG7	73.22	TGCAGGTGTAAAGCAGCAAGAACTAACGATAATATTTTGGAGTACAAGCATTCCGAAAAAAAAA
SNP665	SLG7	73.87	TGCAGAAAGCATTCGTGTGCACCTAGGATTGGTAGCGGACGACGAGAATTTAGCCGAGCGTCGC
SNP39014	SLG7	74.562	TGCAGGAGCCCAGCTTCACCAGGGCAAGATGCTTCAGCGAGCAGCCCTCCAGCGGGTCAACATC
SNP18509	SLG7	75.198	TGCAGCAGGCGTCAGGCTGCTGCTGTGCCAGGAGACGCTCCAACCGTGGCTCCCGAAAAAAAAA
SNP42172	SLG7	76.615	TGCAGGCCAGCAGAAGATCAGATGCCAACGCGGCAATGCGTGCCCCGAAAAAAAAAAAAAAAAA
SNP55476	SLG7	77.468	TGCAGTCCCAAATGACGGCGCAAACGGGATCTGTGGACAGCAATGCCAACTCAGGTCATTCCCC
SNP33707	SLG7	79.465	TGCAGCTGCGTCTGCGTGCGCGGGGGCGTCGTCACCTCCACTCCACTCTCCCTCTCCTCCTCCT
SNP6193	SLG7	80.567	TGCAGAGACGAGGCCCTCAGTTAGAAAGACAAGCTTACAAAGCTGGAACTGTAGGAGTATATGT
SNP31186	SLG7	81.143	TGCAGCTCATCGACGACATCCGCGCCACCCTCCACGACGCCTGCGGCCCCGAGGTGTCGTGCGC
SNP41436	SLG7	81.937	TGCAGGCAGAGGCGGCGGCGGTGGCGGTAGCAGCTAACAATAACGACGACGACAGCGACGACGA
SNP60233	SLG7	82.361	TGCAGTTAACAACTCTAACCATTGTAACTCATGTGAACATTTGATTCACCCTATGCCGAAAAAA
SNP61158	SLG7	82.817	TGCAGTTCGTCCAACCGCCCATCCAGATCCAGCAGGTTCCTCTTGGTGGCCTCTCGGAGCGGGC
SNP45895	SLG7	83.846	TGCAGGGAGGGAGTGGCGGCGAGTCGGCGCCGACGAAGGGAGAGAGAGGCGGCGGCGCGCCGAA
SNP17140	SLG7	88.8	TGCAGCAGCAGCGCCATCGGAGACCCTGTGTGCCGCTGTCGCGGCGAGAGCAACGGCGACAGCC
SNP1542	SLG7	89.254	TGCAGAACGAGAAGCGGCGCCTCCTGCAAGTCAGCGATCGTGGTGCTTGTTGACGAGGTCGGCG
SNP43237	SLG7	90.588	TGCAGGCGATGCCCCGTGAGGTGCACAAATCAACAATAGTTATCACCATGCTGGGAGTTACATG
SNP58783	SLG7	92.563	TGCAGTGGACGTTGTACTAGTCTGTACCATGTGCTACTAGGTTGCAAGTGGCACATATGCACAA
SNP41037	SLG8	0	TGCAGGCAATAAGAAACACACTGCACGCAGCAGCACTTGCATGCACATCAAGATCATCCACTGA
SNP11680	SLG8	7.53	TGCAGATGGCATGGCGTGTGATAGGTATGCCGCCACCACCGAAAAAAAAAAAAAAAAAAAAAAA
SNP10828	SLG8	12.292	TGCAGATCTGCTCTTCTCACGAGGGCGAAGCAGGGTTCATTGCATCATCACCGCCGTGAAACAG
SNP19601	SLG8	13.391	TGCAGCATCCTCGTGCCGTTGGTGGCGACGTCAACAACCCGAAAAAAAAAAAAAAAAAAAAAAA
SNP5419	SLG8	24.295	TGCAGACTAAGTTCGAGTGATGGTAGAAAGTAATGATGTGCCTTTCAAAGAGTACGTAATATAT
SNP13793	SLG8	26.009	TGCAGCAACTAGCAACAAACAACGGCATCAAGATTAACTAACAGAGCCCTTTTTTAAAAAAAAA
SNP50078	SLG8	27.297	TGCAGGTGAACATTATCTCGCTGTGACAATTTGAGCTGTGTGTTCCAACTATAGATATCCTTTT
SNP3198	SLG8	28.345	TGCAGAATCGAAAGTACACGTGGAGCAACGAAAGGCATCGCCCAACCATGTCCCGCTTGGACAG
SNP2733	SLG8	29.376	TGCAGAAGGGGAGTCAGACAAGGAGACCCCCTCTCACCTCTCTTATTTGTTCTGGCAGCGGACC
SNP18804	SLG8	30.379	TGCAGCAGGTTTAATTTGAACCTTTAGTAAGCACACTTGAATTAAAGACCAAATTCATCTAGTT
SNP16735	SLG8	31.124	TGCAGCAGATCCCCATTGATGCTTGCGCGAGTAGCAACGGCAAGCACAAGCAGGAGGCAGCCTT
SNP43038	SLG8	31.482	TGCAGGCGAACAGCAGCAGCGGTTCAATAGAGGGAGCCAGGGAGGGGTGCCAAGTGCCTTTTCT
SNP25425	SLG8	31.837	TGCAGCGACAGGTGAAGATCAGGAAGATTGAACACGGACGATTGGACGACTCGTTCAGTCGTTT
SNP40117	SLG8	32.533	TGCAGGATCACTTCTTTCGAAGAGGGTGCTGTTTTATGCAACTTTCTTCCACTTATACGGGAGT
SNP4185	SLG8	33.174	TGCAGACAGTCTGAGGGCGCAACAGGCGGTAGGGAGGAGGGGAGCGGCGGTAGCGAAGCGGCCG
SNP34221	SLG8	33.818	TGCAGCTGGCAGTCTGGCACATCAACGTGATCCCACTGCGGACCTTAAAGGTCCCCGCAGGCTG
SNP37688	SLG8	34.448	TGCAGGACACCTGCACAATTAGTTTATCCGACTGATGATTAATGGTGGTCTGAAGCATTGAGAA
SNP5873	SLG8	34.669	TGCAGAGAAACAAACATGCGCAACCAACATCAATTTCATGCTGGGTCAATTTCTCCGCATGGAA
SNP44274	SLG8	35.038	TGCAGGCTAATGCTGTCACGAGAGAAATGCATATTAACAAGAGATAGTTCTTAGGCAGAGACCA
SNP5508	SLG8	35.195	TGCAGACTCCCGCACCTCCACAGGCCGACTCCTACGCATCTCCATCGGACGCGCAGCCCCACCG
SNP62116	SLG8	35.45	TGCAGTTGGCGTGGCCTAACAACAGCACGATCTGCTTGGTCTATATATTCGATCTTGTGAAGGA
SNP49265	SLG8	35.7	TGCAGGTCAAGCAGATCTTTGATGTATTCGCATTGGTGATGGGTGGTAACTGATGAGCTCACAA
SNP41719	SLG8	35.987	TGCAGGCAGGTTGATGCGTTCCACCTTGTTTGTTTGCAGCTTGGCATCCAGCAAGGAAGACGGC
SNP25830	SLG8	36.27	TGCAGCGAGCCCCTCCGCGCGCCGCACGTTCGAGTGCGATTCGTGTGTTGGCCCGAAATTGATG
SNP29656	SLG8	36.803	TGCAGCGTGGGTTGGTCATCTCCAAGAGAGCCGAGTACCCATGGGCTGCCATGACACGGATGTG
SNP7787	SLG8	37.746	TGCAGAGGACAGCCGAGGAAGATGATGCCGCCATGGATGACAAGGATGTTCTGCTTGGGCTCTT
SNP48740	SLG8	38.66	TGCAGGTACCTGAACATCCTGTACGCGTTCGTCGCATGGCCGAAAAAAAAAAAAAAAAAAAAAA
SNP11213	SLG8	41.035	TGCAGATGATTTCTTTCTTTCATCCCTGTTATATCGACTGCACTGTTTTTGCTTTGTTATCCAT
SNP27553	SLG8	44.346	TGCAGCGCTGCGGAGGTTGGCGACATCATGGGCTAGCTGCACGTATGTGCACTTAGGCACGTAC
SNP43685	SLG8	45.877	TGCAGGCGGAGAACGGCGTGCTGGGCTGCAAGTGGTGAAGCTAGGCTGACAGCCCAAGAAACGA
SNP18069	SLG8	46.382	TGCAGCAGCTGATGGTCAAGATCCGACCCGTGTCCAATCTCAGATGATGGGCAGGGCGTTTTCT
SNP46679	SLG8	48.271	TGCAGGGCGCTCTACCTTTGAGCTGGGAAACCTTGACCAGCTGTCATGATGAAGCTTCAAAAGA
SNP51599	SLG8	49.39	TGCAGGTTCCCTACCCCCACCTCCAGCAAGGTACGGCCAGAGACAGCAGTACTTCGAGCAGAAT
SNP15495	SLG8	50.047	TGCAGCACCGTGCGCCGTTGGCCGAGCTCAGCAGAGACTAAGCTGCTGCTATTGTGCCGAAAAA
SNP56096	SLG8	51.414	TGCAGTCGCCTTTGCCTTCGCCTATCAAAGTAAGGCCAAAAATGAGAAAAACCAAAAGGCACTA
SNP48811	SLG8	52.307	TGCAGGTACGTATGGCATGTGTACGTGTGATCATGTAGCTGACAGATCAAACAAATAGACTTGT
SNP33077	SLG8	52.897	TGCAGCTGATTTTGATGCAAAAGACAAGAAGCACTTGCTTGCCTCCGTGGCTCCGTGCATAGCT
SNP10140	SLG8	54.445	TGCAGATCATCGAGGCGAAGGTGTTCGCCCAACTCGACGCCGAAAAAAAAAAAAAAAAAAAAAA
SNP37035	SLG8	54.601	TGCAGGAACTTGAGCCGATTGAAAGGGTACTCAAGCTTCACCCATCCACGGCATCCGAAGGTCT
SNP5501	SLG8	55.449	TGCAGACTCCAGATCAGCATGCCATAATTGATTTGCATGCATAGAGAGCATCTTAGACCTCTCA
SNP9118	SLG8	55.986	TGCAGAGTGGACACTACGCCTAGCTAAATGAGTTAATTCATGAGCAACCGAATTACCCTCTCTC
SNP38207	SLG8	56.527	TGCAGGACGGCGAGCTCACAGTCGGCGGTGGCAAGCAGCTGGCCGCAGCGCTCCTCACGGGCGT
SNP46508	SLG8	57.224	TGCAGGGCCTAGCGACGCGCGTTCCCGCGAACGGTGCGCATGGCTTGGACTGCGAAGCTTCGGA
SNP39459	SLG8	57.891	TGCAGGAGGAGGCGTTGAGGTCGCCTCGGCACAGCGCCAGCGCGTGCACCTGGTCGGGCGACGT
SNP27296	SLG8	58.526	TGCAGCGCGGTCCGCTACACCAAACGCTGCGGTAGCGGAGGCCTCCCGAAAAAAAAAAAAAAAA
SNP14529	SLG8	59.019	TGCAGCAATGAAACACTTGGCTCTGCATGACCCTGCTGTGTTGCCTGGAACAACTCCGCAGGGG
SNP9107	SLG8	59.019	TGCAGAGTGCTCTTAGTTCAAGCATTTGGCACACATGCGATGCTGCCACCTAGCCTCATCATCA
SNP59863	SLG8	59.434	TGCAGTGTGAGAGAGAGAGAGAGACGAGAAGATGGGTGGGAAAGCCAGAGCTTTGCTGTGTTTT
SNP20508	SLG8	59.723	TGCAGCATTTTTTACGCTAAAATCATCCTGGAGGGTGGCGTACCGAAAAAAAAAAAAAAAAAAA
SNP33067	SLG8	60.19	TGCAGCTGATTCTACTCTATTTTTTGCGATACACCGTTTTACCGAAAAAAAAAAAAAAAAAAAA
SNP4731	SLG8	60.283	TGCAGACCTGAAGAGAGAAACGAACGAATCCGTGCTGTGCAGGTAATGGTTTTCACCTTGGCCG
SNP21932	SLG8	60.508	TGCAGCCCACAATCATCAAGACTTTGGTGTACATATATATGACTGCTTATTCTGGTATCTCTCA
SNP44943	SLG8	60.805	TGCAGGCTGTAGAAAGGGGCAGCTATGCAGCCATGCGAGACGAGCTAGAGCAGCAGTATGTATT
SNP24306	SLG8	60.981	TGCAGCCTCGCAAAACCAAACTGAACTGACCCAGCTCAATAATTAAACAAGTCAAACCGCCGAA
SNP4949	SLG8	61.072	TGCAGACGATCTCAATCCGCCATCGGCGGCTCCCTAGGTAGCCTCGCCCATATGGCAGGGCACT
SNP49601	SLG8	61.278	TGCAGGTCCTCACTATCTGATCTAATAAATAGTGCAACATCATCTACATAGAGAGAAAGCCTTT
SNP25362	SLG8	61.319	TGCAGCGACAACGGCAAGTGGTCAGATGGCCAGGTCCAGCACTGCTTCCCGAGGACAGACCCAT
SNP38406	SLG8	61.457	TGCAGGACTGGCAGCGGCGCTACTGCGACGCGCTGCGCGCCGAGGGGAAGGAGGTGCGGGTGCT
SNP62674	SLG8	61.519	TGCAGTTTCGCACCTACGACCACATGTGCCATACGTTTCAACAGGTGGCTCATCTGTTATAGGT
SNP33581	SLG8	61.558	TGCAGCTGCGCCCAAGACGTCGCCACCACCGCCTGTGGAAATGGTGCCAGTGCCCGCACCGCCG
SNP32872	SLG8	61.862	TGCAGCTGACGATTTGATCTTGAGGGACCCTAATACGTCCATTAGATCTAACTGTACAGATTGA
SNP16173	SLG8	62.092	TGCAGCACTATGCACATGCGCGAATAAAAAATGAACGGATGAATGATGCGCTCGGTGGAATTCG
SNP27625	SLG8	62.282	TGCAGCGCTTCGACGGATCCGTTAAGCCAAGGAAAACCAGCTTCCCCGAAAAAAAAAAAAAAAA
SNP34130	SLG8	62.467	TGCAGCTGGACGGTGGCGGCGGCGCTTACGACATGACCTTCTCCATCGGCACGCCGCCGCAGAA
SNP16951	SLG8	62.635	TGCAGCAGCACCGCCAGCTTCGCCTGCGAGTAGGCCGAAAAAAAAAAAAAAAAAAAAAAAAAAA
SNP54332	SLG8	62.743	TGCAGTATATAGGAAACAGTTTCTGAGGTACCCTGGTAAGTCATTGTAGCTTAGCTTCAAAATT
SNP4890	SLG8	63.026	TGCAGACGACTCCACATGCATTCCATATACATCAATGTATAATGGTTTATGAATTTTGAAACAG
SNP13315	SLG8	63.298	TGCAGCAAATAGAAGACAGAGACAGGCACGGGAGGGACACAGCAGGGACAAGGGCGTCGTCCCG
SNP30447	SLG8	63.479	TGCAGCTAGCACGGGCACGTGTCCTAGTAATACTACCTCCGAAAAAAAAAAAAAAAAAAAAAAA
SNP23911	SLG8	63.755	TGCAGCCTAAAACAAACCATGCGAATGCGAATTGTACTCGTATCTGTAAAATATCTCGTCAGTT
SNP42807	SLG8	64.009	TGCAGGCCGTTGGATCAGGAAGGTCCCGTGCTGGAAACAAACTGGGAGACGCAGCTCTTTTACC
SNP37654	SLG8	64.158	TGCAGGACAAGTCCAACCCTTGCTACAGGTGGATGGTCCACCATGCTTCACGCTGTGCTGAAGC
SNP24968	SLG8	64.434	TGCAGCCTTCAAGCTGAATCTGCACTTCATCAAACTTTATCACGTACTTCAAACGTTCAGGAAG
SNP61191	SLG8	64.64	TGCAGTTCTACCAAGTTTGACAGATCTTTAGGTGCTTGCATTCCAATAAAGTACCGAAAAAAAA
SNP31651	SLG8	65.661	TGCAGCTCCGCCTCCACAGATTTCATCCTGACCTCGCATTCAGAAAGCCGAAAAAAAAAAAAAA
SNP6536	SLG8	66.228	TGCAGAGATAAACACCGACCAGCATGTACATGGTGCTTGCTATTTCCCAAATAGTATATTGTGC
SNP56118	SLG8	66.423	TGCAGTCGCGGGAGCCGTGCCGCGTGCATGGCGTGGCACGCCAACGATCAATCGAATGAACAGC
SNP16345	SLG8	66.761	TGCAGCACTTCCTCGACAATGTCGGGAGAAGAAGGACTAGGACCTGCTGGTCCGAGGCTACCAA
SNP44963	SLG8	66.961	TGCAGGCTGTGCCTGTGCAATTGCCTGACTGGTGGCCTGCATTGCTCAGAGAAAAAGATATGTG
SNP15213	SLG8	67.081	TGCAGCACCACCGCTGTTCCAAACAACGCATCATCCATGTTATCCGATCGACTAGAAATAATGC
SNP13579	SLG8	67.317	TGCAGCAACATGGGAGAGATCGAGTTGGGCACGGCCACAGGAAGATAAGGAAGAAAATGGCGAA
SNP53587	SLG8	67.597	TGCAGTAGACAAATGGAAAAAGAAAGGAACATGGCAACAAGAATATATACAGATTACACACACG
SNP55286	SLG8	67.597	TGCAGTCATTTGCCGCCAATGGTCCCGCACGTCCTTCGGATTAGCGATCAAATCGCGAGGCTTA
SNP29234	SLG8	67.918	TGCAGCGTCATCAAGCCATCTCCTCCAAACTGTCCTCCGTAGTACAAGTCAGCCGAAAAAAAAA
SNP30589	SLG8	68.263	TGCAGCTAGCTTATCTAGTGTGGTTTTTCTTTGTCTACGATGCGGTTAAAGTTTTGCCAACCAG
SNP25175	SLG8	68.539	TGCAGCCTTTTTCTACGCTATAGCGTCCTGGAGGAACGGGTGGAGGGCGCCGAAAAAAAAAAAA
SNP1982	SLG8	68.803	TGCAGAAGACAACCATCTATCATCGGAATTTACCCATGGGATTACCTCTAATCTCGATCTCAGA
SNP26170	SLG8	69.257	TGCAGCGATTGGACGTAGTTTATGATCTCGTCGAGCATCACTGCCTTCCCGAAAAAAAAAAAAA
SNP23720	SLG8	69.628	TGCAGCCGTCAGTGGGGAGGAAGCCTCCATGCCTTTGCCGAAAAAAAAAAAAAAAAAAAAAAAA
SNP46265	SLG8	70.157	TGCAGGGCAGCAGGCATGACGAGATTGATATATCAAAAACCATGGCACATATGGCTGAGCCATC
SNP11265	SLG8	71.708	TGCAGATGCAGAAGGGAAGAAACAAAAAAACAAATCGCGAGGCATCGACCAACTCAGGAGGAGG
SNP50596	SLG8	72.94	TGCAGGTGCGGGGAAGATGGCCTCCGCCTCCGCATGCTCCGCTTGTGCCCGCCTCCACCTTCTA
SNP27321	SLG8	73.485	TGCAGCGCGTACCGCCAACTGCAACTGAACTCCATATTCACCGATTCAATCCCCGCACCGTAGA
SNP5271	SLG8	73.954	TGCAGACGGGTGGCGAGCTGTTGGGCGAGGTCGATCACGCGCAAGGCGAGCATCTGGTAGGGCC
SNP61236	SLG8	74.188	TGCAGTTCTCCAACGGCGGCAGCACCGACCCCCAGATGCTCCCAGAGATAAAAGAATCCCGAAA
SNP21806	SLG8	76.033	TGCAGCCATTCATACCAGTTTCTCTACTTGTATGGGCCTTTTCTGAATCTTATGGCAACATCCT
SNP6957	SLG8	77.629	TGCAGAGCAGCAGCAGAGCAGTCACGACTAGAAGCAGAGCGAGATGGAAGAAGATACCTCGTCC
SNP17968	SLG8	79.194	TGCAGCAGCTCAAGGTGCTCGCCCTCTCCTTCAACCACTTCAGCGGCACCATCCCGAAAAAAAA
SNP7641	SLG8	80.005	TGCAGAGCTTGAGAAATCTCAAACACATCAATCTTCAGAGCAACTACTTGACTGGGCCGAAAAA
SNP15097	SLG8	80.771	TGCAGCACATGACATCTACAACGATTAAATAAAGACCTTAGTTATGTGTATAAGCTAGGAAACA
SNP34273	SLG8	81.523	TGCAGCTGGCCTCTAGCAGCCCTCGCCATTTTCGTCGGCTACTGCTTGCTTCCTCGGCCGAAAA
SNP19993	SLG8	82.228	TGCAGCATGCCTCAACAAACAGTGGCTTCAACAATTGATGTAAAAGTTTCACCTGAGAAACACT
SNP61341	SLG8	82.774	TGCAGTTCTGCTTCTCTAGGAAAGCCTAAAGACATCACAAAGATTTCAGATCTAATGGATTAAT
SNP39259	SLG8	83.525	TGCAGGAGCTGAGGCTCGCCAGCCGCCACAAGTGCGGACCGTAAGTGCCCGCCGCCAGCGCCAC
SNP34055	SLG8	84.065	TGCAGCTGCTTGAGAACCCCACCCCGCGGCCGTCGCCGAAAAAAAAAAAAAAAAAAAAAAAAAA
SNP60184	SLG8	84.888	TGCAGTGTTTTAGGAATGGCTGATTTGCTTACATATCGTCCTCTCAAACGTTAGAACTGAAATT
SNP4868	SLG8	87.116	TGCAGACGACCTGTTGGCACATAAAAGATGTAGGTGTGGGCATCACCAAAGTTGCCAGGAGCAG
SNP60063	SLG8	87.865	TGCAGTGTTCATACTGATGATGTCGCCATGGACTTGGGCATGGCTGGAGGCTCGAAAGTGTCGT
SNP53515	SLG8	88.331	TGCAGTACTTCTCTAGTTCCTCGAAGAGTTCCGCCATGATTTTTGGCTTCTTTCTTGTTAGCTT
SNP30134	SLG8	90.348	TGCAGCTACATCCCCAAGCCCGCCACCACGTTGGGTTTGATCAGGACGTCTAGGTACATGCTCA
SNP27826	SLG8	90.544	TGCAGCGGATCTTGTCAGGCTGTCCGAGGTCGTCGGGCTGGGGGAAGCTGCTGCGAAGGCACTG
SNP1695	SLG8	90.947	TGCAGAACGTGTCATTCGTGCTTGCCGAAAGACCACTGGCACCGAAAATCTGTTGTGGCGGTCC
SNP7084	SLG8	91.336	TGCAGAGCATTATCCTCGTCGAAGACTCTTTCGAGAAACAGAGCCAAAGAATGATGCAATTCGC
SNP49716	SLG8	91.825	TGCAGGTCGATCACCCGCCGCAGCGTCCACGTCTGTCAAGAACTCGAGATATATGTACAAATGC
SNP23224	SLG8	92.426	TGCAGCCGCCAGCCGCCGAGACTCTCTGCGATGAAGATAGGCATCGATGATGAAGGTCGCCGTC
SNP12722	SLG8	92.743	TGCAGATTTACCTGCCGAGAAGAAATGGCAACGACGAGAGTTTTACTAGTCTTCTTGTAATAAT
SNP13703	SLG8	93.405	TGCAGCAACGAGCTGGAGCCTGGACCATCGCATCATCGTTTCAGTCTCAGAGCCGCCACAGCGC
SNP62601	SLG8	93.586	TGCAGTTTCATCCCCACCTCCGCATTTGGTACGTCCAAGCCGTGCATGTACGTTCTCATCACCA
SNP7262	SLG8	94.163	TGCAGAGCCTGGGATGGATTTGGAAGAAGCAGGGGAAAGCTATTTCAATGAGCTCATCAATAGG
SNP18627	SLG8	94.371	TGCAGCAGGGGCTTCCATGCCCCAATGGGTCAAACGAGAGTCCCAAGTTATCCATGCTGCTTCA
SNP37409	SLG8	94.846	TGCAGGAATACAGCCCTCGATCCCAATCTCAAACACAACAGCTGGCTACCATCTTCTCAATCTT
SNP18297	SLG8	95.141	TGCAGCAGGACGTGTACACAGCCCCGTGCGACGCTGACCGAAAAAAAAAAAAAAAAAAAAAAAA
SNP1316	SLG8	95.821	TGCAGAACATTCTGAATCTGGGTCGCTGCTCACAGTCGCAGGTAATGAGTCACAGGTTGCAGCT
SNP30501	SLG8	95.993	TGCAGCTAGCCTCTCAACTAACAACGAATACTCAGCTGACCGAAAAAAAAAAAAAAAAAAAAAA
SNP20185	SLG8	96.796	TGCAGCATGTGCGACGTCGTGACGTCGCTGCTGGGCAGCCTGGGCATGAACGCCACCGTGCACG
SNP29651	SLG8	97.214	TGCAGCGTGGGGGTTCCGCCTCCAGCGACGCGGGCCCAGCCTCCTGACGTCGTGGGGGCACGGC
SNP23402	SLG8	97.329	TGCAGCCGCGACGGTACCTATCCTGTGCCGATCGAAAAATAAAAACGTGCGCGCTCGGGTCCCA
SNP49712	SLG8	97.474	TGCAGGTCGAGGGGAGCCACCAACACCTCGTAGTGCAGCGACACGGCGGGTTCGAACAAGATGA
SNP43860	SLG8	97.692	TGCAGGCGGCGCTTCAAGAGGTCGCTGAAGGGCTCCTGATCCGCGCCGTGGTCGAGGTAGAAGA
SNP19180	SLG8	97.804	TGCAGCAGTTGCTGCTGTCAGCCGATCCTTGGTGCTGGTCGCACCCCGAATGAAAAGGAGAAAA
SNP34575	SLG8	97.985	TGCAGCTGGTGGTGGCAGTGGATCAGTGAAGCTCTGGGACACAGAGAAGTGGCAGCCAATTACC
SNP54984	SLG8	97.985	TGCAGTCACTAGCACGGTGGTCACGAGCTAGGCACCGAAAAAAAAAAAAAAAAAAAAAAAAAAA
SNP45500	SLG8	98.297	TGCAGGGACCCCATCCGCTGCCTTCGCTGCTTCCGCTCTGGGCACAAGCAAAGCCGCTGCCGCT
SNP17496	SLG8	98.383	TGCAGCAGCCGCGAATAGCTTTCTTCGCTTGCTTTGTGTACTGAAAGATGCAGATCAGCTCACC
SNP56704	SLG8	99.021	TGCAGTCTGCACACTTGCCGCACAGGCATTCAGTAGTTCAAGCATTCAGCACACTGCACACTTG
SNP57010	SLG8	99.326	TGCAGTGAAAAGTCCGACGAAGCTAGCCAACAGAAGGCTGAGAGGTTGCCGAAAAAAAAAAAAA
SNP18714	SLG8	99.507	TGCAGCAGGTCGTCAGGAGGTTGGACAGGAGGCAGGCGGCGGCGGCGGCCATCGTGCGCGGCGT
SNP45137	SLG8	99.507	TGCAGGCTTGTGCGTCCAATCCATCCATGTCGTTGACTAGAGCTTATGCTGAAGCACAACACGG
SNP45607	SLG8	99.507	TGCAGGGACTAGATTTTCTTTCAGAGAGATGTAGCTTTCGGCCCCTGCAATTGTACTGCTGCAT
SNP42879	SLG8	99.528	TGCAGGCCTCGAGCGTCAGGTCCGCGAGGCGCGGGCACGCCGAGACCAGACGCTGCACGGCGCC
SNP6689	SLG8	99.693	TGCAGAGATGTTATCACAATAGACCAACGTAGCCTTCTGGATGTCAACATGAAGTTCCTGAAGC
SNP11182	SLG8	99.783	TGCAGATGATGTATCCAACTATCCATCATTTGCTTTTGAGTCTCCCTGTGTTTATGTGCCTTTA
SNP5424	SLG8	99.902	TGCAGACTACAAAACTAATGTGTGATGAGCTAGACTCTGTCTAAATTCAGTTTTGTTCAAGTGT
SNP30656	SLG8	100.086	TGCAGCTAGGTTATTCCAGTTCATCGCCATGGCTGCCGCCGAAAAAAAAAAAAAAAAAAAAAAA
SNP56030	SLG8	100.279	TGCAGTCGCAAGCAAGCTCTATTGGAATACAACCTCCAGTAACCATGGATGTCTACTTGGTAAA
SNP29548	SLG8	100.562	TGCAGCGTGCCGAGTGGAGCCACTTTCAATTTTCTCGGCGGCGGCGACGCCGAAAAAAAAAAAA
SNP60122	SLG8	100.944	TGCAGTGTTGGTACATCTGATCTGCAAGGGAGGCTCCATGGACACCGTCCAGCGTCACGACACC
SNP54405	SLG8	101.437	TGCAGTATCCATGTAAGTCTAGCTAGATAGTCGTATTCGGTGCAAAGAAAAACTTGGAAGCGTT
SNP48820	SLG8	101.926	TGCAGGTACGTGTACAGCTAACAGTACGTGCCACGGCCTCCTCTGCTCGACCACGTCCGCGGCC
SNP55052	SLG8	102.363	TGCAGTCAGCACCACCCAGCGCCGCCGCGCCGTTCGACATTGCTATGAAGGAGGTCCGAAAAAA
SNP41480	SLG8	103.15	TGCAGGCAGCAATTACTTGAACGGCGAAATAACAGCGAAAAAATTAATTAAAATCATCGGTGCT
SNP44637	SLG8	104.343	TGCAGGCTGACAAGCTTTGGTGTCTCCGTGCAACCGTCCGTGGATGGGTTGTTTTCGTGTACAA
SNP36695	SLG8	108.758	TGCAGGAAATCAACGTCCTCCTGCAACTGCTTCAGTACCTGGGGGTCCTGGGTGTTGTAGTCGC
SNP37118	SLG8	109.986	TGCAGGAAGAGGTCGATCGCTTATTTGCGCAGGCGCCGAAAAAAAAAAAAAAAAAAAAAAAAAA
SNP2114	SLG8	111.227	TGCAGAAGATCCGAGGCACGGACGCCGTCGACGAGGAGCTGGACGACATCGTCGCGGCAAACAG
SNP21614	SLG8	111.521	TGCAGCCATCCTACCGAAGATTGTGACCACACCATCTTTGCCTGTTCCTTTGCCGCCCAGGTGT
SNP34784	SLG8	112.002	TGCAGCTGTGCTAGGATTTGTCAAAACGGAGTATCACATGTCAACTAGTTACTTAGGATCCACA
SNP3675	SLG8	112.786	TGCAGAATTTGTTTCAAAGTTTAAAATTTTTTCATATCTACAAATTAGTTAGATCATAATAACA
SNP18912	SLG8	113.482	TGCAGCAGTCAAAGGGGGAGATGAGGCATCGATGGGCTTGGCTGACCGAGAGAGTTGATCATTG
SNP54675	SLG8	114.076	TGCAGTATTGTGAGGTTGACCATACCACATAAGACTGAAGATGCACCGAAAAAAAAAAAAAAAA
SNP62717	SLG8	114.681	TGCAGTTTCTCCAGGCGGCGTAGCTTCAGCAGTTCCCTGCCCCCAAGATTAGTCCCTGAAAGGC
SNP56607	SLG8	115.678	TGCAGTCTCGGCAGCTGCTCACCACCCTGCTGGCAATGATATATTGTAAGTGTCATGTCAGCAT
SNP35816	SLG8	116.462	TGCAGCTTGCCGCGACGGCCGCTAGCTCCCGCGGACCGATGTGCACCCGAGCCGCCGCCGAAAA
SNP8135	SLG8	118.364	TGCAGAGGCAGCCTCGTCCTGATTAGCTCCATGAGTACACAATTACTCGGCATCAAGTGGAAGC
SNP29155	SLG9	0	TGCAGCGTATGCATGCAGAGTTGAGTTGTACATGTATGTACCCTAGTACCTAGCTTTGCTTACT
SNP28756	SLG9	11.222	TGCAGCGGGGCGGCGCCGCCGTCGCTGAACGCCCACGTCCGCGCGAGGTTGAGGCCGTGGTCCG
SNP16786	SLG9	15.127	TGCAGCAGATGGTTGGGCGGACCTGCCGTCGTCCCGTCCGAAAAAAAAAAAAAAAAAAAAAAAA
SNP32529	SLG9	15.685	TGCAGCTCTGAATGGGAACAACCATTCCACAGGTTGGTGGTGCCGAAAAAAAAAAAAAAAAAAA
SNP18951	SLG9	16.067	TGCAGCAGTCGATGTCACGCGCCTTCATCACCTCCCTTGCCGCCTCCGCCGACGACACCACCAG
SNP41839	SLG9	16.307	TGCAGGCATCGGGTGCTTGTGCACGCGCGGATGTTGGGTTGGTGGAGCACGTACGGCGCCCACC
SNP4806	SLG9	16.543	TGCAGACCTTTTCTCAAAGTTTGAAGATGATAAAGAGAAATTGCTTATGCAGTACGAACTGCAA
SNP11212	SLG9	17.052	TGCAGATGATTTCTGTATCTCCTTATGTAGATGCAATGATTTTTATCTGAAACCTATGAATGTT
SNP33884	SLG9	17.431	TGCAGCTGCTGCATCCCTCCCCTCGTCTCCTCGCCCCAGCTCCCAGTCTACGCGGCTCGTTTCG
SNP20794	SLG9	18.253	TGCAGCCACACAGGTCCACCAGATTAACCAGTGCTAGCAATTCGCACACCAAACTCCACTGAAA
SNP21231	SLG9	18.253	TGCAGCCAGACAACGGCAGCTTTCCATTCCGTCGGCGTCGTACGCGCGCGCGCGCGACACCTGC
SNP8967	SLG9	18.812	TGCAGAGTCTGACACGACACAAACCATGCAGGTACAACAATAATTCATGTGATAATTCCCATCT
SNP49741	SLG9	20.041	TGCAGGTCGCAGTACACGATGCCTCGCGAGAGATCGGCCCAGAAACCCTTGCCTTGGAACGAGA
SNP47240	SLG9	20.764	TGCAGGGGCACCGTGCTGAATTGTATGCTGCTCGAGTGGCAAAATGCCTTGCTGCTATGGAAGG
SNP9431	SLG9	21.874	TGCAGATAAGACAGCACGGCTGGGGCCTCTGAGCAACCATCAATTGTTTTGGAACTATGCGTTG
SNP17791	SLG9	23.874	TGCAGCAGCGGCGGCATCATCATCGCCATCGGCGGCGGCGCGCAGGGCAGGGCGTGCGCGGCGG
SNP3359	SLG9	24.713	TGCAGAATGCGAAGTCCACGGCCACGCGTGCGCAGCCGCACAGCGCACGGAGGGGATCAGGATC
SNP49761	SLG9	24.978	TGCAGGTCGCCGCCGAGCCGTGGCGCATCGTGCCAGTGTCGCCCCGCAGCCCCCAACAACGTGG
SNP11649	SLG9	26.497	TGCAGATGGCAAACCACAACACTGCTCGTGCTATCAGGCAGTCTGAGACCCAACTACTGGCGAG
SNP23517	SLG9	27.703	TGCAGCCGCGTCTCCCGAGGGCCCATACTCTACGGAGCCGCCGACTCCACGCCGAAAAAAAAAA
SNP18012	SLG9	29.112	TGCAGCAGCTCGACCTCAGCTACAACAACATCACCGAAAAAAAAAAAAAAAAAAAAAAAAAAAA
SNP46745	SLG9	29.888	TGCAGGGCGGGGTGGCGACGTCGGGCCCGAAATGGAGGCGCGTGGCGCGGAGCACGCGCGCGTC
SNP43863	SLG9	30.369	TGCAGGCGGCGGAGACGACGCGGCCGCCAGGGAGGGCAAGTGGCTGCCGTTCGCGGGCGCGCAC
SNP48604	SLG9	30.928	TGCAGGTAATTCTGCTCTAGTGCTCTGCTGCTGCTACCGCATATATTTTGTGTTCTCGTTGAGT
SNP33636	SLG9	31.395	TGCAGCTGCGGCACCGCACGGCCAACCTCTCAAGTTGCAAACTTTTGCTGCTGCATGAAGCGAT
SNP58576	SLG9	32.153	TGCAGTGCTGCCCAAGGAACAATTAAGGCATTTCTTTGCATCTGATAGAGAATCCAAAGAATAT
SNP32817	SLG9	33.47	TGCAGCTGAATCATCGCTTCCATGCAAGCTGCTAGCAGATGGCTCAAAACGGGTTCAACTTCCC
SNP39736	SLG9	33.845	TGCAGGAGGTGCTGCCTCGGCATCACGCTTGCTGGCCTCCTCAGCGGCGGCGACGTCCTCCACG
SNP10940	SLG9	34.446	TGCAGATGAAAGGGCATATACACCTACTGCTATGCATTTCGGATGCTGTGGGTCGAAAGAATAA
SNP51759	SLG9	34.721	TGCAGGTTCTTCCTGCAATCCGTGGAGCACAGCTTGTTGGCATCATCGACGACACCTCGCCGAA
SNP69	SLG9	35.014	TGCAGAAAAATACCAACTTGCATTATTGGACGACGGTGGAGATCAACATAATTCATGGAGACGC
SNP41545	SLG9	35.357	TGCAGGCAGCCGCGCCGCGCGCTGGACCTGCGCCTCCCCGCTGACGACTACATCCTCGTCGTCA
SNP6850	SLG9	35.762	TGCAGAGCACAAGGGCAGCATCTCGTGGTGAGGGGACAGTGGGAATAATTGGCGACTCGATGTT
SNP632	SLG9	36.099	TGCAGAAAGATGTACGGCTGCATCCAGGGCGAGCTGCTGCCGATGCTCGTGGAGCCCATGTCCA
SNP60412	SLG9	36.337	TGCAGTTACTACTCCGTACTCACTGATGCGTTTGGTAAATGTAGATAGCATATTGTTGATTCTT
SNP23540	SLG9	36.531	TGCAGCCGCTCAGCGCCACCGAGATGGCCAAGCAGGTCGCCGTCGCGGCGGACGCGTACGAGGC
SNP1997	SLG9	36.835	TGCAGAAGACCACAAACTACTGTCGACTGGTGGTGTGGGCTGAAACGGTGAGTCTTCTTTCTTA
SNP21025	SLG9	37.145	TGCAGCCACGAACGTGCCACGTCGTCGGCCGAAACCTCCGAAAGGCTCCTGCTAGCTTCAGAGC
SNP2194	SLG9	37.389	TGCAGAAGCAACCATGAGGAGAATTTCCATGTAGATGACTCTCATAGCTTCCCTGCGAGTGTTG
SNP15725	SLG9	37.63	TGCAGCACGAGAGTACGGACCGCTTGCATACCACGCCGCGCTAGATTCCTCCACTAGATTCGAT
SNP14783	SLG9	37.752	TGCAGCACAAGAACCGAGAACAGAGGAAGCAAATTGGAATAGAGAAATCACCCGTGCAACTGCA
SNP37716	SLG9	38.063	TGCAGGACACTAGACAAAACAATATCAAACCTGGAAATGGAGCTGGCATCTGCAAAGGCGACGC
SNP20295	SLG9	38.209	TGCAGCATTCACAAACATGGATGCGCAGAGGTTGGTCAAGCTCATACATACCAACGTTGGGCTT
SNP42874	SLG9	38.3	TGCAGGCCTCCTCTTGCAGAAGCAAATCCACCGTGCCCCGAAAAAAAAAAAAAAAAAAAAAAAA
SNP50753	SLG9	38.489	TGCAGGTGGAACTCCACCGTGGAGAGCCTAAGCCATGGGAAGCCCATCCTCACTACCGAAAAAA
SNP43486	SLG9	38.739	TGCAGGCGCGCCGCGGAACGCTACTCCTCGCCCCCGCTAACCTCCCCCTTCGGCTCGCTCCCAC
SNP822	SLG9	38.861	TGCAGAAATATAAAATGAAGCATTAAACAATCATTATGGCCAACTTTTGACTTCTTACCATGTG
SNP8406	SLG9	39.188	TGCAGAGGGATGGTGACGTGCAATGCCCGCTTACCACAGAGATCATCACCACCGTCATCATGGT
SNP33107	SLG9	39.434	TGCAGCTGCAACCTCTGTTCAAACGCTCGGTGACGTTCGACGAGCGGGACGACGACGACCTGGA
SNP21678	SLG9	39.809	TGCAGCCATGAACCTCATCTTCTCCTTCACCAACGGGTCGGAGTGGGACGGGCCCTACACCCTC
SNP28347	SLG9	40.41	TGCAGCGGCGGGCTCTCCTCCATGCCGCCGTTGATTTCCCGAAAAAAAAAAAAAAAAAAAAAAA
SNP18340	SLG9	40.719	TGCAGCAGGAGCTGGAGGCGAGCTACGAGGGCAACAAAAATATGGCGCTAAGTGATACTAGTAG
SNP62791	SLG9	41.076	TGCAGTTTGAAGAAATCTCACTAGCATCTCAAAGGTTCCCGAAAAAAAAAAAAAAAAAAAAAAA
SNP14714	SLG9	41.222	TGCAGCACAAAACGAACCAATCCAATCCAATGCAGTATCACCGACCAATCGACCGATCAATTCC
SNP14508	SLG9	41.368	TGCAGCAATCGCTGGAGCTGCTAAACCTGTCGGATTAGCAGGAAAAGTCATCGAATTTGAACAC
SNP57859	SLG9	41.368	TGCAGTGCAGCACCGAGCCCAAAATGGCAGTATGTGCCAGCCCATCGAGAAGGGCGCCGTTCGT
SNP46473	SLG9	41.396	TGCAGGGCCGCATCCACCATGGAAGCGACTTCGGCGAGCTCACCGAAAAAAAAAAAAAAAAAAA
SNP53984	SLG9	41.454	TGCAGTAGGCTGGGCGCCTGCTGTCAAAATTGTGCGGGCTGCTGCTTTGCTCCTGCCCGAAAAA
SNP35096	SLG9	41.879	TGCAGCTTATTACTGCCATTGCCAAGGCTGCTTCTCCTGGTGCTGGTTCTCGGCGCTGCGCTAC
SNP27647	SLG9	42.123	TGCAGCGCTTGTGAGTGCGAAGGCCCCGCGACAAGGCGACGCCAACCGACCACGCCACCGAAAA
SNP14510	SLG9	42.279	TGCAGCAATCGGCAGCGCTCCCTCTGAGGCCGAGTCCCGAAAAAAAAAAAAAAAAAAAAAAAAA
SNP61534	SLG9	42.474	TGCAGTTGACCTTGACTTATTCCAAGTCTTCAATGCTATCCTATTTATGAGGTCCCTTTTCGGG
SNP1967	SLG9	42.648	TGCAGAAGAAGTCGTTTGTGCAAGCAGGGATACAAGACAAACCATCTCGGGTAGGCACAGAAGA
SNP62787	SLG9	42.771	TGCAGTTTGAAATGGATAAATGTATGTTGTATCATATTACCCTGAGATCGAGCATGAACGAATA
SNP63146	SLG9	43.04	TGCAGTTTTGCCTACCCATGTAATTTCAGGAGCGAACCCAGTTTAGGACATGGATGTACATGTG
SNP32462	SLG9	43.21	TGCAGCTCTCCCTCACTGCAACACAGAAGCCGCAGTTTTGGACACGGATTAAGCCGAAACCTTA
SNP9623	SLG9	43.21	TGCAGATACTGACATACATCAGTAACGAAGCTACTGATTATGATCCCACGTGATCAAGTGCCGC
SNP21149	SLG9	43.286	TGCAGCCACTCTCTCCGCCACCCACATGGCGTTCTCCCTCCGCCCCGAAAAAAAAAAAAAAAAA
SNP17218	SLG9	43.4	TGCAGCAGCAGGGCGAGGACGACGACGGCCAGTAGTGGCGCGGCGAGAGGTTTCTTGGCGTTCG
SNP19023	SLG9	43.4	TGCAGCAGTGATTTTCAATTTGGCCAGTTTTGCCTGAACTAGCCATTTGGCATGTTATGCTCTG
SNP59911	SLG9	43.495	TGCAGTGTGCCAGCAAGGGTCGAAACAACAGGAAATATTGTTGCTCAGGATATGTTACACCTTG
SNP48189	SLG9	43.638	TGCAGGGTGCAGGAGCCACCGCTTCCTGTACTCTACAAATGTCGTCGAAGGCCCTGGGAGGCTA
SNP11268	SLG9	43.707	TGCAGATGCAGAGAGACCACTAGACTTTTCAAATGGATTCACAAATTCAAATCTACATGTTTGT
SNP30926	SLG9	43.826	TGCAGCTCAACTGGGCGCAGCTCGCCGCCGACATCGAGGCCGAAAAAAAAAAAAAAAAAAAAAA
SNP23396	SLG9	43.91	TGCAGCCGCGACCGAACTGCCGAGATGTTCACGTCGAATCCTCCCGCTACCAGCACGCACCACC
SNP49531	SLG9	44.035	TGCAGGTCCCATCCGTCGGCCACTGTTCCTCTTCTTCCTCTCGCGCGCGTCACGTCGACAGCAA
SNP420	SLG9	44.358	TGCAGAAACCAAACATAACCTTAGCTTGCTCAGAAGGTTTTTTTTCTTGGTGAGGAAGTAAGAA
SNP10256	SLG9	44.63	TGCAGATCCATCATGCTGAGTCGCTGAGATGCTAAAGGGAAAATTTGCAAGGCATCTCTCTGTT
SNP47236	SLG9	44.764	TGCAGGGGCACACGCGCGCATATGCACACGATGGTAGAGTGGTACAATTGCAGTCAGGACCGAG
SNP48746	SLG9	45.15	TGCAGGTACCTGCAATCAGGACAAAATAAAGAGATGAAAGAGTACTTAGCAGATGATTGCATAA
SNP10658	SLG9	45.456	TGCAGATCGTAGTGAACACATATTTTTTTTTAATAATTCGAACACACAGACTTGAGTAGAACGC
SNP30838	SLG9	46.117	TGCAGCTATGTCCTGAGCTGCTGAGGCATCAGACCTTCAGTCAGTACAATAAGGCCAGGGAAAC
SNP11532	SLG9	46.275	TGCAGATGCTGGGAGCGCAAAAGGGAGTCGAACAAAAGAATTACATGCTGGAATCCTGTGAGCC
SNP54308	SLG9	46.622	TGCAGTATAGGCACATTAGAAACGACACGCCATGTTCACAAACAATCAGGGCTCCGAAAAAAAA
SNP7441	SLG9	46.829	TGCAGAGCGTGGTCGGAGAGCGAGGAGGAGGGGTGTACCCTCGCGGCCACGCTTCGCTACATCC
SNP27987	SLG9	47.452	TGCAGCGGCAGGCGTGCTGCGAGCCGTCAGTGGCGCCGAAAAAAAAAAAAAAAAAAAAAAAAAA
SNP57153	SLG9	47.455	TGCAGTGAAGTTCGGGTACGACCTGAAGAGCTACTCCCAGAACTTCGACGACGGCCTCGCATCC
SNP58600	SLG9	47.455	TGCAGTGCTGCGGTCCCATTCAGCTTGGTTTGGTTTATAAGTATCATCGTGACGGGCAGAGGGG
SNP30510	SLG9	47.571	TGCAGCTAGCGCAAGCGCAGCTGAATATAGGCCAGCTTCTCGATCTAGCCGAAAAAAAAAAAAA
SNP49868	SLG9	47.571	TGCAGGTCGTAGCCGAAGCTCACCGCGGCCCGACGCCTCGGCCGCGCGGCGCGTCTCCTCCTCC
SNP45269	SLG9	47.732	TGCAGGGAACAGTTTGTGCTTTTATGCAGTTTCCCTCGGTATCAGACCTTACAGAATATGCAGT
SNP57370	SLG9	47.732	TGCAGTGAGACATACTCCTATAGACAGAGAATTAGAGACAGGAGCCAAAGACTCGAGAGCGTCC
SNP250	SLG9	47.937	TGCAGAAAATATCTAAAAACGGCTGAATTTTTTGCCACACTCTACTGTCGGTTACAAACACAAA
SNP40053	SLG9	48.117	TGCAGGATATAAAAAATTCATAAATCTGATGGATGTAACTAGGTTGTTCCAGTCCCAATCTAAG
SNP57140	SLG9	48.341	TGCAGTGAAGTAATTACAGCAATGCTTTTGTCTAAGTTGTCATTAATTGTGCTGCAATTGATTA
SNP26187	SLG9	48.553	TGCAGCGCAAAGCCGCTGCAAAGGTTCCGCGGCAACTCGCCGAAAAAAAAAAAAAAAAAAAAAA
SNP30612	SLG9	48.977	TGCAGCTAGGAGTAGATGCCAGAGCTAGCCTAGCTACCATAGCCGAAAAAAAAAAAAAAAAAAA
SNP14638	SLG9	49.488	TGCAGCAATTAATCTTTGCTTGATGAAACTCAAAATAAATAAAAAGGATTGCTCCAACAACGGA
SNP25080	SLG9	50.109	TGCAGCCTTGGATCAGGAGGCCGAGGCGCTGTGGGTGCAGGTTGCAGCGCTGAAGGCCCAGGCC
SNP11383	SLG9	51.324	TGCAGATGCCTATGGGCCACACACCAACGAGGTCCTGCTTGGAAAGGTAAAATCTTTCTGAATC
SNP44498	SLG9	51.545	TGCAGGCTCGATATCAAAACAATAGGTATCGGCGCCACCAGCTGCGGCCGATGCTGGTGGCACG
SNP31760	SLG9	51.762	TGCAGCTCCTCGACCTGACGACCGCCAGCGTCGACGCCGAGGAAGTCCCTGGTGAGGCGCCGAA
SNP7636	SLG9	51.948	TGCAGAGCTTCTCTTCAGAAATGAGCTTCAGTCTCTCCAGGCTGTATCTATCGGCCACAACAAG
SNP22396	SLG9	52.034	TGCAGCCCCTTCATGACGCCGTCGAAGACGAACCCAGGGTGCCGCCAGCCGACGCTGTCGTTCG
SNP49598	SLG9	52.389	TGCAGGTCCTAGAGCTGGAAAACATTGGGCATTCAGCCAAGCATACAGACTTAAGTCGAAACTA
SNP38707	SLG9	52.722	TGCAGGAGAGGCACCGTGCACCGCCACTGTTGATTCAACGGTGTGTGAAGTGGCACCAGTATGG
SNP11023	SLG9	52.894	TGCAGATGACAGATCCTATTAGTACAAGCTATTCTATCTGCACCATCACCTCGTCACCTAGGAA
SNP8043	SLG9	53.225	TGCAGAGGATGCCATTGCCATGGCAGGCGCCACCAGAACGCGCACCCACGCCACCGCACTCTTC
SNP38351	SLG9	53.422	TGCAGGACTCACCGCGGGGCTGGAGTGTGCCGAGCCGAGAGCAGAAAGAGCAAATGCCGCCGAG
SNP34031	SLG9	54.023	TGCAGCTGCTTCAGCCATAAAGTTCTAGAAAACAAAACAATGGTAAGAGACTGAAAAGCCGAAA
SNP31326	SLG9	55.159	TGCAGCTCCACGAGACGGCCCGCGCGTGGAGCCGCCTTCCTGCGCGCTGCCTCGAGCGCCCGCT
SNP4002	SLG9	56.058	TGCAGACACGGTACTGATCATCCCTAAACAATTAACGTACTACCCACTTGCAGCGAGAAAGAAC
SNP23612	SLG9	59.462	TGCAGCCGCTGCCGTGGAGAAGACGAGGATACTGAACAGCAGGAGCATTGCGCCGTGGAAAGGA
SNP10915	SLG9	60.823	TGCAGATCTTTCAAGGAAAATCATGAGAGGTATAGCTTTGGCATTGGGCGGGCCCGTTGATGCC
SNP19850	SLG9	64.052	TGCAGCATGAACCACATCGGCAGCACGAACTGCCGATCCCCGCGGGGCTGCAACGATGGCAGCT
SNP11038	SLG9	65.72	TGCAGATGACCTGGCCATCTAGTTGTGACTTGTGAGCACATGCAGAGGATACTGCTACAGTGCT
SNP3658	SLG9	66.171	TGCAGAATTTGAAGAAGAAATTAAAACCAGCATCTATCCTTTACCCGTGCGGCGATCGAGCTTG
SNP12584	SLG9	66.685	TGCAGATTGCTTGCAGCTCACAAGCAGTGACGCAGAGCCAAAGATGTCCTACTACCACTGAGTT
SNP832	SLG9	67.096	TGCAGAAATATGGATGTAGGTATGAGAGGTGTATAGGAAGAGCTTGCTTGCTTGGCGCCTAACC
SNP50875	SLG9	67.638	TGCAGGTGGCCACCCAGATGCACCGCTCGCTGGAGCGAATGAAGCAGCATCGATAGCTCAGAGC
SNP38538	SLG9	68.235	TGCAGGAGAAGGACCTGAGGAGGCTGGCGGCGACAGAGCACCTCGTCGACCCGCGGTGCCTGGT
SNP50318	SLG9	68.73	TGCAGGTGATGCTATGGATAAGCTTGAGGAAATAGAACAATAATTGAATCGAGATTATGTGTTT
SNP3771	SLG9	70.536	TGCAGACAACTAAACCGTTAATGTTGGTGGGTGCGTCGTGCCCGTTGTGCAGGGAGAACCTTAT
SNP29540	SLG9	74.078	TGCAGCGTGCCCAAAAATAATCATCAGGCACAATTCTTATACGCACACCATTAGCTACTAGCAA
SNP27230	SLG9	75.713	TGCAGCGCGGCGAAGGCGGCGTCGTGGAGGATGAGGTCGCGCCACGCCTTGGAGACGGTGGCGA
SNP23692	SLG9	78.882	TGCAGCCGTACCCTTCGGCCTTCGTTGTGGTGTCTTGTGGACTGGCAGTCTTGCACACGTCCCA
SNP9775	SLG9	79.874	TGCAGATAGTTCCTTTGGTTTCACGTGGCATGTCGGTAGTACCGAAAAAAAAAAAAAAAAAAAA
SNP41070	SLG9	81.551	TGCAGGCAATTCAACACTATGAAACAGAAATACAAGCAAAGTTTAGGGCTCTTTTCTGTAATGA
SNP40341	SLG9	82.921	TGCAGGATCTTTCTTTTGCGGAGTAAAAGATTGTTTAATAATTTGTCCTCAGTCCCTGGCAAAT
SNP9913	SLG9	83.666	TGCAGATATTTTCAAGCATATCCGCAGGAGGACGAGAAATTACCTGAACTAGTACTTGGGTAGT
SNP48970	SLG9	84.007	TGCAGGTAGCCGCAGGCCGAACGGGGAGTCGCTAGTATCCGAAAAAAAAAAAAAAAAAAAAAAA
SNP3914	SLG9	84.339	TGCAGACACAGAGCCAAAATCCACTGGTCACTTCCGCTTCCACAATCTCACCTATCAATCTACG
SNP6922	SLG9	84.812	TGCAGAGCAGACGCATCTTATACGGAAAGAGATTTGACCGAGCTCCCGCCCTCTAGTCGCGCGG
SNP29991	SLG9	84.981	TGCAGCTAAGCGGCGCCCCGAGCTAGATACGTTGCTACGCAGGACGACCGAGCTAGAGGCGCCT
SNP40160	SLG9	85.279	TGCAGGATCATTAGGCGCTTAAACTAAGGTCTTGTTTAGTTCGCGTGAAATATGAAAACTTTTT
SNP41330	SLG9	85.465	TGCAGGCACTCCTTCCTCCCCTTCCCTCCAGGAGGATAAGCAGCAGATAACGCTAGCAGTCTAG
SNP62387	SLG9	85.565	TGCAGTTGTTGCAGCCTCAACACCACCATAAATAAAAGAACAGAGAAATAGACTTTGCACTTTG
SNP36099	SLG9	85.759	TGCAGCTTGTGTGTGTTGCTGGAGCGCGCGGGAGTGACGGATTTAAATAGGAGGCTCGGTAGGC
SNP53312	SLG9	86.162	TGCAGTACGTTTAAGTACGAGCAGTTAAGTGGATCTGACATCCGCAAATATAGCAGAAGTGCAT
SNP16749	SLG9	86.275	TGCAGCAGATCTCAACTTTGGTACCGATGCTGAGGTGTTTTCAGTCTGAACTTAGACTTGATCC
SNP16865	SLG9	86.431	TGCAGCAGCAACCGTCGTCACCGTTAATGGGCGGCGGCGGCGGCAGCGGCAGCGACTTCGGCGC
SNP10111	SLG9	86.702	TGCAGATCAGTACTGGAGAATCTATAGAACCTCCCCTAAATAAACTACAACTACAGTATTCCAG
SNP10956	SLG9	86.838	TGCAGATGAACCAGGTGTAAAGAGAGAGACTACGAAAAAGAAATATACACAAGCCCGAAAAAAA
SNP6093	SLG9	87.017	TGCAGAGACAAATAACGTGATGAGTACGTGACAGTACCCTGGCTTCTACTGCGGCGAATCCAGC
SNP30474	SLG9	87.33	TGCAGCTAGCCAGCAGCCGCGGTGTGAGATCGCCATCGGTCCAGTCACTCGCCGAAAAAAAAAA
SNP6340	SLG9	87.517	TGCAGAGAGATACATGCACGCCAGCCTCGCCTCGTACGCGCCGAAAAAAAAAAAAAAAAAAAAA
SNP44171	SLG9	87.829	TGCAGGCGTGGGAGATGAGATTCTTGTCCAAGATCATCGAGCGGAGGAAGACGGAGGCGAACTG
SNP48215	SLG9	87.829	TGCAGGGTGCGCTACGAGATCTACCCATTCTACTTACCGCTCGCCGAAAAAAAAAAAAAAAAAA
SNP61971	SLG9	88.014	TGCAGTTGCTCTTGCTCTGACTTGCCTCGCCCCCTGCTTTCGCAGAACATCTTGGCCGCCGAAA
SNP58127	SLG9	88.269	TGCAGTGCCCTAGCCGATTTTGTCTGTGTCGTACCCCGAAAAAAAAAAAAAAAAAAAAAAAAAA
SNP24364	SLG9	88.365	TGCAGCCTCGGTGAACCAGACGGCGACGCTGACATTGTTGCGGTCGACGGTGACGGCGCCGAAA
SNP16602	SLG9	88.536	TGCAGCAGAGCAGCTTCATGATGCGCGCGCGGTTGGCCCCACGGATGCTGGTGCTGGTGATGAG
SNP41024	SLG9	88.785	TGCAGGCAAGTCGTTCGATCCATACCGCGGCACACGTCGCTCGCCCGAAAAAAAAAAAAAAAAA
SNP29854	SLG9	89.022	TGCAGCGTTTCTGTATGTGAATTGACTCGGTAGCGTGCGATGCAATGGCATCAAGTTATAAATC
SNP11758	SLG9	89.281	TGCAGATGGGCCGACACCACAAGGAAGGACAAGCAAATAACACAAACACGCAAAACACACACAG
SNP7280	SLG9	89.795	TGCAGAGCCTTTTCTCCTCCCATCGTGTGAGTCCACGGTGTGATGTCACGGAGCGGGGGCGGCT
SNP55474	SLG9	90.201	TGCAGTCCATTTTCAGTGGCCACCCTGCTTTTAAGACAACAGGGAGACTCCAGAGCCTCTCGGT
SNP15636	SLG9	90.858	TGCAGCACCTGTTCATTGACTGTCCTTTCGCCATAGATAGCTGGTTAACATTGAATCTTCAAAT
SNP9695	SLG9	91.55	TGCAGATAGCACACGCACTCACGCAGCAGCAATGATGGCGAGTGTTCATAGGTTGCTCCTCTAC
SNP15262	SLG9	93.544	TGCAGCACCAGCACTTCCCCCTCCGCCACCGCGACCTCCTTCACCGCCTTCTTCCCCGCAACCA
SNP19767	SLG9	94.69	TGCAGCATCTCTCCTCCGCCTCGGCTCCAACGACGTGCCTCCTCGTGCCCCCCAAGAGCCGAGC
SNP12529	SLG9	95.362	TGCAGATTGCACTGCAATACATTGCTGATGCACACACGAGGAGAGCACGTAGCCCATGCCTAGC
SNP26181	SLG9	95.362	TGCAGCGATTTTTCATGTATCTTTCTCCTTCAGCAACGCATACCGCACACCAGCGCGGGCAGTC
SNP47045	SLG9	95.802	TGCAGGGGACAATTCGCACATGGCGGCCCTGCTTCAAGTGTTTCTGCATGCATCATCTCCGCCT
SNP7676	SLG9	96.436	TGCAGAGGAAAAACGACCTGAAATGAAAACAAAACCAAGACGAGATCAGAGCACGAGCATTTGG
SNP2576	SLG9	96.675	TGCAGAAGGAGATCGAGGACGAGGAGGAGGAGGTGCAGCGCCAGGTGATCGCCGAAAAAAAAAA
SNP36660	SLG9	96.675	TGCAGGAAAGGGCAGCAAAGGGACACCAACATGAGCAAAAAGGTTCAGAGAACTCAGAACATGT
SNP53664	SLG9	96.675	TGCAGTAGATCCGTGGATTCTTCGCGCGGCAAATCGAAGAATTAAGGCATGACAAGGGCGTATC
SNP22178	SLG9	98.028	TGCAGCCCCACCTAGCCAACTCCCTTAGCTCCACCCTCAATCCCTCCCCGACGTGCGCGGTCCA
SNP12790	SLG9	105.176	TGCAGATTTCTAGGGTTGAAGCGATGAGCGAGAAGGAGAATCACATCCTGAGGAGCTCAAATTC

## Sheet: S5
Table S5: Details for linkage groups and marker segregation in integrated St. Augustinegrass genetic map.
Segregation type	Locus name	LG	Position
<lmxll>	SNP22344	LG1	0
<lmxll>	SNP60507	LG1	6.819
<lmxll>	SNP47257	LG1	9.582
<nnxnp>	SNP36365	LG1	10.708
<lmxll>	SNP22086	LG1	11.444
<lmxll>	SNP5027	LG1	12.164
<lmxll>	SNP32373	LG1	12.62
<lmxll>	SNP7212	LG1	12.859
<lmxll>	SNP24196	LG1	13.111
<lmxll>	SNP32471	LG1	13.364
<lmxll>	SNP44318	LG1	13.364
<lmxll>	SNP5334	LG1	13.364
<lmxll>	SNP6182	LG1	13.993
<lmxll>	SNP8674	LG1	15.333
<nnxnp>	SNP2630	LG1	16.371
<lmxll>	SNP48480	LG1	16.783
<lmxll>	SNP49663	LG1	19.149
<lmxll>	SNP36664	LG1	21.173
<lmxll>	SNP17308	LG1	24.447
<lmxll>	SNP18541	LG1	25.71
<nnxnp>	SNP53037	LG1	26.363
<nnxnp>	SNP15836	LG1	27.126
<nnxnp>	SNP36908	LG1	27.817
<lmxll>	SNP8686	LG1	28.421
<nnxnp>	SNP52556	LG1	28.715
<nnxnp>	SNP45867	LG1	28.995
<lmxll>	SNP29996	LG1	29.148
<nnxnp>	SNP43163	LG1	29.512
<lmxll>	SNP51116	LG1	29.93
<nnxnp>	SNP58267	LG1	30.158
<lmxll>	SNP43016	LG1	30.191
<lmxll>	SNP10174	LG1	30.582
<nnxnp>	SNP41063	LG1	31.116
<nnxnp>	SNP48089	LG1	31.484
<nnxnp>	SNP53277	LG1	31.656
<nnxnp>	SNP16639	LG1	32.052
<nnxnp>	SNP43495	LG1	32.412
<lmxll>	SNP44913	LG1	33.089
<nnxnp>	SNP37910	LG1	33.574
<nnxnp>	SNP49002	LG1	33.574
<lmxll>	SNP37181	LG1	33.83
<lmxll>	SNP36481	LG1	34.479
<nnxnp>	SNP42598	LG1	34.502
<lmxll>	SNP59655	LG1	35.028
<nnxnp>	SNP18728	LG1	35.419
<lmxll>	SNP23702	LG1	35.791
<lmxll>	SNP8842	LG1	36.372
<lmxll>	SNP6815	LG1	36.698
<nnxnp>	SNP50552	LG1	37.414
<lmxll>	SNP21579	LG1	38.37
<nnxnp>	SNP26354	LG1	38.675
<lmxll>	SNP22998	LG1	38.784
<lmxll>	SNP44711	LG1	38.784
<nnxnp>	SNP23336	LG1	39.276
<lmxll>	SNP46409	LG1	39.419
<nnxnp>	SNP56634	LG1	39.55
<lmxll>	SNP35214	LG1	39.809
<nnxnp>	SNP14140	LG1	39.893
<nnxnp>	SNP4593	LG1	40.986
<nnxnp>	SNP16565	LG1	41.588
<lmxll>	SNP41488	LG1	41.683
<nnxnp>	SNP58555	LG1	42.015
<nnxnp>	SNP20558	LG1	42.499
<nnxnp>	SNP52955	LG1	43.296
<nnxnp>	SNP1177	LG1	43.659
<lmxll>	SNP3632	LG1	44.45
<lmxll>	SNP59070	LG1	44.757
<lmxll>	SNP16623	LG1	45.413
<lmxll>	SNP42758	LG1	45.413
<nnxnp>	SNP58785	LG1	46.352
<nnxnp>	SNP27481	LG1	47.233
<lmxll>	SNP16248	LG1	47.284
<lmxll>	SNP59471	LG1	47.965
<lmxll>	SNP14215	LG1	48.851
<lmxll>	SNP57148	LG1	48.851
<nnxnp>	SNP39934	LG1	48.859
<nnxnp>	SNP58250	LG1	49.289
<lmxll>	SNP46801	LG1	50.176
<nnxnp>	SNP37611	LG1	50.48
<nnxnp>	SNP38263	LG1	51.133
<lmxll>	SNP18321	LG1	51.16
<nnxnp>	SNP1041	LG1	51.519
<lmxll>	SNP51740	LG1	52.035
<nnxnp>	SNP27002	LG1	52.313
<lmxll>	SNP20172	LG1	52.831
<lmxll>	SNP39042	LG1	53.307
<nnxnp>	SNP52393	LG1	53.374
<lmxll>	SNP29943	LG1	53.864
<nnxnp>	SNP50587	LG1	53.935
<lmxll>	SNP11652	LG1	54.546
<nnxnp>	SNP21137	LG1	54.676
<lmxll>	SNP17779	LG1	55.16
<nnxnp>	SNP9185	LG1	55.321
<lmxll>	SNP19306	LG1	55.47
<nnxnp>	SNP53836	LG1	55.611
<lmxll>	SNP41541	LG1	55.721
<lmxll>	SNP2820	LG1	56.169
<nnxnp>	SNP18550	LG1	56.597
<nnxnp>	SNP49573	LG1	56.759
<lmxll>	SNP30259	LG1	56.765
<lmxll>	SNP9608	LG1	57.144
<lmxll>	SNP3740	LG1	57.524
<nnxnp>	SNP38388	LG1	57.55
<lmxll>	SNP55196	LG1	57.701
<lmxll>	SNP28094	LG1	57.8
<lmxll>	SNP13530	LG1	58.057
<nnxnp>	SNP6757	LG1	58.074
<lmxll>	SNP16629	LG1	58.226
<lmxll>	SNP19956	LG1	58.287
<lmxll>	SNP8192	LG1	58.287
<lmxll>	SNP10127	LG1	58.555
<nnxnp>	SNP6563	LG1	58.739
<nnxnp>	SNP33526	LG1	58.991
<lmxll>	SNP42771	LG1	59.17
<nnxnp>	SNP17264	LG1	59.651
<lmxll>	SNP1207	LG1	59.669
<nnxnp>	SNP40836	LG1	60.021
<lmxll>	SNP62130	LG1	60.242
<nnxnp>	SNP59556	LG1	60.988
<nnxnp>	SNP45600	LG1	61.487
<lmxll>	SNP5406	LG1	61.973
<nnxnp>	SNP30999	LG1	62.029
<lmxll>	SNP9165	LG1	62.564
<nnxnp>	SNP18332	LG1	63.304
<nnxnp>	SNP10569	LG1	63.668
<nnxnp>	SNP44668	LG1	64.03
<lmxll>	SNP21249	LG1	64.394
<lmxll>	SNP13785	LG1	65.119
<lmxll>	SNP35403	LG1	66.396
<lmxll>	SNP44527	LG1	67.282
<hkxhk>	SNP49592	LG1	68.534
<lmxll>	SNP35103	LG1	69.81
<lmxll>	SNP54078	LG1	70.996
<efxeg>	SSR9002	LG1	72.043
<nnxnp>	SNP26514	LG1	72.663
<lmxll>	SNP16331	LG1	74.068
<nnxnp>	SNP32352	LG1	74.351
<nnxnp>	SNP5705	LG1	74.854
<lmxll>	SNP2209	LG1	76.275
<nnxnp>	SNP10804	LG1	76.409
<hkxhk>	SNP45446	LG1	77.109
<lmxll>	SNP14989	LG1	77.967
<nnxnp>	SNP47247	LG1	78.692
<lmxll>	SNP7253	LG1	78.883
<hkxhk>	SNP51046	LG1	79.103
<lmxll>	SNP18413	LG1	79.713
<lmxll>	SNP5205	LG1	79.961
<nnxnp>	SNP15013	LG1	80.012
<hkxhk>	SNP25308	LG1	80.116
<nnxnp>	SNP44590	LG1	80.318
<nnxnp>	SNP39766	LG1	80.825
<lmxll>	SNP56382	LG1	81.14
<nnxnp>	SNP27124	LG1	81.369
<lmxll>	SNP14649	LG1	81.779
<lmxll>	SNP51661	LG1	81.851
<nnxnp>	SNP50717	LG1	82.219
<nnxnp>	SNP12993	LG1	82.974
<nnxnp>	SNP58807	LG1	83.506
<nnxnp>	SNP56830	LG1	84.022
<nnxnp>	SNP41578	LG1	84.623
<lmxll>	SNP8153	LG1	84.7
<nnxnp>	SNP40356	LG1	84.866
<nnxnp>	SNP2286	LG1	84.999
<lmxll>	SNP2473	LG1	85.052
<nnxnp>	SNP22138	LG1	85.182
<lmxll>	SNP22083	LG1	85.261
<nnxnp>	SNP16595	LG1	85.427
<nnxnp>	SNP52954	LG1	85.455
<nnxnp>	SNP60787	LG1	85.455
<lmxll>	SNP22557	LG1	85.608
<nnxnp>	SNP4795	LG1	85.813
<lmxll>	SNP51052	LG1	86.066
<nnxnp>	SNP34481	LG1	86.092
<nnxnp>	SNP34129	LG1	86.299
<lmxll>	SNP1801	LG1	86.358
<lmxll>	SNP56185	LG1	86.358
<nnxnp>	SNP45916	LG1	86.483
<nnxnp>	SNP5851	LG1	86.567
<abxcd>	SSR4132	LG1	86.626
<nnxnp>	SNP3003	LG1	86.851
<hkxhk>	SNP43406	LG1	86.95
<nnxnp>	SNP54588	LG1	87.027
<lmxll>	SNP21268	LG1	87.087
<lmxll>	SNP31099	LG1	87.087
<lmxll>	SNP58629	LG1	87.087
<lmxll>	SNP7048	LG1	87.087
<nnxnp>	SNP2585	LG1	87.153
<lmxll>	SNP33607	LG1	87.26
<nnxnp>	SNP52309	LG1	87.262
<nnxnp>	SNP8217	LG1	87.316
<lmxll>	SNP8458	LG1	87.4
<nnxnp>	SNP5761	LG1	87.455
<nnxnp>	SNP59428	LG1	87.561
<nnxnp>	SNP19036	LG1	87.595
<lmxll>	SNP45862	LG1	87.609
<nnxnp>	SNP11848	LG1	87.726
<nnxnp>	SNP22176	LG1	87.726
<nnxnp>	SNP30286	LG1	87.726
<nnxnp>	SNP51567	LG1	87.726
<lmxll>	SNP14461	LG1	87.749
<nnxnp>	SNP41324	LG1	87.808
<nnxnp>	SNP62709	LG1	87.919
<lmxll>	SNP25922	LG1	87.926
<nnxnp>	SNP15448	LG1	88.103
<hkxhk>	SNP51278	LG1	88.117
<nnxnp>	SNP11033	LG1	88.326
<nnxnp>	SNP15215	LG1	88.326
<nnxnp>	SNP6203	LG1	88.326
<lmxll>	SNP21308	LG1	88.343
<nnxnp>	SNP14262	LG1	88.48
<nnxnp>	SNP21316	LG1	88.594
<nnxnp>	SNP44520	LG1	88.594
<nnxnp>	SNP11625	LG1	88.617
<nnxnp>	SNP59509	LG1	88.617
<nnxnp>	SNP62839	LG1	88.654
<nnxnp>	SNP43688	LG1	88.772
<nnxnp>	SNP59446	LG1	88.772
<nnxnp>	SNP43490	LG1	88.946
<lmxll>	SNP23280	LG1	88.991
<nnxnp>	SNP33009	LG1	88.993
<nnxnp>	SNP61782	LG1	89.114
<nnxnp>	SNP11246	LG1	89.159
<nnxnp>	SNP10523	LG1	89.242
<nnxnp>	SNP31276	LG1	89.337
<nnxnp>	SNP10701	LG1	89.389
<nnxnp>	SNP44168	LG1	89.501
<hkxhk>	SNP45125	LG1	89.583
<nnxnp>	SNP49833	LG1	89.631
<nnxnp>	SNP4641	LG1	89.771
<nnxnp>	SNP46946	LG1	89.82
<nnxnp>	SNP13525	LG1	89.888
<nnxnp>	SNP1635	LG1	89.973
<nnxnp>	SNP43847	LG1	90.142
<hkxhk>	SNP6107	LG1	90.286
<nnxnp>	SNP24452	LG1	90.641
<lmxll>	SNP29820	LG1	90.687
<nnxnp>	SNP26215	LG1	90.736
<nnxnp>	SNP47471	LG1	90.736
<nnxnp>	SNP52677	LG1	90.736
<nnxnp>	SNP15158	LG1	90.864
<nnxnp>	SNP18790	LG1	90.864
<nnxnp>	SNP24697	LG1	90.864
<nnxnp>	SNP31933	LG1	90.973
<nnxnp>	SNP53832	LG1	91.162
<nnxnp>	SNP44666	LG1	91.289
<nnxnp>	SNP59516	LG1	91.445
<nnxnp>	SNP21117	LG1	91.717
<lmxll>	SNP9584	LG1	91.919
<nnxnp>	SNP40731	LG1	91.927
<nnxnp>	SNP13900	LG1	92.058
<nnxnp>	SNP31303	LG1	92.245
<nnxnp>	SNP28904	LG1	92.709
<nnxnp>	SNP37724	LG1	93.041
<nnxnp>	SNP2831	LG1	93.294
<hkxhk>	SNP37383	LG1	93.533
<nnxnp>	SNP46976	LG1	93.944
<hkxhk>	SNP14052	LG1	94.465
<nnxnp>	SNP3500	LG1	94.797
<nnxnp>	SNP40720	LG1	95.175
<hkxhk>	SNP34616	LG1	95.279
<hkxhk>	SNP43826	LG1	95.608
<hkxhk>	SNP19205	LG1	95.889
<lmxll>	SNP3716	LG1	95.904
<lmxll>	SNP6987	LG1	96.191
<hkxhk>	SNP14007	LG1	96.397
<lmxll>	SNP56268	LG1	96.542
<hkxhk>	SNP12697	LG1	96.778
<lmxll>	SNP62908	LG1	97.04
<lmxll>	SNP11626	LG1	97.592
<lmxll>	SNP39964	LG1	97.749
<hkxhk>	SNP46792	LG1	97.89
<lmxll>	SNP24188	LG1	98.235
<nnxnp>	SNP37112	LG1	98.32
<hkxhk>	SNP36159	LG1	98.63
<nnxnp>	SNP58875	LG1	99.331
<nnxnp>	SNP18080	LG1	99.826
<nnxnp>	SNP28566	LG1	99.973
<hkxhk>	SNP56842	LG1	100.067
<nnxnp>	SNP9560	LG1	100.398
<lmxll>	SNP17811	LG1	100.556
<hkxhk>	SNP34756	LG1	101.033
<nnxnp>	SNP21708	LG1	101.1
<hkxhk>	SNP23598	LG1	101.266
<hkxhk>	SNP57585	LG1	101.567
<nnxnp>	SNP19531	LG1	102.074
<lmxll>	SNP60477	LG1	102.084
<abxcd>	SSR557	LG1	102.577
<nnxnp>	SNP16765	LG1	103.05
<lmxll>	SNP60808	LG1	103.228
<nnxnp>	SNP2178	LG1	103.423
<lmxll>	SNP10660	LG1	103.546
<nnxnp>	SNP56818	LG1	103.985
<nnxnp>	SNP17016	LG1	104.333
<hkxhk>	SNP54296	LG1	104.344
<nnxnp>	SNP44593	LG1	104.403
<lmxll>	SNP36677	LG1	104.728
<nnxnp>	SNP45737	LG1	104.818
<hkxhk>	SNP42295	LG1	104.932
<nnxnp>	SNP62019	LG1	105.031
<lmxll>	SNP53464	LG1	105.118
<nnxnp>	SNP18353	LG1	105.301
<lmxll>	SNP30596	LG1	105.437
<hkxhk>	SNP11343	LG1	105.693
<nnxnp>	SNP53136	LG1	105.727
<lmxll>	SNP20509	LG1	105.913
<nnxnp>	SNP36239	LG1	105.994
<hkxhk>	SNP22587	LG1	106.512
<lmxll>	SNP43682	LG1	106.902
<nnxnp>	SNP24276	LG1	107.029
<hkxhk>	SNP37185	LG1	107.375
<nnxnp>	SNP51825	LG1	107.522
<nnxnp>	SNP16902	LG1	107.875
<nnxnp>	SNP7060	LG1	108.202
<lmxll>	SNP54076	LG1	108.488
<hkxhk>	SNP24065	LG1	108.547
<nnxnp>	SNP18552	LG1	108.627
<nnxnp>	SNP46432	LG1	108.851
<lmxll>	SNP51180	LG1	109.046
<nnxnp>	SNP57369	LG1	109.11
<nnxnp>	SNP7411	LG1	109.11
<lmxll>	SNP13706	LG1	109.614
<nnxnp>	SNP47791	LG1	110.147
<lmxll>	SNP2235	LG1	110.343
<lmxll>	SNP11035	LG1	110.88
<hkxhk>	SNP61776	LG1	111.595
<lmxll>	SNP36140	LG1	111.822
<lmxll>	SNP36748	LG1	112.308
<nnxnp>	SNP15962	LG1	113.203
<lmxll>	SNP62047	LG1	113.629
<nnxnp>	SNP11579	LG1	114.908
<lmxll>	SNP2755	LG1	115.343
<nnxnp>	SNP19016	LG1	116.185
<lmxll>	SNP55408	LG1	117.495
<efxeg>	SSR17353	LG1	119.342
<nnxnp>	SNP28177	LG1	119.45
<lmxll>	SNP58713	LG1	122.527
<efxeg>	SSR10345	LG1	130.272
<lmxll>	SNP53397	LG2	0
<lmxll>	SNP51081	LG2	3.671
<lmxll>	SNP34310	LG2	5.476
<lmxll>	SNP48958	LG2	6.279
<lmxll>	SNP28169	LG2	8.138
<lmxll>	SNP12684	LG2	8.698
<lmxll>	SNP45380	LG2	9.017
<lmxll>	SNP23803	LG2	9.709
<lmxll>	SNP21737	LG2	10.201
<lmxll>	SNP24840	LG2	11.066
<lmxll>	SNP42200	LG2	11.805
<lmxll>	SNP28862	LG2	20.065
<lmxll>	SNP43457	LG2	24.824
<lmxll>	SNP54651	LG2	26.562
<lmxll>	SNP41071	LG2	29.399
<lmxll>	SNP24292	LG2	30.295
<lmxll>	SNP28727	LG2	31.176
<lmxll>	SNP27451	LG2	32.407
<lmxll>	SNP37188	LG2	33.113
<lmxll>	SNP6801	LG2	33.53
<lmxll>	SNP43307	LG2	33.794
<lmxll>	SNP59674	LG2	34.563
<lmxll>	SNP10503	LG2	38.577
<lmxll>	SNP7337	LG2	43.653
<lmxll>	SNP35031	LG2	45.929
<lmxll>	SNP35634	LG2	47.796
<lmxll>	SNP9540	LG2	49.939
<nnxnp>	SNP797	LG2	52.593
<lmxll>	SNP54137	LG2	55.989
<nnxnp>	SNP32424	LG2	56.096
<nnxnp>	SNP48071	LG2	61.683
<lmxll>	SNP6283	LG2	61.892
<nnxnp>	SNP28246	LG2	63.83
<lmxll>	SNP44904	LG2	64.805
<efxeg>	SSR7483	LG2	65.894
<nnxnp>	SNP1007	LG2	66.395
<nnxnp>	SNP44601	LG2	67.085
<lmxll>	SNP19704	LG2	67.799
<lmxll>	SNP30763	LG2	69.728
<nnxnp>	SNP5948	LG2	70.17
<abxcd>	SSR11067	LG2	72.607
<efxeg>	SSR17189	LG2	75.286
<lmxll>	SNP30218	LG2	75.703
<nnxnp>	SNP16935	LG2	77.856
<nnxnp>	SNP6178	LG2	79.331
<nnxnp>	SNP3339	LG2	80.191
<nnxnp>	SNP11194	LG2	80.75
<efxeg>	SSR2502	LG2	80.903
<lmxll>	SNP36692	LG2	81.808
<nnxnp>	SNP53120	LG2	81.847
<nnxnp>	SNP10328	LG2	82.157
<abxcd>	SSR24167	LG2	82.671
<nnxnp>	SNP38741	LG2	82.902
<lmxll>	SNP14004	LG2	83.505
<nnxnp>	SNP28109	LG2	83.914
<nnxnp>	SNP25750	LG2	84.207
<lmxll>	SNP2819	LG2	84.53
<hkxhk>	SNP58214	LG2	85.161
<nnxnp>	SNP61616	LG2	85.496
<lmxll>	SNP29451	LG2	85.647
<lmxll>	SNP56253	LG2	85.815
<lmxll>	SNP32287	LG2	85.937
<hkxhk>	SNP62014	LG2	86.291
<hkxhk>	SNP27921	LG2	86.473
<hkxhk>	SNP8408	LG2	86.802
<hkxhk>	SNP28686	LG2	87.147
<hkxhk>	SNP52752	LG2	87.454
<hkxhk>	SNP59171	LG2	87.92
<hkxhk>	SNP36528	LG2	88.257
<nnxnp>	SNP7382	LG2	88.469
<nnxnp>	SNP7443	LG2	88.73
<nnxnp>	SNP55619	LG2	89.228
<nnxnp>	SNP56636	LG2	89.732
<nnxnp>	SNP62707	LG2	90.036
<nnxnp>	SNP5172	LG2	90.14
<nnxnp>	SNP36145	LG2	90.371
<hkxhk>	SNP62971	LG2	90.581
<hkxhk>	SNP36724	LG2	90.737
<nnxnp>	SNP18282	LG2	90.954
<nnxnp>	SNP3720	LG2	91.251
<nnxnp>	SNP42085	LG2	91.469
<nnxnp>	SNP46443	LG2	91.941
<nnxnp>	SNP45220	LG2	92.166
<nnxnp>	SNP1119	LG2	92.308
<hkxhk>	SNP24741	LG2	92.543
<nnxnp>	SNP9620	LG2	92.663
<hkxhk>	SNP61022	LG2	92.886
<hkxhk>	SNP4555	LG2	93.401
<hkxhk>	SNP52103	LG2	93.766
<hkxhk>	SNP23898	LG2	94.105
<hkxhk>	SNP35137	LG2	94.363
<lmxll>	SNP3734	LG2	94.498
<hkxhk>	SNP33494	LG2	94.723
<lmxll>	SNP32321	LG2	95.023
<hkxhk>	SNP37498	LG2	95.487
<nnxnp>	SNP32783	LG2	95.654
<nnxnp>	SNP49350	LG2	96.146
<hkxhk>	SNP50698	LG2	96.899
<nnxnp>	SNP57531	LG2	97.761
<hkxhk>	SNP58474	LG2	98.721
<nnxnp>	SNP30760	LG2	99.024
<nnxnp>	SNP28455	LG2	100.014
<lmxll>	SNP20619	LG2	100.322
<nnxnp>	SNP32244	LG2	100.781
<hkxhk>	SNP15482	LG2	101.323
<nnxnp>	SNP38789	LG2	102.093
<nnxnp>	SNP46430	LG2	102.49
<nnxnp>	SNP57277	LG2	102.497
<nnxnp>	SNP63062	LG2	102.549
<lmxll>	SNP11735	LG2	102.597
<lmxll>	SNP57924	LG2	102.814
<nnxnp>	SNP30223	LG2	103.1
<nnxnp>	SNP45647	LG2	103.199
<nnxnp>	SNP1020	LG2	103.554
<nnxnp>	SNP22941	LG2	103.554
<nnxnp>	SNP44172	LG2	103.718
<nnxnp>	SNP5986	LG2	103.913
<nnxnp>	SNP48790	LG2	104.349
<nnxnp>	SNP59400	LG2	104.631
<nnxnp>	SNP32405	LG2	104.648
<hkxhk>	SNP58113	LG2	104.908
<nnxnp>	SNP15477	LG2	105.12
<lmxll>	SNP3559	LG2	105.393
<nnxnp>	SNP23238	LG2	105.481
<nnxnp>	SNP28124	LG2	105.533
<lmxll>	SNP27846	LG2	105.86
<nnxnp>	SNP53266	LG2	105.971
<nnxnp>	SNP1574	LG2	106.267
<lmxll>	SNP2069	LG2	106.352
<nnxnp>	SNP17762	LG2	106.488
<nnxnp>	SNP30890	LG2	106.715
<nnxnp>	SNP56457	LG2	106.844
<lmxll>	SNP481	LG2	106.903
<nnxnp>	SNP20916	LG2	106.957
<nnxnp>	SNP48301	LG2	107.082
<nnxnp>	SNP10543	LG2	107.278
<lmxll>	SNP36095	LG2	107.365
<nnxnp>	SNP10010	LG2	107.376
<nnxnp>	SNP42951	LG2	107.6
<nnxnp>	SNP48092	LG2	107.69
<nnxnp>	SNP25166	LG2	107.867
<nnxnp>	SNP55349	LG2	107.896
<nnxnp>	SNP38343	LG2	108.262
<nnxnp>	SNP49614	LG2	108.542
<lmxll>	SNP10078	LG2	108.809
<nnxnp>	SNP25991	LG2	108.847
<nnxnp>	SNP21686	LG2	108.911
<nnxnp>	SNP18538	LG2	109.045
<nnxnp>	SNP18038	LG2	109.363
<lmxll>	SNP28999	LG2	109.426
<nnxnp>	SNP50740	LG2	109.478
<nnxnp>	SNP8420	LG2	109.601
<nnxnp>	SNP40635	LG2	109.77
<lmxll>	SNP58143	LG2	109.78
<lmxll>	SNP41386	LG2	109.936
<nnxnp>	SNP56069	LG2	109.939
<nnxnp>	SNP3769	LG2	110.022
<nnxnp>	SNP55577	LG2	110.046
<nnxnp>	SNP34098	LG2	110.132
<nnxnp>	SNP4800	LG2	110.298
<lmxll>	SNP34243	LG2	110.414
<nnxnp>	SNP20364	LG2	110.485
<nnxnp>	SNP45715	LG2	110.696
<nnxnp>	SNP46867	LG2	110.797
<nnxnp>	SNP32339	LG2	110.92
<lmxll>	SNP12096	LG2	111.04
<lmxll>	SNP57434	LG2	111.125
<lmxll>	SSR18518b	LG2	111.413
<nnxnp>	SNP18807	LG2	111.524
<lmxll>	SNP57055	LG2	111.556
<lmxll>	SNP23436	LG2	111.927
<lmxll>	SNP58538	LG2	112.169
<lmxll>	SNP14073	LG2	112.347
<nnxnp>	SNP1731	LG2	112.466
<lmxll>	SNP19566	LG2	112.49
<lmxll>	SNP2000	LG2	112.767
<nnxnp>	SNP51487	LG2	112.828
<lmxll>	SNP48216	LG2	112.86
<nnxnp>	SNP35416	LG2	113.044
<lmxll>	SNP28803	LG2	113.238
<lmxll>	SSR18518a	LG2	113.32
<nnxnp>	SNP1444	LG2	113.331
<nnxnp>	SNP51638	LG2	113.602
<lmxll>	SNP37695	LG2	113.645
<nnxnp>	SNP41117	LG2	113.823
<nnxnp>	SNP4661	LG2	113.901
<nnxnp>	SNP8692	LG2	113.984
<nnxnp>	SNP20287	LG2	114.149
<nnxnp>	SNP46013	LG2	114.191
<lmxll>	SNP52568	LG2	114.251
<nnxnp>	SNP17648	LG2	114.321
<nnxnp>	SNP26809	LG2	114.321
<nnxnp>	SNP23146	LG2	114.386
<nnxnp>	SNP14559	LG2	114.437
<nnxnp>	SNP36581	LG2	114.462
<nnxnp>	SNP47595	LG2	114.462
<lmxll>	SNP37584	LG2	114.534
<nnxnp>	SNP40705	LG2	114.609
<nnxnp>	SNP38846	LG2	114.834
<nnxnp>	SNP8656	LG2	114.955
<abxcd>	SSR1512	LG2	115.097
<lmxll>	SNP12555	LG2	115.263
<lmxll>	SNP47032	LG2	115.448
<nnxnp>	SNP58425	LG2	115.548
<nnxnp>	SNP29292	LG2	115.727
<nnxnp>	SNP43392	LG2	115.844
<nnxnp>	SNP42538	LG2	115.947
<lmxll>	SNP48499	LG2	116.275
<nnxnp>	SNP12835	LG2	116.385
<lmxll>	SNP51558	LG2	116.513
<nnxnp>	SNP22877	LG2	116.523
<nnxnp>	SNP16836	LG2	116.577
<nnxnp>	SNP37497	LG2	116.577
<nnxnp>	SNP59837	LG2	116.657
<lmxll>	SNP61059	LG2	116.765
<nnxnp>	SNP56402	LG2	116.777
<nnxnp>	SNP57432	LG2	116.895
<nnxnp>	SNP7840	LG2	117.166
<lmxll>	SNP3162	LG2	117.235
<lmxll>	SNP2772	LG2	117.365
<nnxnp>	SNP28428	LG2	117.401
<nnxnp>	SNP7276	LG2	117.614
<lmxll>	SNP52831	LG2	117.679
<nnxnp>	SNP8930	LG2	118.098
<nnxnp>	SNP38159	LG2	118.298
<lmxll>	SNP38959	LG2	118.371
<nnxnp>	SNP50135	LG2	118.553
<lmxll>	SNP59194	LG2	118.698
<lmxll>	SNP32740	LG2	118.712
<lmxll>	SNP58623	LG2	118.929
<nnxnp>	SNP39657	LG2	118.943
<lmxll>	SNP30275	LG2	119.138
<lmxll>	SNP38023	LG2	119.21
<nnxnp>	SNP11005	LG2	119.335
<lmxll>	SNP31045	LG2	119.355
<lmxll>	SNP9217	LG2	119.51
<nnxnp>	SNP58367	LG2	119.591
<lmxll>	SNP47729	LG2	119.614
<lmxll>	SNP51510	LG2	119.731
<lmxll>	SNP38649	LG2	120.025
<lmxll>	SNP32556	LG2	120.315
<lmxll>	SNP39046	LG2	120.501
<nnxnp>	SNP33377	LG2	120.542
<lmxll>	SNP38796	LG2	120.681
<nnxnp>	SNP13730	LG2	120.727
<nnxnp>	SNP28705	LG2	120.953
<lmxll>	SNP5385	LG2	121.059
<nnxnp>	SNP25355	LG2	121.364
<nnxnp>	SNP38908	LG2	121.504
<nnxnp>	SNP60449	LG2	121.6
<nnxnp>	SNP31054	LG2	121.726
<nnxnp>	SNP46689	LG2	121.81
<nnxnp>	SNP17601	LG2	122.012
<nnxnp>	SNP9550	LG2	122.119
<nnxnp>	SNP30815	LG2	122.189
<nnxnp>	SNP41141	LG2	122.326
<lmxll>	SNP12704	LG2	122.434
<nnxnp>	SNP61539	LG2	122.46
<nnxnp>	SNP59113	LG2	122.627
<nnxnp>	SNP43019	LG2	122.768
<nnxnp>	SNP51327	LG2	122.957
<nnxnp>	SNP49793	LG2	123.02
<lmxll>	SNP10988	LG2	123.155
<nnxnp>	SNP39620	LG2	123.185
<lmxll>	SNP29189	LG2	123.381
<nnxnp>	SNP47183	LG2	123.657
<lmxll>	SNP32786	LG2	123.693
<nnxnp>	SNP3685	LG2	123.955
<lmxll>	SNP56604	LG2	124.083
<nnxnp>	SNP48371	LG2	124.102
<nnxnp>	SNP47299	LG2	124.197
<nnxnp>	SNP9714	LG2	124.403
<lmxll>	SNP13385	LG2	124.435
<nnxnp>	SNP12979	LG2	124.524
<lmxll>	SNP27022	LG2	124.633
<nnxnp>	SNP50464	LG2	124.707
<nnxnp>	SNP29707	LG2	124.817
<nnxnp>	SNP45778	LG2	125.001
<nnxnp>	SNP20210	LG2	125.149
<nnxnp>	SNP40362	LG2	125.149
<nnxnp>	SNP35040	LG2	125.421
<nnxnp>	SNP14820	LG2	125.587
<nnxnp>	SNP57030	LG2	125.79
<nnxnp>	SNP8293	LG2	125.922
<lmxll>	SNP63117	LG2	125.967
<nnxnp>	SNP7601	LG2	126.287
<lmxll>	SNP4188	LG2	126.445
<nnxnp>	SNP33791	LG2	126.51
<lmxll>	SNP928	LG2	126.551
<lmxll>	SNP4629	LG2	126.988
<nnxnp>	SNP10136	LG2	127.078
<lmxll>	SNP56848	LG2	127.574
<nnxnp>	SNP51669	LG2	127.633
<nnxnp>	SNP7444	LG2	127.913
<nnxnp>	SNP34597	LG2	128.08
<nnxnp>	SNP46878	LG2	128.728
<nnxnp>	SNP5952	LG2	128.728
<lmxll>	SNP33904	LG2	129.154
<lmxll>	SNP35369	LG2	129.331
<nnxnp>	SNP5979	LG2	129.429
<lmxll>	SNP41422	LG2	129.564
<lmxll>	SNP41653	LG2	129.771
<lmxll>	SNP22093	LG2	130.303
<nnxnp>	SNP22321	LG2	130.391
<lmxll>	SNP15906	LG2	130.441
<lmxll>	SNP58766	LG2	130.61
<lmxll>	SNP52062	LG2	131.214
<nnxnp>	SNP31484	LG2	131.296
<nnxnp>	SNP20410	LG2	131.54
<nnxnp>	SNP6415	LG2	131.54
<nnxnp>	SNP18304	LG2	131.599
<lmxll>	SNP7771	LG2	131.641
<nnxnp>	SNP36430	LG2	131.804
<nnxnp>	SNP7593	LG2	132.544
<lmxll>	SNP56006	LG2	132.922
<nnxnp>	SNP7170	LG2	133.212
<nnxnp>	SNP18116	LG2	133.664
<lmxll>	SNP27849	LG2	133.682
<nnxnp>	SNP16931	LG2	134.013
<nnxnp>	SNP41997	LG2	134.223
<nnxnp>	SNP18020	LG2	134.385
<nnxnp>	SNP27447	LG2	134.685
<nnxnp>	SNP62262	LG2	134.965
<lmxll>	SNP6401	LG2	135.114
<nnxnp>	SNP37130	LG2	135.686
<lmxll>	SNP35704	LG2	135.934
<lmxll>	SNP43521	LG2	136.409
<nnxnp>	SNP54283	LG2	136.802
<lmxll>	SNP62544	LG2	136.829
<nnxnp>	SNP12185	LG2	137.607
<lmxll>	SNP33985	LG2	137.663
<nnxnp>	SNP4036	LG2	138.439
<lmxll>	SNP18022	LG2	138.559
<lmxll>	SNP36567	LG2	138.991
<nnxnp>	SNP562	LG2	139.095
<lmxll>	SNP57373	LG2	139.49
<lmxll>	SNP48518	LG2	140.079
<nnxnp>	SNP9209	LG2	140.111
<lmxll>	SNP54898	LG2	141.2
<lmxll>	SNP61871	LG2	141.701
<lmxll>	SNP20880	LG2	142.246
<lmxll>	SNP54791	LG2	143.405
<lmxll>	SNP3378	LG2	143.601
<efxeg>	SSR12233	LG2	143.748
<lmxll>	SNP59217	LG2	144.391
<lmxll>	SNP55374	LG2	145.453
<lmxll>	SNP59427	LG2	146.878
<lmxll>	SNP21296	LG2	147.614
<lmxll>	SNP20728	LG2	147.844
<lmxll>	SNP36457	LG2	147.844
<nnxnp>	SNP33537	LG2	147.86
<lmxll>	SNP47931	LG2	147.981
<lmxll>	SNP61371	LG2	148.404
<lmxll>	SNP27861	LG2	148.948
<lmxll>	SNP62827	LG2	149.325
<lmxll>	SNP24181	LG2	149.667
<lmxll>	SNP17310	LG2	149.995
<lmxll>	SNP34483	LG2	150.367
<lmxll>	SNP23842	LG2	151.326
<nnxnp>	SNP32774	LG2	152.957
<lmxll>	SNP12089	LG2	153.477
<nnxnp>	SNP384	LG2	153.8
<lmxll>	SNP60805	LG2	154.914
<lmxll>	SNP19478	LG2	158.112
<lmxll>	SNP18362	LG2	158.862
<lmxll>	SNP13224	LG2	160.53
<efxeg>	SSR23374	LG2	160.865
<lmxll>	SNP16642	LG2	161.455
<lmxll>	SNP8925	LG2	162.827
<nnxnp>	SSR17849	LG2	165.997
<abxcd>	SSR27269	LG2	169.088
<efxeg>	SSR16939	LG2	176.995
<abxcd>	SSR21056	LG2	187.062
<lmxll>	SNP36429	LG3	0
<lmxll>	SNP35780	LG3	9.751
<lmxll>	SNP339	LG3	10.827
<lmxll>	SNP29714	LG3	11.549
<lmxll>	SNP34354	LG3	12.381
<lmxll>	SNP33802	LG3	13.997
<lmxll>	SNP38601	LG3	13.997
<nnxnp>	SNP23938	LG3	15.198
<lmxll>	SNP2304	LG3	15.711
<nnxnp>	SNP34326	LG3	16.681
<nnxnp>	SNP20140	LG3	18.452
<nnxnp>	SNP23410	LG3	18.811
<lmxll>	SNP12010	LG3	19.099
<nnxnp>	SNP5446	LG3	19.348
<nnxnp>	SNP27041	LG3	19.56
<nnxnp>	SNP50911	LG3	20.323
<lmxll>	SNP57620	LG3	20.398
<nnxnp>	SNP56356	LG3	20.864
<nnxnp>	SNP18302	LG3	21.075
<nnxnp>	SNP27941	LG3	21.075
<lmxll>	SNP22147	LG3	21.472
<nnxnp>	SNP43791	LG3	22.151
<lmxll>	SNP31583	LG3	22.397
<lmxll>	SNP4272	LG3	22.869
<nnxnp>	SNP40385	LG3	22.955
<nnxnp>	SNP13633	LG3	23.095
<nnxnp>	SNP23524	LG3	23.747
<lmxll>	SNP14721	LG3	23.874
<nnxnp>	SNP2324	LG3	24.288
<nnxnp>	SNP53647	LG3	24.288
<nnxnp>	SNP30924	LG3	24.685
<nnxnp>	SNP31049	LG3	25.019
<lmxll>	SNP34457	LG3	25.026
<nnxnp>	SNP38464	LG3	25.344
<nnxnp>	SNP36024	LG3	25.753
<lmxll>	SNP61714	LG3	25.755
<lmxll>	SNP59159	LG3	26.022
<nnxnp>	SNP11556	LG3	26.382
<lmxll>	SNP1496	LG3	26.663
<nnxnp>	SNP55296	LG3	26.749
<nnxnp>	SNP40242	LG3	26.905
<nnxnp>	SNP25468	LG3	27.18
<lmxll>	SNP34006	LG3	27.302
<nnxnp>	SNP28133	LG3	27.615
<nnxnp>	SNP30801	LG3	27.906
<nnxnp>	SNP2936	LG3	28.027
<nnxnp>	SNP41215	LG3	28.34
<nnxnp>	SNP47216	LG3	28.803
<nnxnp>	SNP5557	LG3	28.9
<nnxnp>	SNP24260	LG3	28.979
<nnxnp>	SNP17598	LG3	29.091
<nnxnp>	SNP33190	LG3	29.173
<nnxnp>	SNP15182	LG3	29.378
<lmxll>	SNP2497	LG3	29.385
<nnxnp>	SNP1303	LG3	29.526
<nnxnp>	SNP2583	LG3	29.881
<nnxnp>	SNP16650	LG3	30.131
<lmxll>	SNP12001	LG3	30.366
<nnxnp>	SNP52465	LG3	30.435
<lmxll>	SNP42625	LG3	30.694
<nnxnp>	SNP27757	LG3	31.161
<nnxnp>	SNP20917	LG3	31.513
<lmxll>	SNP48096	LG3	31.556
<nnxnp>	SNP55945	LG3	31.879
<nnxnp>	SNP54623	LG3	32.063
<lmxll>	SNP50314	LG3	32.116
<nnxnp>	SNP27403	LG3	32.303
<nnxnp>	SNP42799	LG3	32.684
<lmxll>	SNP913	LG3	32.751
<nnxnp>	SNP16609	LG3	33.026
<nnxnp>	SNP22687	LG3	33.277
<lmxll>	SNP18838	LG3	33.469
<nnxnp>	SNP5225	LG3	33.674
<nnxnp>	SNP23025	LG3	34.656
<nnxnp>	SNP31123	LG3	35.661
<nnxnp>	SNP49435	LG3	35.966
<nnxnp>	SNP55389	LG3	36.62
<nnxnp>	SNP46773	LG3	37.548
<nnxnp>	SNP41416	LG3	38.122
<efxeg>	SSR3677	LG3	38.266
<nnxnp>	SNP11022	LG3	38.387
<nnxnp>	SNP19971	LG3	38.968
<nnxnp>	SNP17089	LG3	40.15
<lmxll>	SNP4348	LG3	40.546
<nnxnp>	SNP52353	LG3	41.219
<lmxll>	SNP9768	LG3	41.642
<nnxnp>	SNP46870	LG3	42.052
<nnxnp>	SNP18303	LG3	42.712
<lmxll>	SNP10789	LG3	43.436
<nnxnp>	SNP42605	LG3	44.406
<nnxnp>	SNP46377	LG3	45.334
<lmxll>	SNP327	LG3	45.617
<lmxll>	SNP49855	LG3	47.027
<nnxnp>	SNP58543	LG3	47.343
<nnxnp>	SNP20971	LG3	47.791
<nnxnp>	SNP58449	LG3	48.21
<nnxnp>	SNP13076	LG3	48.312
<lmxll>	SNP9328	LG3	48.787
<nnxnp>	SNP400	LG3	48.839
<nnxnp>	SNP23543	LG3	49.245
<nnxnp>	SNP12688	LG3	49.269
<nnxnp>	SNP51461	LG3	49.865
<lmxll>	SNP30455	LG3	50.982
<nnxnp>	SNP42360	LG3	51.442
<lmxll>	SNP56639	LG3	52.04
<nnxnp>	SNP42647	LG3	52.131
<nnxnp>	SNP44925	LG3	52.686
<nnxnp>	SNP42796	LG3	53.37
<abxcd>	SSR27743	LG3	53.567
<lmxll>	SNP26567	LG3	53.696
<nnxnp>	SNP54780	LG3	53.773
<nnxnp>	SNP34227	LG3	54.038
<lmxll>	SNP883	LG3	54.286
<nnxnp>	SNP33683	LG3	54.934
<lmxll>	SNP37980	LG3	55.279
<nnxnp>	SNP54897	LG3	55.343
<nnxnp>	SNP24198	LG3	55.738
<nnxnp>	SNP29897	LG3	56.308
<lmxll>	SNP31855	LG3	56.505
<nnxnp>	SNP4468	LG3	57.217
<nnxnp>	SNP47252	LG3	57.629
<lmxll>	SNP41217	LG3	57.768
<nnxnp>	SNP48035	LG3	57.925
<nnxnp>	SNP28599	LG3	58.427
<nnxnp>	SNP50958	LG3	58.571
<nnxnp>	SNP30930	LG3	58.721
<lmxll>	SNP15095	LG3	58.758
<nnxnp>	SNP31399	LG3	58.848
<nnxnp>	SNP48381	LG3	59.036
<nnxnp>	SNP22303	LG3	59.157
<nnxnp>	SNP13369	LG3	59.483
<lmxll>	SNP42053	LG3	59.957
<nnxnp>	SNP3224	LG3	59.958
<nnxnp>	SNP44932	LG3	60.798
<lmxll>	SNP8590	LG3	60.872
<nnxnp>	SNP31468	LG3	61.192
<nnxnp>	SNP12463	LG3	61.777
<lmxll>	SNP46690	LG3	62.001
<nnxnp>	SNP54853	LG3	62.293
<lmxll>	SNP6601	LG3	62.628
<nnxnp>	SNP32368	LG3	63.49
<lmxll>	SNP6092	LG3	64.106
<nnxnp>	SNP18124	LG3	64.22
<nnxnp>	SNP28619	LG3	64.577
<nnxnp>	SNP22159	LG3	64.927
<lmxll>	SNP51684	LG3	65.357
<nnxnp>	SNP17482	LG3	65.548
<lmxll>	SNP7934	LG3	65.705
<nnxnp>	SNP48144	LG3	66.088
<lmxll>	SNP56520	LG3	66.209
<nnxnp>	SNP11602	LG3	66.663
<lmxll>	SNP50	LG3	66.689
<lmxll>	SNP51519	LG3	67.525
<nnxnp>	SNP56510	LG3	67.546
<lmxll>	SNP32591	LG3	67.849
<lmxll>	SNP47138	LG3	68.226
<nnxnp>	SNP32425	LG3	68.244
<lmxll>	SNP40803	LG3	68.476
<lmxll>	SNP51605	LG3	68.658
<lmxll>	SNP45094	LG3	68.858
<nnxnp>	SNP48928	LG3	68.872
<lmxll>	SNP53571	LG3	69.296
<nnxnp>	SNP29441	LG3	69.383
<lmxll>	SNP5395	LG3	69.48
<lmxll>	SNP56801	LG3	69.896
<lmxll>	SNP21454	LG3	70.114
<lmxll>	SNP47215	LG3	70.501
<nnxnp>	SNP3409	LG3	70.625
<lmxll>	SNP57651	LG3	70.628
<nnxnp>	SNP31448	LG3	70.846
<nnxnp>	SNP57033	LG3	71.094
<nnxnp>	SNP45800	LG3	71.298
<lmxll>	SNP41891	LG3	71.301
<nnxnp>	SNP19735	LG3	71.585
<nnxnp>	SNP24464	LG3	71.764
<nnxnp>	SNP18364	LG3	71.791
<nnxnp>	SNP11986	LG3	72.031
<nnxnp>	SNP22672	LG3	72.284
<nnxnp>	SNP29678	LG3	72.442
<nnxnp>	SNP50193	LG3	72.586
<nnxnp>	SNP29705	LG3	72.71
<nnxnp>	SNP51284	LG3	72.71
<lmxll>	SNP53890	LG3	72.726
<nnxnp>	SNP52995	LG3	72.739
<nnxnp>	SNP25377	LG3	72.882
<lmxll>	SNP49970	LG3	72.991
<nnxnp>	SNP35909	LG3	73.145
<nnxnp>	SNP39467	LG3	73.213
<nnxnp>	SNP13040	LG3	73.376
<lmxll>	SNP20954	LG3	73.41
<nnxnp>	SNP26152	LG3	73.524
<nnxnp>	SNP10892	LG3	73.646
<nnxnp>	SNP21822	LG3	73.865
<lmxll>	SNP60375	LG3	73.88
<nnxnp>	SNP31365	LG3	74.018
<nnxnp>	SNP33379	LG3	74.277
<nnxnp>	SNP24785	LG3	74.593
<lmxll>	SNP30231	LG3	74.755
<nnxnp>	SNP46938	LG3	74.828
<lmxll>	SNP24083	LG3	74.999
<nnxnp>	SNP47577	LG3	75.107
<efxeg>	SSR11035	LG3	75.225
<nnxnp>	SNP57077	LG3	75.232
<nnxnp>	SNP12433	LG3	75.34
<hkxhk>	SNP28178	LG3	75.415
<nnxnp>	SNP35024	LG3	75.49
<nnxnp>	SNP41963	LG3	75.49
<nnxnp>	SNP55031	LG3	75.49
<nnxnp>	SNP24376	LG3	75.586
<nnxnp>	SNP33325	LG3	75.661
<nnxnp>	SNP39365	LG3	75.719
<nnxnp>	SNP55531	LG3	75.829
<nnxnp>	SNP4538	LG3	75.982
<nnxnp>	SNP11512	LG3	76.037
<nnxnp>	SNP38187	LG3	76.168
<nnxnp>	SNP47727	LG3	76.328
<nnxnp>	SNP37567	LG3	76.558
<nnxnp>	SNP40487	LG3	76.678
<nnxnp>	SNP13111	LG3	76.984
<lmxll>	SNP28848	LG3	76.988
<nnxnp>	SNP1797	LG3	77.132
<lmxll>	SNP19804	LG3	77.195
<lmxll>	SNP61230	LG3	77.195
<nnxnp>	SNP30463	LG3	77.487
<lmxll>	SNP25761	LG3	77.546
<lmxll>	SNP50994	LG3	77.731
<nnxnp>	SNP4351	LG3	77.733
<lmxll>	SNP32341	LG3	77.977
<nnxnp>	SNP56188	LG3	78.293
<lmxll>	SNP29259	LG3	78.421
<lmxll>	SNP30195	LG3	78.686
<nnxnp>	SNP29703	LG3	78.816
<lmxll>	SNP17334	LG3	78.908
<nnxnp>	SNP11232	LG3	79.046
<nnxnp>	SNP19166	LG3	79.491
<nnxnp>	SNP10694	LG3	79.732
<abxcd>	SSR4343	LG3	79.762
<lmxll>	SNP29604	LG3	79.879
<nnxnp>	SNP11301	LG3	79.917
<nnxnp>	SNP22986	LG3	80.405
<lmxll>	SNP28633	LG3	80.812
<nnxnp>	SNP3164	LG3	80.914
<lmxll>	SNP35689	LG3	81.185
<efxeg>	SSR28896	LG3	81.637
<lmxll>	SNP44338	LG3	81.714
<nnxnp>	SNP52146	LG3	81.735
<nnxnp>	SNP35223	LG3	82.248
<nnxnp>	SNP2271	LG3	82.48
<lmxll>	SNP23177	LG3	82.576
<nnxnp>	SNP36733	LG3	82.773
<nnxnp>	SNP5302	LG3	83.133
<nnxnp>	SNP54663	LG3	83.217
<nnxnp>	SNP18628	LG3	83.603
<nnxnp>	SNP17906	LG3	83.778
<lmxll>	SNP16688	LG3	83.919
<nnxnp>	SNP49019	LG3	84.048
<nnxnp>	SNP13718	LG3	84.135
<nnxnp>	SNP14929	LG3	84.387
<nnxnp>	SNP29964	LG3	84.539
<lmxll>	SNP47959	LG3	84.55
<lmxll>	SNP59951	LG3	84.783
<nnxnp>	SNP5571	LG3	84.845
<lmxll>	SNP31510	LG3	84.976
<nnxnp>	SNP33080	LG3	85.013
<nnxnp>	SNP32752	LG3	85.127
<nnxnp>	SNP47896	LG3	85.301
<nnxnp>	SNP49661	LG3	85.564
<nnxnp>	SNP50903	LG3	85.614
<lmxll>	SNP23917	LG3	86.144
<nnxnp>	SNP41741	LG3	86.531
<lmxll>	SNP60360	LG3	87.091
<lmxll>	SNP32773	LG3	87.796
<efxeg>	SSR15446	LG3	87.937
<nnxnp>	SNP34424	LG3	88.094
<lmxll>	SNP9396	LG3	88.626
<nnxnp>	SNP44482	LG3	88.824
<nnxnp>	SNP46300	LG3	88.837
<nnxnp>	SNP55516	LG3	89.23
<lmxll>	SNP62431	LG3	89.366
<nnxnp>	SNP15596	LG3	89.678
<lmxll>	SNP22448	LG3	89.872
<nnxnp>	SNP56751	LG3	89.927
<nnxnp>	SNP47967	LG3	90.055
<nnxnp>	SNP5163	LG3	90.325
<nnxnp>	SNP47971	LG3	90.554
<nnxnp>	SNP31194	LG3	90.648
<nnxnp>	SNP52944	LG3	90.773
<nnxnp>	SNP41716	LG3	91.033
<nnxnp>	SSR16064	LG3	91.192
<nnxnp>	SNP28670	LG3	91.221
<nnxnp>	SNP21090	LG3	91.532
<nnxnp>	SNP40159	LG3	91.726
<nnxnp>	SNP10990	LG3	92.161
<lmxll>	SNP19389	LG3	92.268
<nnxnp>	SNP19970	LG3	92.546
<lmxll>	SNP11286	LG3	92.642
<hkxhk>	SNP40162	LG3	93.424
<nnxnp>	SNP24107	LG3	93.601
<hkxhk>	SNP14320	LG3	94.383
<hkxhk>	SNP38512	LG3	94.672
<hkxhk>	SNP15570	LG3	94.975
<hkxhk>	SNP10018	LG3	95.102
<hkxhk>	SNP8526	LG3	95.303
<hkxhk>	SNP31896	LG3	95.488
<hkxhk>	SNP39584	LG3	95.552
<hkxhk>	SNP41214	LG3	95.708
<nnxnp>	SNP2915	LG3	96.073
<hkxhk>	SNP41931	LG3	96.479
<hkxhk>	SNP20634	LG3	96.644
<nnxnp>	SNP21091	LG3	97.238
<nnxnp>	SNP56005	LG3	97.389
<hkxhk>	SNP54319	LG3	98.126
<hkxhk>	SNP41415	LG3	98.412
<hkxhk>	SNP43578	LG3	98.869
<lmxll>	SNP34923	LG3	99.339
<nnxnp>	SNP38018	LG3	99.768
<nnxnp>	SNP48951	LG3	100.179
<nnxnp>	SNP50967	LG3	100.41
<lmxll>	SNP47972	LG3	100.472
<nnxnp>	SNP51588	LG3	100.564
<nnxnp>	SNP20076	LG3	101.291
<lmxll>	SNP5164	LG3	101.476
<nnxnp>	SNP45972	LG3	101.603
<lmxll>	SNP51079	LG3	101.917
<nnxnp>	SNP26369	LG3	102.03
<lmxll>	SNP7486	LG3	102.586
<nnxnp>	SNP40867	LG3	102.685
<lmxll>	SNP4721	LG3	103.003
<nnxnp>	SNP55268	LG3	103.457
<nnxnp>	SNP34721	LG3	103.688
<lmxll>	SNP45821	LG3	103.844
<lmxll>	SNP15051	LG3	104.058
<hkxhk>	SNP47458	LG3	104.687
<hkxhk>	SNP52747	LG3	105.626
<lmxll>	SNP31735	LG3	106.124
<lmxll>	SNP34320	LG3	106.651
<nnxnp>	SNP47883	LG3	106.943
<nnxnp>	SNP30848	LG3	107.79
<lmxll>	SNP8820	LG3	107.823
<lmxll>	SNP23920	LG3	109.04
<nnxnp>	SNP11522	LG3	109.218
<nnxnp>	SNP485	LG3	109.218
<nnxnp>	SNP44560	LG3	109.96
<lmxll>	SNP60841	LG3	110.454
<nnxnp>	SNP22212	LG3	111.215
<nnxnp>	SNP37506	LG3	111.215
<nnxnp>	SNP37228	LG3	111.762
<nnxnp>	SNP26539	LG3	112.781
<lmxll>	SNP33440	LG3	113.223
<nnxnp>	SNP4034	LG3	114.04
<nnxnp>	SNP34627	LG3	114.419
<nnxnp>	SNP24163	LG3	114.865
<lmxll>	SNP42413	LG3	116.153
<nnxnp>	SNP50735	LG3	116.173
<nnxnp>	SNP409	LG3	117.078
<lmxll>	SNP47382	LG3	118.024
<nnxnp>	SNP30563	LG3	118.509
<lmxll>	SNP37615	LG3	119.801
<lmxll>	SNP47661	LG3	120.567
<lmxll>	SNP56419	LG3	121.005
<lmxll>	SNP50368	LG3	122.331
<lmxll>	SNP32894	LG3	123.349
<efxeg>	SSR17039	LG3	124.283
<lmxll>	SNP794	LG3	124.573
<lmxll>	SNP3757	LG3	126.303
<lmxll>	SNP42846	LG3	129.544
<lmxll>	SNP16045	LG3	131.52
<lmxll>	SNP22983	LG3	135.057
<lmxll>	SNP11728	LG3	141.339
<lmxll>	SNP29775	LG3	146.217
<lmxll>	SNP53939	LG3	147.918
<lmxll>	SNP28294	LG3	150.877
<lmxll>	SNP37806	LG3	152.565
<lmxll>	SNP59201	LG3	154.089
<lmxll>	SNP55864	LG3	154.757
<lmxll>	SNP35590	LG3	156.378
<lmxll>	SNP8366	LG3	156.878
<lmxll>	SNP37712	LG3	157.12
<lmxll>	SNP37105	LG3	157.3
<lmxll>	SNP4840	LG3	157.796
<lmxll>	SNP47018	LG3	158.083
<lmxll>	SNP62972	LG3	158.981
<lmxll>	SNP47505	LG3	160.809
<lmxll>	SNP55406	LG3	162.385
<lmxll>	SNP21261	LG3	163.796
<lmxll>	SNP27265	LG3	166.552
<lmxll>	SNP5044	LG3	172.12
<lmxll>	SNP52182	LG3	178.314
<lmxll>	SNP13281	LG3	179.77
<lmxll>	SNP36193	LG3	183.771
<efxeg>	SSR11435	LG4	0
<efxeg>	SSR19552	LG4	1.307
<efxeg>	SSR2037	LG4	8.578
<hkxhk>	SNP49046	LG4	11.994
<lmxll>	SNP59548	LG4	13.903
<efxeg>	SSR17684	LG4	15.983
<hkxhk>	SNP45143	LG4	18.088
<lmxll>	SSR17015	LG4	18.617
<hkxhk>	SNP9915	LG4	22.147
<lmxll>	SNP55568	LG4	23.04
<nnxnp>	SNP44108	LG4	23.279
<lmxll>	SNP17954	LG4	25.107
<lmxll>	SNP33085	LG4	26.705
<lmxll>	SNP31546	LG4	27.365
<nnxnp>	SNP46935	LG4	27.78
<hkxhk>	SNP19950	LG4	28.365
<nnxnp>	SNP5632	LG4	28.927
<lmxll>	SNP46703	LG4	29.052
<lmxll>	SNP41551	LG4	29.817
<nnxnp>	SNP18211	LG4	30.21
<hkxhk>	SNP61522	LG4	30.391
<hkxhk>	SNP7577	LG4	31.058
<nnxnp>	SNP24764	LG4	31.074
<lmxll>	SNP32155	LG4	31.707
<nnxnp>	SNP10907	LG4	32.446
<hkxhk>	SNP56012	LG4	32.951
<lmxll>	SNP46542	LG4	33.622
<nnxnp>	SNP56427	LG4	33.884
<lmxll>	SNP41044	LG4	33.951
<nnxnp>	SNP53179	LG4	34.48
<lmxll>	SNP40865	LG4	34.536
<nnxnp>	SNP34469	LG4	35.061
<lmxll>	SNP38252	LG4	35.293
<nnxnp>	SNP60398	LG4	35.89
<nnxnp>	SNP59204	LG4	36.232
<nnxnp>	SNP30271	LG4	36.455
<nnxnp>	SNP58204	LG4	36.455
<nnxnp>	SNP24777	LG4	36.774
<lmxll>	SNP5848	LG4	36.849
<lmxll>	SNP11350	LG4	37.102
<lmxll>	SNP41749	LG4	37.551
<nnxnp>	SNP56415	LG4	37.906
<lmxll>	SNP47356	LG4	38.095
<lmxll>	SNP7783	LG4	38.423
<lmxll>	SNP37289	LG4	38.917
<nnxnp>	SNP49454	LG4	39.02
<lmxll>	SNP12247	LG4	39.319
<lmxll>	SNP8668	LG4	39.724
<nnxnp>	SNP52350	LG4	39.86
<lmxll>	SNP16772	LG4	40.266
<nnxnp>	SNP2941	LG4	40.586
<lmxll>	SNP19327	LG4	41.314
<nnxnp>	SNP22354	LG4	41.466
<lmxll>	SNP39154	LG4	41.684
<lmxll>	SNP31509	LG4	42.116
<nnxnp>	SNP21006	LG4	42.122
<lmxll>	SNP36270	LG4	42.337
<lmxll>	SNP37312	LG4	42.337
<lmxll>	SNP41782	LG4	42.337
<lmxll>	SNP32076	LG4	42.541
<lmxll>	SNP8743	LG4	42.717
<lmxll>	SNP2076	LG4	42.866
<lmxll>	SNP12627	LG4	43.167
<lmxll>	SNP32538	LG4	43.167
<lmxll>	SNP14462	LG4	43.503
<lmxll>	SNP22297	LG4	43.698
<lmxll>	SNP39373	LG4	44.051
<lmxll>	SNP2911	LG4	44.432
<nnxnp>	SNP46368	LG4	44.775
<lmxll>	SNP55200	LG4	45.219
<nnxnp>	SNP44515	LG4	45.84
<lmxll>	SNP45912	LG4	46.075
<nnxnp>	SNP13820	LG4	47.021
<nnxnp>	SNP31203	LG4	47.021
<nnxnp>	SNP57257	LG4	47.568
<nnxnp>	SNP59907	LG4	47.976
<nnxnp>	SNP59612	LG4	48.483
<lmxll>	SNP45719	LG4	48.738
<lmxll>	SNP17579	LG4	49.199
<lmxll>	SNP50502	LG4	49.981
<nnxnp>	SNP33220	LG4	50.113
<nnxnp>	SNP53403	LG4	50.581
<lmxll>	SNP47984	LG4	50.868
<lmxll>	SNP61733	LG4	51.474
<nnxnp>	SNP59651	LG4	52.05
<lmxll>	SNP4880	LG4	52.441
<lmxll>	SNP57803	LG4	53.092
<nnxnp>	SNP14335	LG4	53.182
<lmxll>	SNP35099	LG4	54.135
<nnxnp>	SNP37327	LG4	54.313
<nnxnp>	SNP22494	LG4	54.889
<nnxnp>	SNP24176	LG4	55.575
<nnxnp>	SNP15601	LG4	55.829
<nnxnp>	SNP30452	LG4	56.224
<nnxnp>	SNP5638	LG4	56.52
<lmxll>	SNP1526	LG4	56.896
<nnxnp>	SNP17761	LG4	57.237
<lmxll>	SNP15872	LG4	57.351
<nnxnp>	SNP15443	LG4	57.733
<lmxll>	SNP39933	LG4	57.914
<lmxll>	SNP56370	LG4	58.459
<nnxnp>	SNP47922	LG4	58.47
<nnxnp>	SNP19061	LG4	58.853
<nnxnp>	SNP26452	LG4	59.165
<lmxll>	SNP31083	LG4	59.557
<nnxnp>	SNP3700	LG4	59.794
<nnxnp>	SNP33270	LG4	59.994
<nnxnp>	SNP11339	LG4	60.281
<nnxnp>	SNP60527	LG4	60.509
<lmxll>	SNP30179	LG4	60.623
<nnxnp>	SNP12841	LG4	60.64
<nnxnp>	SNP25983	LG4	60.809
<nnxnp>	SNP58420	LG4	60.87
<nnxnp>	SNP41805	LG4	61.079
<nnxnp>	SNP15539	LG4	61.139
<nnxnp>	SNP53092	LG4	61.224
<nnxnp>	SNP39698	LG4	61.442
<nnxnp>	SNP1591	LG4	61.552
<nnxnp>	SNP6992	LG4	61.552
<nnxnp>	SNP54741	LG4	61.638
<nnxnp>	SNP29194	LG4	61.858
<lmxll>	SNP56459	LG4	62.042
<nnxnp>	SNP11473	LG4	62.091
<nnxnp>	SNP10083	LG4	62.214
<nnxnp>	SNP13218	LG4	62.413
<nnxnp>	SNP8378	LG4	62.499
<nnxnp>	SNP11468	LG4	62.706
<nnxnp>	SNP54040	LG4	62.706
<nnxnp>	SNP55742	LG4	62.706
<nnxnp>	SNP26718	LG4	62.952
<nnxnp>	SNP39920	LG4	63.102
<nnxnp>	SNP48996	LG4	63.186
<nnxnp>	SNP16464	LG4	63.285
<nnxnp>	SNP16711	LG4	63.463
<nnxnp>	SNP39223	LG4	63.463
<nnxnp>	SNP41447	LG4	63.463
<nnxnp>	SNP9849	LG4	63.463
<nnxnp>	SNP20198	LG4	63.587
<nnxnp>	SNP37642	LG4	63.673
<nnxnp>	SNP41305	LG4	63.673
<nnxnp>	SNP51344	LG4	63.673
<nnxnp>	SNP60970	LG4	63.673
<nnxnp>	SNP18247	LG4	63.907
<nnxnp>	SNP28414	LG4	63.907
<nnxnp>	SNP61448	LG4	63.907
<nnxnp>	SNP4680	LG4	63.978
<nnxnp>	SNP16238	LG4	64.039
<nnxnp>	SNP20406	LG4	64.103
<nnxnp>	SNP21880	LG4	64.243
<nnxnp>	SNP37244	LG4	64.351
<nnxnp>	SNP15003	LG4	64.399
<nnxnp>	SNP3784	LG4	64.46
<nnxnp>	SNP26219	LG4	64.546
<nnxnp>	SNP25969	LG4	64.617
<nnxnp>	SNP31063	LG4	64.766
<nnxnp>	SNP45773	LG4	64.847
<lmxll>	SNP7094	LG4	64.857
<nnxnp>	SNP58781	LG4	64.895
<nnxnp>	SNP58740	LG4	65.042
<nnxnp>	SNP12309	LG4	65.152
<nnxnp>	SNP36580	LG4	65.251
<lmxll>	SNP26399	LG4	65.343
<nnxnp>	SNP45192	LG4	65.369
<nnxnp>	SNP3779	LG4	65.479
<nnxnp>	SNP53949	LG4	65.723
<nnxnp>	SNP34783	LG4	65.922
<nnxnp>	SNP18162	LG4	66.131
<nnxnp>	SNP33385	LG4	66.263
<nnxnp>	SNP21280	LG4	66.429
<nnxnp>	SNP58568	LG4	66.803
<nnxnp>	SNP54110	LG4	67.106
<lmxll>	SNP13501	LG4	67.15
<lmxll>	SNP44303	LG4	67.591
<nnxnp>	SNP16304	LG4	68.191
<nnxnp>	SNP46746	LG4	68.191
<nnxnp>	SNP54872	LG4	68.297
<nnxnp>	SNP38052	LG4	68.459
<nnxnp>	SNP3869	LG4	68.583
<nnxnp>	SNP26455	LG4	68.73
<lmxll>	SNP50684	LG4	68.735
<nnxnp>	SNP18052	LG4	68.901
<nnxnp>	SNP17812	LG4	69.027
<nnxnp>	SNP7057	LG4	69.296
<nnxnp>	SNP62274	LG4	69.676
<nnxnp>	SNP5874	LG4	70.143
<nnxnp>	SNP25218	LG4	70.394
<nnxnp>	SNP34834	LG4	71.035
<nnxnp>	SNP62050	LG4	71.576
<nnxnp>	SNP57026	LG4	71.628
<lmxll>	SNP51619	LG4	71.686
<nnxnp>	SNP18194	LG4	72.035
<nnxnp>	SNP5973	LG4	73.01
<lmxll>	SNP16376	LG4	73.452
<nnxnp>	SNP48896	LG4	73.677
<nnxnp>	SNP13295	LG4	73.925
<nnxnp>	SNP17289	LG4	75.076
<nnxnp>	SNP3219	LG4	76.156
<lmxll>	SNP21431	LG4	76.536
<nnxnp>	SNP9669	LG4	77.953
<nnxnp>	SNP45150	LG4	78.886
<nnxnp>	SNP42866	LG4	79.867
<nnxnp>	SNP52706	LG4	80.792
<lmxll>	SNP2417	LG4	81.731
<nnxnp>	SNP40090	LG4	81.831
<lmxll>	SNP51720	LG4	83.256
<lmxll>	SNP55671	LG4	84.392
<lmxll>	SNP14802	LG4	85.508
<lmxll>	SNP13052	LG4	85.733
<lmxll>	SNP46688	LG4	86.024
<lmxll>	SNP7812	LG4	86.024
<nnxnp>	SNP25549	LG4	86.271
<lmxll>	SNP54030	LG4	86.698
<lmxll>	SNP48944	LG4	86.727
<nnxnp>	SNP43858	LG4	86.877
<lmxll>	SNP42067	LG4	87.088
<nnxnp>	SNP12805	LG4	87.733
<lmxll>	SNP33039	LG4	87.763
<lmxll>	SNP38623	LG4	88.276
<nnxnp>	SNP18468	LG4	88.728
<nnxnp>	SNP2707	LG4	89.388
<lmxll>	SNP9793	LG4	89.397
<nnxnp>	SNP6399	LG4	89.794
<lmxll>	SNP4146	LG4	90.171
<nnxnp>	SNP57690	LG4	91.212
<nnxnp>	SNP17324	LG4	91.81
<lmxll>	SNP59823	LG4	92.354
<nnxnp>	SNP5451	LG4	92.424
<nnxnp>	SNP4414	LG4	92.552
<nnxnp>	SNP45011	LG4	92.895
<lmxll>	SNP45689	LG4	93.194
<nnxnp>	SNP11785	LG4	93.545
<nnxnp>	SNP23143	LG4	93.985
<nnxnp>	SNP12361	LG4	94.975
<nnxnp>	SNP56587	LG4	96.287
<nnxnp>	SNP12922	LG4	97.233
<nnxnp>	SNP26246	LG4	98.586
<nnxnp>	SNP10282	LG4	99.573
<lmxll>	SNP11248	LG4	101.019
<nnxnp>	SNP18259	LG4	102.769
<nnxnp>	SNP30850	LG4	104.88
<lmxll>	SNP4947	LG5	0
<hkxhk>	SNP63056	LG5	3.479
<lmxll>	SNP53998	LG5	5.251
<hkxhk>	SNP46553	LG5	5.814
<hkxhk>	SNP39041	LG5	7.522
<hkxhk>	SNP2669	LG5	9.351
<hkxhk>	SNP25036	LG5	10.753
<hkxhk>	SNP45528	LG5	11.627
<hkxhk>	SNP10504	LG5	11.982
<hkxhk>	SNP21263	LG5	12.077
<hkxhk>	SNP40516	LG5	12.17
<hkxhk>	SNP39491	LG5	12.75
<hkxhk>	SNP49050	LG5	13.692
<lmxll>	SNP54206	LG5	13.702
<hkxhk>	SNP59873	LG5	14.468
<hkxhk>	SNP16769	LG5	15.056
<hkxhk>	SNP28810	LG5	15.497
<hkxhk>	SNP8843	LG5	15.843
<hkxhk>	SNP12146	LG5	16.402
<lmxll>	SNP31366	LG5	19.428
<lmxll>	SNP47309	LG5	20.044
<lmxll>	SNP38121	LG5	20.876
<lmxll>	SNP3775	LG5	21.521
<lmxll>	SNP50979	LG5	21.521
<lmxll>	SNP7609	LG5	21.521
<lmxll>	SNP36082	LG5	21.986
<nnxnp>	SNP45930	LG5	22.123
<lmxll>	SNP8595	LG5	22.704
<lmxll>	SNP19923	LG5	23.236
<nnxnp>	SNP51435	LG5	23.719
<lmxll>	SNP50815	LG5	23.922
<nnxnp>	SNP43346	LG5	23.953
<nnxnp>	SNP32816	LG5	24.554
<lmxll>	SNP1645	LG5	24.641
<nnxnp>	SNP33180	LG5	25.097
<lmxll>	SNP45395	LG5	25.196
<lmxll>	SNP48802	LG5	25.196
<nnxnp>	SNP36044	LG5	25.48
<nnxnp>	SNP1178	LG5	26.07
<lmxll>	SNP53227	LG5	26.762
<nnxnp>	SNP49878	LG5	26.797
<lmxll>	SNP31386	LG5	27.304
<nnxnp>	SNP1282	LG5	27.489
<nnxnp>	SNP36017	LG5	27.827
<lmxll>	SNP20248	LG5	28.325
<lmxll>	SNP32575	LG5	28.712
<lmxll>	SNP34185	LG5	29.184
<lmxll>	SNP22046	LG5	29.894
<lmxll>	SNP62729	LG5	31.163
<efxeg>	SSR4408	LG5	32.168
<lmxll>	SNP41770	LG5	32.258
<lmxll>	SNP22603	LG5	32.718
<lmxll>	SNP49470	LG5	34.146
<lmxll>	SNP8601	LG5	34.41
<lmxll>	SNP35740	LG5	35.467
<nnxnp>	SNP31853	LG5	35.552
<lmxll>	SNP36953	LG5	36.49
<lmxll>	SNP7925	LG5	37.735
<lmxll>	SNP34455	LG5	38.95
<lmxll>	SNP18635	LG5	39.077
<nnxnp>	SNP23249	LG5	40.271
<lmxll>	SNP12018	LG5	40.423
<lmxll>	SNP10594	LG5	43.426
<lmxll>	SNP57294	LG5	43.962
<lmxll>	SNP26577	LG5	44.585
<lmxll>	SNP59809	LG5	44.709
<nnxnp>	SNP22591	LG5	45.289
<lmxll>	SNP55921	LG5	46.548
<nnxnp>	SNP31648	LG5	47.057
<lmxll>	SNP8671	LG5	48.627
<nnxnp>	SNP4282	LG5	49.399
<nnxnp>	SNP16139	LG5	50.336
<lmxll>	SNP34297	LG5	51.106
<nnxnp>	SNP50327	LG5	53.383
<nnxnp>	SNP14067	LG5	53.942
<nnxnp>	SNP33121	LG5	55.074
<lmxll>	SNP27507	LG5	56.465
<nnxnp>	SNP11143	LG5	56.82
<efxeg>	SSR3084	LG5	57.625
<nnxnp>	SNP22332	LG5	58.264
<nnxnp>	SNP8605	LG5	59.129
<nnxnp>	SNP24430	LG5	59.415
<nnxnp>	SNP5500	LG5	59.908
<lmxll>	SNP15585	LG5	60.245
<nnxnp>	SNP34729	LG5	60.32
<nnxnp>	SNP43284	LG5	60.591
<lmxll>	SNP34666	LG5	60.696
<nnxnp>	SNP20325	LG5	61
<nnxnp>	SNP44735	LG5	61.414
<nnxnp>	SNP28687	LG5	61.655
<lmxll>	SNP24133	LG5	61.759
<nnxnp>	SNP3910	LG5	62.107
<hkxhk>	SNP25712	LG5	62.241
<nnxnp>	SNP51980	LG5	62.44
<nnxnp>	SNP43374	LG5	62.774
<nnxnp>	SNP39163	LG5	62.949
<nnxnp>	SNP12536	LG5	63.307
<nnxnp>	SNP49404	LG5	63.48
<lmxll>	SNP17922	LG5	63.619
<nnxnp>	SNP45575	LG5	63.644
<nnxnp>	SNP4752	LG5	63.797
<nnxnp>	SNP34957	LG5	64.659
<nnxnp>	SNP43526	LG5	65.052
<nnxnp>	SNP40742	LG5	65.348
<nnxnp>	SNP29959	LG5	65.623
<nnxnp>	SNP8203	LG5	65.95
<nnxnp>	SNP14497	LG5	66.176
<hkxhk>	SNP14464	LG5	66.236
<nnxnp>	SNP40158	LG5	66.598
<nnxnp>	SNP30261	LG5	66.826
<nnxnp>	SNP3977	LG5	66.949
<nnxnp>	SNP47390	LG5	67.288
<lmxll>	SNP2879	LG5	67.31
<nnxnp>	SNP8177	LG5	67.43
<nnxnp>	SNP15819	LG5	67.63
<hkxhk>	SNP49405	LG5	67.934
<nnxnp>	SNP32329	LG5	68.173
<hkxhk>	SNP6285	LG5	68.384
<nnxnp>	SNP5881	LG5	68.659
<nnxnp>	SNP57224	LG5	69.073
<nnxnp>	SNP34880	LG5	69.293
<abxcd>	SSR11492	LG5	69.438
<nnxnp>	SNP37033	LG5	69.633
<nnxnp>	SNP51012	LG5	69.939
<nnxnp>	SNP55676	LG5	70.249
<lmxll>	SNP7000	LG5	70.396
<nnxnp>	SNP59915	LG5	70.527
<nnxnp>	SNP16259	LG5	70.659
<nnxnp>	SNP43587	LG5	70.98
<nnxnp>	SNP22219	LG5	71.501
<nnxnp>	SNP58680	LG5	71.771
<nnxnp>	SNP8773	LG5	71.928
<abxcd>	SSR14859	LG5	72.179
<nnxnp>	SNP56348	LG5	72.29
<nnxnp>	SNP5391	LG5	72.445
<nnxnp>	SNP41194	LG5	72.658
<nnxnp>	SNP44894	LG5	72.798
<nnxnp>	SNP47465	LG5	72.798
<nnxnp>	SNP53753	LG5	72.798
<nnxnp>	SNP36065	LG5	72.865
<lmxll>	SNP57126	LG5	72.883
<nnxnp>	SNP61746	LG5	73
<nnxnp>	SNP35661	LG5	73.023
<nnxnp>	SNP50038	LG5	73.023
<nnxnp>	SNP50156	LG5	73.122
<nnxnp>	SNP58353	LG5	73.122
<nnxnp>	SNP61358	LG5	73.122
<nnxnp>	SNP9652	LG5	73.122
<lmxll>	SNP6790	LG5	73.245
<nnxnp>	SNP37865	LG5	73.312
<nnxnp>	SNP39764	LG5	73.455
<nnxnp>	SNP12837	LG5	73.723
<nnxnp>	SNP13029	LG5	74.239
<lmxll>	SNP54683	LG5	74.824
<lmxll>	SNP36171	LG5	75.295
<nnxnp>	SNP61427	LG5	75.337
<lmxll>	SNP24435	LG5	75.838
<nnxnp>	SNP57179	LG5	76.134
<lmxll>	SNP43817	LG5	76.412
<lmxll>	SNP59670	LG5	77.03
<nnxnp>	SNP3355	LG5	77.485
<lmxll>	SNP29652	LG5	77.501
<efxeg>	SSR2330	LG5	77.599
<lmxll>	SNP34451	LG5	78.037
<lmxll>	SNP34351	LG5	78.271
<lmxll>	SNP29237	LG5	78.701
<lmxll>	SNP23976	LG5	78.894
<nnxnp>	SNP31725	LG5	79.217
<lmxll>	SNP58581	LG5	79.232
<lmxll>	SNP24559	LG5	79.584
<nnxnp>	SNP48022	LG5	79.755
<lmxll>	SNP23256	LG5	80.03
<nnxnp>	SNP14287	LG5	80.038
<nnxnp>	SNP854	LG5	80.352
<lmxll>	SNP28443	LG5	80.466
<nnxnp>	SNP792	LG5	80.603
<nnxnp>	SNP41606	LG5	80.913
<nnxnp>	SNP41270	LG5	81.322
<nnxnp>	SNP37969	LG5	81.605
<nnxnp>	SNP35732	LG5	81.832
<nnxnp>	SNP61660	LG5	81.891
<lmxll>	SNP9655	LG5	82.008
<hkxhk>	SNP20592	LG5	82.088
<nnxnp>	SNP9504	LG5	82.247
<nnxnp>	SNP4200	LG5	82.54
<nnxnp>	SNP8853	LG5	82.725
<lmxll>	SNP54188	LG5	82.988
<nnxnp>	SNP31882	LG5	83.107
<nnxnp>	SNP38092	LG5	83.499
<nnxnp>	SNP10121	LG5	84.06
<nnxnp>	SNP22438	LG5	84.359
<nnxnp>	SNP56216	LG5	84.582
<lmxll>	SNP53119	LG5	85.261
<nnxnp>	SNP17416	LG5	86.199
<nnxnp>	SNP39652	LG5	86.778
<efxeg>	SSR4450	LG5	86.779
<lmxll>	SNP6839	LG5	87.136
<nnxnp>	SNP61780	LG5	87.458
<nnxnp>	SNP55918	LG5	88.017
<nnxnp>	SNP27068	LG5	88.402
<nnxnp>	SNP18724	LG5	88.71
<nnxnp>	SNP47897	LG5	88.783
<nnxnp>	SNP52777	LG5	89.016
<lmxll>	SNP22764	LG5	89.019
<nnxnp>	SNP9053	LG5	89.231
<nnxnp>	SNP48939	LG5	89.486
<nnxnp>	SNP31124	LG5	89.517
<nnxnp>	SNP11054	LG5	89.627
<nnxnp>	SNP44225	LG5	89.657
<nnxnp>	SNP53905	LG5	89.753
<nnxnp>	SNP4390	LG5	89.762
<nnxnp>	SNP26674	LG5	89.915
<nnxnp>	SNP38038	LG5	89.915
<nnxnp>	SNP40894	LG5	89.915
<nnxnp>	SNP36269	LG5	90.065
<nnxnp>	SNP36304	LG5	90.115
<nnxnp>	SNP42444	LG5	90.156
<nnxnp>	SNP25414	LG5	90.183
<nnxnp>	SNP44079	LG5	90.183
<nnxnp>	SNP30451	LG5	90.25
<nnxnp>	SNP26206	LG5	90.446
<nnxnp>	SNP7150	LG5	90.446
<nnxnp>	SNP21012	LG5	90.508
<efxeg>	SSR14922	LG5	90.54
<nnxnp>	SNP33386	LG5	90.555
<nnxnp>	SNP51621	LG5	90.6
<nnxnp>	SNP17174	LG5	90.674
<nnxnp>	SNP42549	LG5	90.674
<nnxnp>	SNP1076	LG5	90.77
<nnxnp>	SNP16321	LG5	90.827
<nnxnp>	SNP7873	LG5	90.878
<nnxnp>	SNP35676	LG5	91.069
<nnxnp>	SNP59954	LG5	91.069
<nnxnp>	SNP40893	LG5	91.22
<nnxnp>	SNP39825	LG5	91.296
<lmxll>	SNP46579	LG5	91.339
<nnxnp>	SNP15849	LG5	91.375
<nnxnp>	SNP20752	LG5	91.429
<nnxnp>	SNP44983	LG5	91.51
<nnxnp>	SNP21881	LG5	91.66
<nnxnp>	SNP501	LG5	91.66
<nnxnp>	SNP54575	LG5	91.66
<nnxnp>	SNP20572	LG5	91.874
<nnxnp>	SNP23537	LG5	91.975
<nnxnp>	SNP17775	LG5	92.048
<nnxnp>	SNP21839	LG5	92.22
<nnxnp>	SNP10826	LG5	92.32
<nnxnp>	SNP20505	LG5	92.387
<nnxnp>	SNP33980	LG5	92.472
<nnxnp>	SNP9081	LG5	92.671
<nnxnp>	SNP58135	LG5	92.809
<lmxll>	SNP21630	LG5	93.149
<nnxnp>	SNP4923	LG5	93.169
<hkxhk>	SNP13806	LG5	93.319
<nnxnp>	SNP4572	LG5	93.457
<nnxnp>	SNP4994	LG5	93.82
<hkxhk>	SNP29782	LG5	93.826
<hkxhk>	SNP44243	LG5	94.099
<nnxnp>	SNP49633	LG5	94.117
<hkxhk>	SNP45751	LG5	94.524
<nnxnp>	SNP22754	LG5	94.611
<hkxhk>	SNP7826	LG5	94.836
<hkxhk>	SNP57361	LG5	94.933
<lmxll>	SNP20201	LG5	95.212
<nnxnp>	SNP52873	LG5	95.545
<nnxnp>	SNP27223	LG5	95.791
<lmxll>	SNP52411	LG5	96.91
<hkxhk>	SNP33657	LG5	96.959
<lmxll>	SNP23434	LG5	97.79
<hkxhk>	SNP48568	LG5	98.375
<lmxll>	SNP9135	LG5	98.762
<lmxll>	SNP14509	LG5	99.312
<lmxll>	SNP39035	LG5	100.385
<lmxll>	SNP52678	LG5	100.394
<lmxll>	SNP57936	LG5	100.394
<hkxhk>	SNP60024	LG5	101.051
<lmxll>	SNP39095	LG5	101.187
<lmxll>	SNP27385	LG5	102.302
<nnxnp>	SNP4554	LG5	102.473
<lmxll>	SNP28480	LG5	102.885
<lmxll>	SNP39720	LG5	103.025
<lmxll>	SNP57892	LG5	103.264
<nnxnp>	SNP10839	LG5	103.684
<lmxll>	SNP47355	LG5	103.753
<efxeg>	SSR1952	LG5	103.877
<nnxnp>	SNP42302	LG5	104.174
<nnxnp>	SNP54045	LG5	104.644
<lmxll>	SNP13492	LG5	104.926
<nnxnp>	SNP27750	LG5	105.083
<lmxll>	SNP56403	LG5	105.538
<nnxnp>	SNP61975	LG5	105.739
<lmxll>	SNP4118	LG5	106.166
<lmxll>	SNP55994	LG5	106.36
<lmxll>	SNP22157	LG5	106.546
<lmxll>	SNP3512	LG5	106.647
<lmxll>	SNP44040	LG5	106.896
<lmxll>	SNP35981	LG5	107.026
<lmxll>	SNP9569	LG5	107.198
<lmxll>	SNP58832	LG5	107.462
<nnxnp>	SNP19038	LG5	107.678
<lmxll>	SNP54935	LG5	107.785
<lmxll>	SNP27772	LG5	108.054
<lmxll>	SNP7587	LG5	108.345
<lmxll>	SNP41284	LG5	108.575
<nnxnp>	SNP62148	LG5	108.586
<lmxll>	SNP45147	LG5	108.693
<nnxnp>	SNP58696	LG5	108.908
<lmxll>	SNP25319	LG5	108.922
<nnxnp>	SNP55445	LG5	109.608
<lmxll>	SNP39830	LG5	109.736
<nnxnp>	SNP16409	LG5	110.089
<lmxll>	SNP56224	LG5	110.107
<lmxll>	SNP28207	LG5	111.182
<nnxnp>	SNP63047	LG5	111.461
<lmxll>	SNP45940	LG5	112.095
<hkxhk>	SNP48246	LG5	112.533
<nnxnp>	SNP2815	LG5	112.808
<hkxhk>	SNP18240	LG5	113.551
<lmxll>	SNP28287	LG5	114.101
<lmxll>	SSR14644	LG5	114.596
<lmxll>	SNP48843	LG5	115.601
<lmxll>	SNP42883	LG5	118.695
<nnxnp>	SNP48535	LG5	123.928
<lmxll>	SSR10061	LG5	124.283
<lmxll>	SNP53364	LG5	124.678
<lmxll>	SSR325	LG5	132.817
<nnxnp>	SNP63162	LG6	0
<nnxnp>	SNP9453	LG6	2.704
<nnxnp>	SNP3469	LG6	7.321
<nnxnp>	SNP39251	LG6	9.17
<nnxnp>	SNP20243	LG6	11.105
<nnxnp>	SNP31316	LG6	11.596
<nnxnp>	SNP41287	LG6	11.97
<nnxnp>	SNP61365	LG6	12.389
<nnxnp>	SNP46816	LG6	13.436
<nnxnp>	SNP21585	LG6	13.994
<nnxnp>	SNP10521	LG6	14.476
<nnxnp>	SNP11936	LG6	15.076
<nnxnp>	SNP5506	LG6	15.386
<nnxnp>	SNP3831	LG6	15.673
<nnxnp>	SNP19251	LG6	15.797
<nnxnp>	SNP46500	LG6	16.102
<nnxnp>	SNP2434	LG6	16.292
<nnxnp>	SNP53051	LG6	16.408
<nnxnp>	SNP33332	LG6	16.661
<nnxnp>	SNP2757	LG6	16.987
<nnxnp>	SNP59356	LG6	17.118
<nnxnp>	SNP51947	LG6	17.36
<nnxnp>	SNP29267	LG6	17.934
<nnxnp>	SNP20723	LG6	18.597
<nnxnp>	SNP54859	LG6	19.486
<nnxnp>	SNP30009	LG6	22.257
<nnxnp>	SNP60631	LG6	25.176
<nnxnp>	SNP46861	LG6	26.778
<nnxnp>	SNP4893	LG6	29.06
<nnxnp>	SNP494	LG6	29.801
<lmxll>	SNP37541	LG6	30.019
<nnxnp>	SNP30074	LG6	31.081
<nnxnp>	SNP17549	LG6	31.93
<nnxnp>	SNP55595	LG6	32.656
<lmxll>	SNP17783	LG6	32.804
<nnxnp>	SNP4202	LG6	33.227
<lmxll>	SNP22186	LG6	33.347
<lmxll>	SNP58885	LG6	33.878
<lmxll>	SNP3263	LG6	33.949
<lmxll>	SNP15775	LG6	34.571
<lmxll>	SNP57650	LG6	35.485
<nnxnp>	SNP23686	LG6	35.519
<lmxll>	SNP34044	LG6	35.975
<nnxnp>	SNP54172	LG6	36.58
<lmxll>	SNP26712	LG6	36.614
<nnxnp>	SNP15886	LG6	37.018
<lmxll>	SNP12122	LG6	37.083
<lmxll>	SNP49840	LG6	37.963
<lmxll>	SNP29879	LG6	38.499
<nnxnp>	SNP31494	LG6	38.758
<lmxll>	SNP7855	LG6	39.213
<nnxnp>	SNP16196	LG6	39.626
<lmxll>	SNP56115	LG6	39.699
<lmxll>	SNP57388	LG6	40.092
<nnxnp>	SNP19785	LG6	40.162
<nnxnp>	SNP2297	LG6	40.574
<lmxll>	SNP56116	LG6	40.837
<nnxnp>	SNP40449	LG6	40.992
<nnxnp>	SNP24585	LG6	41.575
<lmxll>	SNP14338	LG6	41.751
<nnxnp>	SNP29080	LG6	41.855
<nnxnp>	SNP58561	LG6	42.215
<lmxll>	SNP13411	LG6	42.396
<nnxnp>	SNP323	LG6	42.535
<lmxll>	SNP51304	LG6	42.808
<nnxnp>	SNP9412	LG6	42.819
<nnxnp>	SNP32895	LG6	43.211
<lmxll>	SNP44177	LG6	43.359
<nnxnp>	SNP13271	LG6	43.416
<lmxll>	SSR5258b	LG6	43.423
<lmxll>	SNP14493	LG6	43.675
<nnxnp>	SNP40823	LG6	43.822
<nnxnp>	SNP15271	LG6	43.891
<nnxnp>	SNP17663	LG6	44.063
<nnxnp>	SNP53070	LG6	44.153
<nnxnp>	SNP38434	LG6	44.279
<nnxnp>	SNP53270	LG6	44.432
<nnxnp>	SNP11937	LG6	44.462
<nnxnp>	SNP27571	LG6	44.549
<lmxll>	SNP41000	LG6	44.603
<nnxnp>	SNP17164	LG6	44.726
<nnxnp>	SNP24082	LG6	44.874
<nnxnp>	SNP5135	LG6	44.983
<nnxnp>	SNP14590	LG6	44.996
<nnxnp>	SNP24896	LG6	45.14
<nnxnp>	SNP25516	LG6	45.318
<lmxll>	SNP17611	LG6	45.333
<nnxnp>	SNP7761	LG6	45.472
<nnxnp>	SNP49443	LG6	45.668
<lmxll>	SNP55265	LG6	45.718
<nnxnp>	SNP51571	LG6	45.909
<nnxnp>	SNP21836	LG6	45.995
<lmxll>	SNP14016	LG6	46.048
<nnxnp>	SNP26690	LG6	46.07
<nnxnp>	SNP23286	LG6	46.192
<lmxll>	SSR5258a	LG6	46.26
<nnxnp>	SNP40005	LG6	46.286
<nnxnp>	SNP61832	LG6	46.286
<nnxnp>	SNP951	LG6	46.286
<hkxhk>	SNP17846	LG6	46.322
<nnxnp>	SNP62072	LG6	46.383
<nnxnp>	SNP29867	LG6	46.508
<nnxnp>	SNP22504	LG6	46.538
<nnxnp>	SNP6512	LG6	46.618
<lmxll>	SNP30094	LG6	46.736
<nnxnp>	SNP51886	LG6	46.766
<nnxnp>	SNP25025	LG6	46.833
<nnxnp>	SNP43055	LG6	46.952
<nnxnp>	SNP58572	LG6	47.001
<lmxll>	SNP51529	LG6	47.049
<nnxnp>	SNP19082	LG6	47.13
<nnxnp>	SNP1299	LG6	47.215
<nnxnp>	SNP31926	LG6	47.419
<nnxnp>	SNP39032	LG6	47.419
<nnxnp>	SNP58120	LG6	47.419
<lmxll>	SNP45879	LG6	47.479
<nnxnp>	SNP7381	LG6	47.601
<lmxll>	SNP33610	LG6	47.8
<nnxnp>	SNP36471	LG6	47.834
<nnxnp>	SNP30803	LG6	47.897
<nnxnp>	SNP46424	LG6	48.033
<nnxnp>	SNP18451	LG6	48.038
<nnxnp>	SNP5390	LG6	48.171
<nnxnp>	SNP61337	LG6	48.171
<lmxll>	SNP49929	LG6	48.29
<nnxnp>	SNP8676	LG6	48.396
<lmxll>	SNP23600	LG6	48.52
<nnxnp>	SNP7987	LG6	48.628
<lmxll>	SNP40683	LG6	48.719
<nnxnp>	SNP38930	LG6	48.792
<nnxnp>	SNP15497	LG6	48.958
<nnxnp>	SSR3956	LG6	49.011
<lmxll>	SNP10733	LG6	49.057
<lmxll>	SNP31249	LG6	49.057
<lmxll>	SNP54289	LG6	49.057
<lmxll>	SNP55312	LG6	49.057
<lmxll>	SNP32583	LG6	49.269
<nnxnp>	SNP46853	LG6	49.404
<lmxll>	SNP14047	LG6	49.594
<nnxnp>	SNP44238	LG6	49.69
<lmxll>	SNP4552	LG6	49.983
<nnxnp>	SNP30642	LG6	50.257
<nnxnp>	SNP15352	LG6	50.441
<lmxll>	SNP56661	LG6	50.573
<lmxll>	SNP13607	LG6	50.769
<lmxll>	SNP19325	LG6	51.023
<nnxnp>	SNP26436	LG6	51.4
<lmxll>	SNP7830	LG6	51.421
<lmxll>	SNP50138	LG6	51.621
<efxeg>	SSR3957	LG6	51.724
<nnxnp>	SNP44773	LG6	51.786
<lmxll>	SNP42651	LG6	52.091
<nnxnp>	SNP22634	LG6	52.354
<nnxnp>	SNP2518	LG6	52.533
<nnxnp>	SNP8446	LG6	52.808
<nnxnp>	SNP56341	LG6	53.16
<lmxll>	SNP13445	LG6	53.236
<lmxll>	SNP17852	LG6	53.591
<nnxnp>	SNP1774	LG6	53.63
<nnxnp>	SNP20064	LG6	53.907
<nnxnp>	SNP52235	LG6	54.321
<nnxnp>	SNP3110	LG6	54.528
<lmxll>	SNP29313	LG6	54.789
<lmxll>	SNP38366	LG6	54.966
<nnxnp>	SNP20109	LG6	55.4
<lmxll>	SNP20931	LG6	55.747
<hkxhk>	SNP21501	LG6	56.866
<lmxll>	SNP46629	LG6	56.977
<hkxhk>	SNP38583	LG6	57.069
<lmxll>	SNP6010	LG6	57.477
<hkxhk>	SNP10584	LG6	57.586
<hkxhk>	SNP34645	LG6	58.222
<hkxhk>	SNP35741	LG6	58.711
<hkxhk>	SNP34992	LG6	58.898
<hkxhk>	SNP40357	LG6	58.917
<hkxhk>	SNP36699	LG6	59.139
<hkxhk>	SNP55796	LG6	59.251
<hkxhk>	SNP40218	LG6	59.302
<lmxll>	SNP27725	LG6	59.336
<hkxhk>	SNP63203	LG6	59.363
<hkxhk>	SNP55380	LG6	59.413
<hkxhk>	SNP30369	LG6	59.5
<hkxhk>	SNP51125	LG6	59.601
<hkxhk>	SNP35697	LG6	59.727
<hkxhk>	SNP53230	LG6	59.79
<hkxhk>	SNP46342	LG6	59.809
<hkxhk>	SNP7332	LG6	59.919
<hkxhk>	SNP157	LG6	60.016
<hkxhk>	SNP2824	LG6	60.093
<hkxhk>	SNP3055	LG6	60.177
<hkxhk>	SNP22245	LG6	60.429
<hkxhk>	SNP56686	LG6	60.604
<nnxnp>	SNP25563	LG6	60.773
<hkxhk>	SNP9086	LG6	60.815
<hkxhk>	SNP20027	LG6	61.087
<hkxhk>	SNP30132	LG6	61.214
<hkxhk>	SNP452	LG6	61.437
<hkxhk>	SNP21015	LG6	61.627
<hkxhk>	SNP21372	LG6	61.836
<lmxll>	SNP56003	LG6	61.905
<hkxhk>	SNP11587	LG6	62.001
<hkxhk>	SNP14663	LG6	62.18
<hkxhk>	SNP41439	LG6	62.393
<nnxnp>	SNP62002	LG6	62.579
<hkxhk>	SNP35901	LG6	62.894
<nnxnp>	SSR23320	LG6	63.085
<lmxll>	SNP52269	LG6	63.379
<nnxnp>	SNP40619	LG6	63.42
<nnxnp>	SNP41291	LG6	63.68
<nnxnp>	SNP54844	LG6	64.052
<hkxhk>	SNP33320	LG6	64.174
<lmxll>	SNP55260	LG6	64.925
<nnxnp>	SNP62513	LG6	64.972
<lmxll>	SNP8473	LG6	65.285
<nnxnp>	SNP30069	LG6	65.482
<nnxnp>	SNP21645	LG6	65.736
<lmxll>	SNP39067	LG6	65.986
<lmxll>	SNP49288	LG6	66.624
<nnxnp>	SNP8455	LG6	66.727
<lmxll>	SNP42539	LG6	67.19
<lmxll>	SNP8728	LG6	67.22
<nnxnp>	SNP9645	LG6	68.05
<lmxll>	SNP44942	LG6	68.162
<lmxll>	SNP31072	LG6	68.427
<lmxll>	SNP24289	LG6	69.109
<efxeg>	SSR17002	LG6	69.304
<lmxll>	SNP7095	LG6	69.572
<lmxll>	SNP7400	LG6	69.725
<nnxnp>	SNP62317	LG6	69.741
<hkxhk>	SNP35104	LG6	70.199
<hkxhk>	SNP40393	LG6	70.618
<nnxnp>	SNP30699	LG6	70.693
<lmxll>	SNP14734	LG6	71.219
<hkxhk>	SNP44898	LG6	71.32
<nnxnp>	SNP7408	LG6	71.63
<lmxll>	SNP53137	LG6	71.743
<hkxhk>	SNP42341	LG6	71.981
<lmxll>	SNP56467	LG6	72.253
<nnxnp>	SNP46163	LG6	72.29
<nnxnp>	SNP12802	LG6	73.211
<lmxll>	SNP48036	LG6	73.531
<lmxll>	SNP20808	LG6	73.63
<hkxhk>	SNP18408	LG6	73.73
<hkxhk>	SNP21543	LG6	74.135
<abxcd>	SSR6099	LG6	74.856
<lmxll>	SNP49631	LG6	74.9
<hkxhk>	SNP2769	LG6	75.254
<lmxll>	SNP48226	LG6	75.728
<lmxll>	SNP52946	LG6	76.332
<lmxll>	SNP14249	LG6	76.578
<lmxll>	SNP5141	LG6	77.634
<efxeg>	SSR16728	LG6	77.681
<lmxll>	SNP60003	LG6	78.885
<lmxll>	SNP36655	LG6	79.157
<hkxhk>	SNP63199	LG6	79.483
<lmxll>	SNP52708	LG6	79.944
<abxcd>	SSR23965	LG6	79.975
<nnxnp>	SNP15157	LG6	82.118
<hkxhk>	SNP50010	LG6	82.647
<efxeg>	SSR29525	LG6	82.975
<nnxnp>	SNP19675	LG6	83.087
<hkxhk>	SNP56595	LG6	83.996
<lmxll>	SNP44464	LG6	84.019
<lmxll>	SNP18155	LG6	84.397
<lmxll>	SNP41827	LG6	85.379
<lmxll>	SNP33939	LG6	85.954
<lmxll>	SNP11786	LG6	86.875
<hkxhk>	SNP44250	LG6	86.919
<lmxll>	SNP34096	LG6	88.656
<lmxll>	SNP54118	LG6	90.083
<lmxll>	SNP3928	LG6	90.647
<efxeg>	SSR3133	LG6	90.959
<lmxll>	SNP43183	LG6	91.573
<lmxll>	SNP50810	LG6	92.573
<lmxll>	SNP43541	LG6	93.575
<lmxll>	SNP6197	LG6	95.587
<lmxll>	SNP51420	LG6	96.644
<abxcd>	SSR28482	LG6	100.241
<lmxll>	SNP39076	LG6	101.414
<nnxnp>	SNP34916	LG7	0
<nnxnp>	SNP37663	LG7	1.968
<lmxll>	SNP5795	LG7	2.625
<nnxnp>	SNP35006	LG7	2.89
<nnxnp>	SNP52785	LG7	3.83
<lmxll>	SNP33773	LG7	8.045
<nnxnp>	SNP24273	LG7	11.135
<lmxll>	SNP3134	LG7	12.266
<lmxll>	SNP2198	LG7	12.596
<lmxll>	SNP23051	LG7	14.551
<nnxnp>	SNP59630	LG7	14.64
<nnxnp>	SNP11666	LG7	15.976
<hkxhk>	SNP39473	LG7	16.351
<lmxll>	SNP42620	LG7	16.964
<lmxll>	SNP9457	LG7	17.979
<nnxnp>	SNP37391	LG7	18.025
<lmxll>	SNP50340	LG7	18.5
<nnxnp>	SNP56939	LG7	18.556
<lmxll>	SNP38395	LG7	18.952
<nnxnp>	SNP53283	LG7	18.968
<nnxnp>	SNP19409	LG7	19.195
<nnxnp>	SNP32859	LG7	19.485
<lmxll>	SNP49165	LG7	19.518
<lmxll>	SNP9941	LG7	19.765
<nnxnp>	SNP30994	LG7	19.969
<lmxll>	SNP32695	LG7	20.102
<nnxnp>	SNP29063	LG7	20.227
<nnxnp>	SNP26765	LG7	20.546
<nnxnp>	SNP17467	LG7	20.684
<lmxll>	SNP19541	LG7	20.73
<nnxnp>	SNP42063	LG7	20.847
<nnxnp>	SNP566	LG7	21.039
<lmxll>	SNP39104	LG7	21.089
<nnxnp>	SNP37040	LG7	21.157
<nnxnp>	SNP45230	LG7	21.302
<lmxll>	SNP11305	LG7	21.457
<lmxll>	SNP10560	LG7	21.485
<nnxnp>	SNP31242	LG7	21.521
<nnxnp>	SNP1149	LG7	21.628
<nnxnp>	SNP19311	LG7	21.628
<nnxnp>	SNP52570	LG7	21.628
<lmxll>	SNP39513	LG7	21.637
<lmxll>	SNP52469	LG7	21.867
<nnxnp>	SNP13811	LG7	21.878
<nnxnp>	SNP21010	LG7	21.878
<nnxnp>	SNP51244	LG7	21.878
<lmxll>	SNP27871	LG7	22.25
<hkxhk>	SNP60490	LG7	22.319
<nnxnp>	SNP48390	LG7	22.469
<lmxll>	SNP35292	LG7	22.48
<lmxll>	SNP25622	LG7	22.494
<lmxll>	SNP60912	LG7	22.686
<nnxnp>	SNP46898	LG7	22.778
[truncated: 954 more rows]

## Sheet: S6
Table S6: Genomic comparison between 'Raleigh' St. Augustinegrass linkage groups and foxtail millet genome.
Locus name	LG	LG position (cM)	Foxtail millet chromosome	Location on chromosome (bp)
SNP10127	RLG1	57.978	chr5	46093013
SNP10174	RLG1	30.583	chr1	9868096
SNP10660	RLG1	112.299	chr1	45610305
SNP11035	RLG1	106.946	chr1	42733489
SNP11626	RLG1	124.272	chr1	47671815
SNP1207	RLG1	59.077	chr1	25667035
SNP13706	RLG1	105.396	chr1	40870588
SNP13785	RLG1	65.205	chr1	28288101
SNP14461	RLG1	86.876	chr1	39720996
SNP14989	RLG1	78.41	chr1	34582501
SNP16331	RLG1	145.461	chr1	47339439
SNP16629	RLG1	57.823	chr1	21703641
SNP17308	RLG1	24.444	chr1	10139683
SNP17811	RLG1	98.786	chr1	36471330
SNP1801	RLG1	86.318	chr1	37990291
SNP18541	RLG1	25.711	chr1	10121829
SNP19956	RLG1	57.762	chr1	19652503
SNP20172	RLG1	52.906	chr1	12657713
SNP21268	RLG1	87.138	chr1	38526827
SNP21579	RLG1	39.761	chr1	3919082
SNP22086	RLG1	11.452	chr1	149072
SNP2209	RLG1	76.665	chr1	33475617
SNP2235	RLG1	106.098	chr1	42470925
SNP23280	RLG1	88.918	chr1	39414043
SNP24188	RLG1	95.869	chr1	38434453
SNP24196	RLG1	13.123	chr7	2928785
SNP25922	RLG1	88.073	chr1	39231169
SNP2755	RLG1	110.112	chr1	42840988
SNP29996	RLG1	29.15	chr1	9727434
SNP31099	RLG1	87.138	chr5	48467571
SNP3632	RLG1	43.021	chr2	1795351
SNP36481	RLG1	34.538	chr1	8838459
SNP36677	RLG1	102.105	chr1	43406516
SNP3740	RLG1	58.856	chr1	15544932
SNP39042	RLG1	53.785	chr1	1481952
SNP39964	RLG1	123.292	chr1	47585209
SNP41488	RLG1	41.129	chr1	2900298
SNP41541	RLG1	55.775	chr1	12742964
SNP42758	RLG1	45.302	chr1	6053647
SNP42771	RLG1	59.262	chr1	25264427
SNP44527	RLG1	67.409	chr1	28326851
SNP44711	RLG1	39.443	chr1	3858427
SNP46409	RLG1	42.015	chr1	3103909
SNP47257	RLG1	9.582	chr1	12440660
SNP48480	RLG1	16.787	chr1	11671377
SNP49663	RLG1	19.15	chr1	11597360
SNP5027	RLG1	12.163	chr1	214498
SNP51052	RLG1	86.096	chr1	37880076
SNP51116	RLG1	29.94	chr1	9678961
SNP51180	RLG1	104.825	chr1	41529163
SNP51740	RLG1	53.151	chr1	12935842
SNP5205	RLG1	80.235	chr1	34975035
SNP5334	RLG1	13.372	chr1	74401
SNP53464	RLG1	101.213	chr1	40392731
SNP5406	RLG1	61.69	chr1	17427264
SNP54078	RLG1	71.071	chr1	28051748
SNP56185	RLG1	86.318	chr1	37306981
SNP56268	RLG1	123.679	chr1	47235161
SNP56382	RLG1	137.823	chr1	47450046
SNP57148	RLG1	48.88	chr1	2897145
SNP58713	RLG1	132.507	chr1	46378594
SNP59471	RLG1	48.323	chr6	239133
SNP60507	RLG1	6.819	chr1	139272
SNP6182	RLG1	13.997	chr1	12171254
SNP62047	RLG1	111.551	chr1	45493944
SNP6815	RLG1	36.754	chr1	8.32531e+06
SNP6987	RLG1	122.544	chr1	47318702
SNP7048	RLG1	87.138	chr1	38798963
SNP8153	RLG1	84.216	chr1	36367962
SNP8192	RLG1	57.701	chr1	25382802
SNP8458	RLG1	88.343	chr1	38849647
SNP8674	RLG1	15.34	chr1	11870491
SNP8686	RLG1	28.433	chr1	9885343
SNP9584	RLG1	90.059	chr1	36396259
SNP9608	RLG1	57.019	chr1	14625505
SNP10078	RLG2	107.995	chr2	35552206
SNP10503	RLG2	38.706	chr2	2999123
SNP10988	RLG2	122.518	chr2	46949417
SNP11735	RLG2	100.88	chr2	3.21863e+07
SNP12089	RLG2	152.738	chr2	54498546
SNP12096	RLG2	110.483	chr2	36823750
SNP12704	RLG2	121.273	chr2	46134836
SNP13224	RLG2	159.772	chr2	55104426
SNP13385	RLG2	124.041	chr2	46498492
SNP14073	RLG2	111.578	chr2	38974801
SNP16642	RLG2	160.692	chr2	55271948
SNP18022	RLG2	137.828	chr9	65028446
SNP18362	RLG2	158.089	chr2	55559114
SNP19478	RLG2	157.353	chr2	54726058
SNP19704	RLG2	65.956	chr2	9894378
SNP2000	RLG2	112.22	chr2	37968268
SNP20619	RLG2	99.124	chr2	32347189
SNP2069	RLG2	105.496	chr2	33211008
SNP20728	RLG2	146.621	chr2	55506009
SNP23436	RLG2	111.464	chr9	48088651
SNP24840	RLG2	8.147	chr2	303592
SNP27022	RLG2	123.677	chr2	47382831
SNP2772	RLG2	116.806	chr2	41215072
SNP27846	RLG2	104.997	chr2	34102841
SNP27849	RLG2	132.964	chr2	52436387
SNP28169	RLG2	10.989	chr2	224547
SNP28862	RLG2	19.873	chr2	1799616
SNP29451	RLG2	87.15	chr2	11726790
SNP30763	RLG2	70.865	chr2	45856960
SNP3162	RLG2	116.479	chr2	41299339
SNP32321	RLG2	92.52	chr2	3.29992e+07
SNP32556	RLG2	120.158	chr2	44338444
SNP32740	RLG2	118.05	chr2	41962490
SNP32786	RLG2	122.824	chr2	47048170
SNP3378	RLG2	142.871	chr2	54020987
SNP33904	RLG2	128.582	chr2	51744158
SNP35031	RLG2	47.373	chr2	3377276
SNP35369	RLG2	128.374	chr2	51307321
SNP3559	RLG2	104.557	chr2	34149557
SNP36095	RLG2	106.555	chr2	22429636
SNP37584	RLG2	111.306	chr2	41744293
SNP37695	RLG2	113.359	chr2	40855265
SNP38649	RLG2	119.51	chr7	28900173
SNP38796	RLG2	119.742	chr2	44710463
SNP38959	RLG2	117.771	chr2	43394656
SNP41386	RLG2	109.144	chr2	35857891
SNP41653	RLG2	129.036	chr2	51006213
SNP4629	RLG2	126.245	chr2	50143491
SNP47032	RLG2	114.821	chr2	40842478
SNP47931	RLG2	146.621	chr2	55188012
SNP48216	RLG2	112.297	chr2	39969411
SNP48518	RLG2	139.356	chr2	53591500
SNP48958	RLG2	6.232	chr2	214603
SNP51510	RLG2	119.084	chr2	42766753
SNP52062	RLG2	130.964	chr2	51429905
SNP52568	RLG2	113.826	chr2	40095702
SNP52831	RLG2	117.005	chr2	41302987
SNP53397	RLG2	0	chr2	17702503
SNP54137	RLG2	58.433	chr2	7713227
SNP54791	RLG2	142.679	chr2	54062118
SNP54898	RLG2	140.47	chr2	53725941
SNP56006	RLG2	131.849	chr2	52444584
SNP56253	RLG2	86.743	chr2	12448145
SNP56848	RLG2	126.865	chr2	49619907
SNP57434	RLG2	110.228	chr2	36798459
SNP57924	RLG2	102.437	chr2	3.22526e+07
SNP58143	RLG2	108.996	chr2	35366767
SNP58538	RLG2	111.692	chr2	38739708
SNP58623	RLG2	118.27	chr2	44229864
SNP59194	RLG2	118.079	chr2	43161149
SNP59217	RLG2	143.686	chr2	53978939
SNP59427	RLG2	151.095	chr2	54702677
SNP61871	RLG2	140.987	chr2	53740456
SNP62544	RLG2	136.159	chr2	52973713
SNP62827	RLG2	148.909	chr2	55506043
SNP6801	RLG2	31.673	chr2	1247961
SNP7337	RLG2	48.828	chr2	3460541
SNP7771	RLG2	130.588	chr2	52344547
SNP928	RLG2	126.125	chr2	49685027
SNP10789	RLG3	56.374	chr3	3805905
SNP11728	RLG3	154.659	chr3	54125872
SNP12001	RLG3	43.387	chr3	7373046
SNP12010	RLG3	33.755	chr7	39599871
SNP1496	RLG3	39.822	chr7	37160236
SNP15095	RLG3	0	chr9	58210298
SNP16045	RLG3	144.036	chr3	51528213
SNP16688	RLG3	97.918	chr3	26672723
SNP17334	RLG3	91.429	chr3	21578217
SNP19804	RLG3	90.288	chr3	20799268
SNP21454	RLG3	83.702	chr3	10326815
SNP23917	RLG3	97.038	chr3	24169701
SNP2497	RLG3	42.075	chr3	7421666
SNP25761	RLG3	90.742	chr3	21517282
SNP26567	RLG3	67.962	chr3	4404989
SNP28294	RLG3	164.21	chr3	53057195
SNP29259	RLG3	91.745	chr3	19214457
SNP29604	RLG3	93.64	chr3	23793149
SNP29714	RLG3	25.105	chr7	41113385
SNP30455	RLG3	64.236	chr3	3856618
SNP31855	RLG3	71.635	chr7	36303756
SNP32591	RLG3	83.092	chr3	12118265
SNP327	RLG3	58.987	chr3	4751352
SNP33440	RLG3	125.703	chr7	770061
SNP339	RLG3	24.348	chr7	41086258
SNP34006	RLG3	40.205	chr7	37587744
SNP34354	RLG3	25.914	chr7	41163696
SNP35590	RLG3	172.527	chr3	53795488
SNP35780	RLG3	23.322	chr7	40950483
SNP37105	RLG3	171.464	chr3	52772000
SNP37615	RLG3	135.042	chr3	46003186
SNP37712	RLG3	171.97	chr3	52733402
SNP37806	RLG3	175.758	chr3	53450233
SNP37980	RLG3	67.482	chr3	4352643
SNP40803	RLG3	81.92	chr3	10056578
SNP42053	RLG3	73.073	chr7	36585878
SNP42413	RLG3	129.071	chr3	45846291
SNP42625	RLG3	44.607	chr3	6713228
SNP4272	RLG3	36.348	chr2	33400689
SNP42846	RLG3	142.051	chr3	51122511
SNP44338	RLG3	94.361	chr3	23795207
SNP46690	RLG3	76.05	chr3	7983426
SNP47018	RLG3	169.948	chr3	53223797
SNP47138	RLG3	81.686	chr3	9962526
SNP4721	RLG3	117.38	chr3	48264261
SNP47382	RLG3	133.792	chr3	45250700
SNP47505	RLG3	173.76	chr3	53225626
SNP48096	RLG3	44.995	chr3	7268676
SNP49855	RLG3	60.482	chr3	3131630
SNP50	RLG3	78.042	chr3	9469221
SNP50368	RLG3	131.596	chr3	44485911
SNP50994	RLG3	91.279	chr3	21613354
SNP51519	RLG3	80.905	chr3	9921890
SNP5164	RLG3	119.097	chr3	44998374
SNP51684	RLG3	79.262	chr3	9926948
SNP52182	RLG3	191.413	chr3	53435220
SNP53571	RLG3	82.467	chr3	9658020
SNP53890	RLG3	86.347	chr3	13596361
SNP53939	RLG3	160.899	chr3	52230022
SNP56419	RLG3	133.103	chr3	44103399
SNP56520	RLG3	79.81	chr3	11912167
SNP56639	RLG3	66.612	chr3	4384474
SNP56801	RLG3	82.927	chr3	11648248
SNP57620	RLG3	32.702	chr7	39646501
SNP57651	RLG3	84.414	chr3	10324574
SNP60360	RLG3	101.323	chr3	26434646
SNP60375	RLG3	87.382	chr3	13162362
SNP60841	RLG3	123.006	chr3	47641663
SNP6092	RLG3	77.8	chr3	8242467
SNP61714	RLG3	40.936	chr7	37064730
SNP62972	RLG3	169.482	chr3	53451570
SNP6601	RLG3	76.632	chr3	12644307
SNP7934	RLG3	80.236	chr3	9332187
SNP794	RLG3	136.874	chr4	13742032
SNP8590	RLG3	74.977	chr3	11279073
SNP8820	RLG3	121.845	chr3	48488209
SNP883	RLG3	69.133	chr3	4495677
SNP913	RLG3	51.174	chr1	2873893
SNP9328	RLG3	62.052	chr3	3851698
SNP9396	RLG3	102.603	chr3	25269764
SNP9768	RLG3	54.789	chr3	4947214
SNP11350	RLG4	25.534	chr4	2898170
SNP12627	RLG4	31.221	chr4	29994120
SNP13052	RLG4	72.947	chr4	44391015
SNP14462	RLG4	31.516	chr4	26936559
SNP16376	RLG4	85.223	chr4	41542378
SNP16772	RLG4	28.361	chr4	10167933
SNP17579	RLG4	37.47	chr4	37903887
SNP17954	RLG4	11.432	chr4	5935677
SNP19327	RLG4	29.313	chr4	14791153
SNP2911	RLG4	32.513	chr4	40399873
SNP31083	RLG4	48.122	chr4	36358853
SNP31509	RLG4	30.29	chr4	13410507
SNP31546	RLG4	10.57	chr4	2804772
SNP32076	RLG4	30.597	chr5	6706444
SNP32538	RLG4	31.221	chr4	3.25555e+07
SNP33039	RLG4	74.925	chr4	44828368
SNP38252	RLG4	22.192	chr4	15877622
SNP38623	RLG4	75.418	chr4	44433448
SNP39154	RLG4	29.69	chr4	19229995
SNP40865	RLG4	22.484	chr4	8887805
SNP41044	RLG4	23.187	chr4	15780797
SNP4146	RLG4	78.016	chr4	45237741
SNP42067	RLG4	74.269	chr4	44792601
SNP45719	RLG4	37.301	chr4	38219058
SNP45912	RLG4	33.763	chr4	14814955
SNP46542	RLG4	21.421	chr4	9382607
SNP46688	RLG4	73.266	chr4	44363170
SNP46703	RLG4	18.273	chr4	4644868
SNP47984	RLG4	39.387	chr4	37717827
SNP4880	RLG4	40.636	chr4	39324560
SNP48944	RLG4	73.919	chr4	44912913
SNP50502	RLG4	38.094	chr4	37856960
SNP51619	RLG4	60.034	chr4	42757101
SNP51720	RLG4	70.679	chr4	43672558
SNP54030	RLG4	73.901	chr4	45264049
SNP55568	RLG4	7.924	chr4	2364574
SNP57803	RLG4	41.405	chr4	37623852
SNP5848	RLG4	24.601	chr4	7713005
SNP59548	RLG4	0	chr4	1376392
SNP61733	RLG4	39.841	chr4	37842084
SNP7783	RLG4	26.323	chr4	11709806
SNP7812	RLG4	73.266	chr4	44280573
SNP8668	RLG4	27.577	chr4	10182896
SNP8743	RLG4	31.02	chr2	7804281
SNP15585	RLG5	60.985	chr5	8896850
SNP1645	RLG5	25.521	chr5	14496361
SNP18635	RLG5	38.527	chr5	11102176
SNP20201	RLG5	96.55	chr5	36824082
SNP20248	RLG5	28.281	chr9	27970026
SNP21630	RLG5	94.571	chr5	35888843
SNP22046	RLG5	29.319	chr5	12980726
SNP22603	RLG5	32.71	chr5	12354023
SNP22764	RLG5	90.918	chr5	34218540
SNP23434	RLG5	99.597	chr5	38252799
SNP23976	RLG5	76.265	chr7	3.23725e+07
SNP24133	RLG5	62.419	chr5	8201395
SNP24559	RLG5	78.569	chr5	25713221
SNP26577	RLG5	106.734	chr5	8668238
SNP27385	RLG5	102.059	chr5	40959507
SNP27772	RLG5	109.846	chr5	43734347
SNP28287	RLG5	115.726	chr5	44812295
SNP28480	RLG5	104.15	chr2	9924811
SNP31386	RLG5	27.325	chr5	13810713
SNP32575	RLG5	28.507	chr5	13095587
SNP34455	RLG5	39.097	chr5	10838906
SNP34666	RLG5	61.45	chr7	37615475
SNP35981	RLG5	107.942	chr5	45101843
SNP36082	RLG5	22.376	chr5	841401
SNP36953	RLG5	36.821	chr6	42369920
SNP3775	RLG5	21.999	chr5	416607
SNP38121	RLG5	21.331	chr5	1379715
SNP39035	RLG5	102.066	chr5	39313102
SNP39095	RLG5	102.859	chr5	40214170
SNP39720	RLG5	104.6	chr5	41480694
SNP4118	RLG5	106.692	chr5	47309510
SNP41284	RLG5	109.373	chr5	46560660
SNP41770	RLG5	32.292	chr5	12190586
SNP43817	RLG5	80.715	chr5	1.61003e+07
SNP44040	RLG5	107.414	chr5	46852783
SNP45147	RLG5	108.601	chr5	43299874
SNP45395	RLG5	25.462	chr5	14695779
SNP45940	RLG5	113.624	chr5	43107244
SNP46579	RLG5	92.712	chr5	35689680
SNP47309	RLG5	20.565	chr5	581628
SNP47355	RLG5	104.808	chr5	41271891
SNP48802	RLG5	25.556	chr5	14517895
SNP49470	RLG5	34.176	chr5	12022859
SNP50815	RLG5	19.373	chr5	1452549
SNP52411	RLG5	97.855	chr5	37670466
SNP52678	RLG5	102.069	chr5	40134331
SNP53227	RLG5	25.428	chr5	14210406
SNP53998	RLG5	5.213	chr5	14774623
SNP54188	RLG5	84.132	chr5	29961544
SNP55921	RLG5	46.769	chr5	10591915
SNP55994	RLG5	107.334	chr5	48038317
SNP56224	RLG5	110.622	chr5	42830657
SNP57126	RLG5	73.81	chr5	1955439
SNP57936	RLG5	102.069	chr5	40143098
SNP62729	RLG5	31.721	chr5	12233137
SNP6790	RLG5	74.177	chr5	2927948
SNP6839	RLG5	87.443	chr5	35961076
SNP7000	RLG5	71.192	chr5	20768536
SNP7587	RLG5	110.158	chr9	50524457
SNP7609	RLG5	21.999	chr5	152069
SNP7925	RLG5	38.26	chr5	10843273
SNP8601	RLG5	34.436	chr5	11996012
SNP9135	RLG5	100.12	chr5	38525112
SNP9569	RLG5	108.742	chr5	45003675
SNP9655	RLG5	79.28	chr5	55101005
SNP10733	RLG6	61.872	chr6	23032230
SNP13445	RLG6	45.878	chr6	5330713
SNP14047	RLG6	62.241	chr6	27170493
SNP14734	RLG6	17.12	chr6	70927
SNP15775	RLG6	40.292	chr7	41793415
SNP20931	RLG6	32.027	chr6	10238834
SNP23600	RLG6	60.341	chr6	21498757
SNP24289	RLG6	21.855	chr6	95052
SNP29879	RLG6	51.934	chr9	498073
SNP33610	RLG6	63.847	chr6	16963355
SNP34044	RLG6	45.162	chr6	5082897
SNP34096	RLG6	102.483	chr6	42043344
SNP37541	RLG6	36.395	chr6	7630688
SNP39076	RLG6	115.264	chr6	43315205
SNP40683	RLG6	61.995	chr6	21689014
SNP41000	RLG6	58.627	chr6	1428929
SNP42539	RLG6	25.367	chr6	9498656
SNP42651	RLG6	67.729	chr5	8850038
SNP43183	RLG6	104.496	chr6	43451480
SNP43541	RLG6	107.325	chr6	43337686
SNP44464	RLG6	98.511	chr6	41264370
SNP44942	RLG6	81.645	chr6	38584003
SNP48036	RLG6	19.641	chr6	100571
SNP49840	RLG6	76.343	chr6	7397748
SNP49929	RLG6	61.045	chr3	12776020
SNP51420	RLG6	109.223	chr6	43457405
SNP53137	RLG6	84.451	chr6	38907378
SNP54289	RLG6	61.872	chr6	20991224
SNP55260	RLG6	28.108	chr6	9697020
SNP55312	RLG6	61.872	chr6	28277067
SNP57650	RLG6	34.135	chr6	9449083
SNP58885	RLG6	39.75	chr6	7686463
SNP7095	RLG6	21.093	chr6	108639
SNP7830	RLG6	60.759	chr6	19890571
SNP11305	RLG7	97.256	chr3	2113417
SNP11700	RLG7	91.446	chr7	35398500
SNP12657	RLG7	25.199	chr7	3877145
SNP14035	RLG7	63.851	chr7	34206427
SNP14400	RLG7	75.657	chr7	31375093
SNP1531	RLG7	93.358	chr3	2462418
SNP15865	RLG7	71.905	chr7	29528527
SNP18523	RLG7	56.442	chr7	28570761
SNP18554	RLG7	22.062	chr5	10102978
SNP19222	RLG7	40.698	chr7	22131673
SNP19541	RLG7	97.959	chr3	883823
SNP19577	RLG7	68.443	chr7	27840535
SNP20332	RLG7	22.616	chr7	5000804
SNP22352	RLG7	23.862	chr7	7680866
SNP23051	RLG7	14.317	chr3	45768302
SNP23457	RLG7	75.442	chr7	32014873
SNP23519	RLG7	73.198	chr7	29553232
SNP24069	RLG7	87.531	chr7	34952039
SNP25326	RLG7	75.147	chr7	32005808
SNP25622	RLG7	22.267	chr7	7846623
SNP26957	RLG7	27.613	chr7	17373992
SNP27287	RLG7	86.764	chr3	424881
SNP27871	RLG7	99.467	chr3	2399320
SNP28050	RLG7	54.282	chr7	26165285
SNP28515	RLG7	41.842	chr7	26752483
SNP29880	RLG7	77.114	chr7	32069232
SNP31209	RLG7	58.433	chr7	28521795
SNP3134	RLG7	107.139	chr3	1430874
SNP31444	RLG7	44.843	chr7	21829296
SNP31950	RLG7	17.656	chr3	3.21629e+07
SNP32470	RLG7	62.862	chr7	3.31981e+07
SNP32567	RLG7	74.093	chr7	31027278
SNP32936	RLG7	61.837	chr7	23625826
SNP3450	RLG7	68.548	chr7	27996685
SNP34963	RLG7	69.079	chr7	27679382
SNP350	RLG7	51.272	chr7	25401558
SNP35292	RLG7	96.497	chr3	1771143
SNP36068	RLG7	46.976	chr7	22430865
SNP36411	RLG7	48.685	chr7	23411705
SNP36538	RLG7	76.183	chr7	31852579
SNP37136	RLG7	84.083	chr3	29913
SNP38269	RLG7	23.778	chr7	13134240
SNP38793	RLG7	69.844	chr7	28772677
SNP39513	RLG7	98.666	chr3	2194228
SNP39763	RLG7	45.069	chr7	21436209
SNP40772	RLG7	23.498	chr7	3989106
SNP41068	RLG7	75.067	chr7	31286999
SNP41124	RLG7	73.562	chr7	29165681
SNP42318	RLG7	70.634	chr7	28865726
SNP42328	RLG7	71.692	chr7	30644585
SNP42532	RLG7	92.439	chr7	24958263
SNP42943	RLG7	89.693	chr7	35130461
SNP42947	RLG7	86.428	chr3	963160
SNP43079	RLG7	79.413	chr7	31520834
SNP43289	RLG7	74.859	chr7	32318413
SNP43666	RLG7	78.155	chr7	3.25277e+07
SNP4392	RLG7	58.045	chr7	28802880
SNP44100	RLG7	66.774	chr7	28445141
SNP44580	RLG7	70.053	chr7	28993087
SNP45336	RLG7	66.079	chr7	27757576
SNP45406	RLG7	80.953	chr7	33676661
SNP45703	RLG7	67.973	chr7	28056834
SNP46771	RLG7	60.309	chr7	34528243
SNP47014	RLG7	25.854	chr1	2130047
SNP48260	RLG7	22.851	chr7	16006438
SNP48444	RLG7	74.57	chr7	30853981
SNP49165	RLG7	20.236	chr7	4273821
SNP50394	RLG7	72.209	chr7	30456001
SNP51128	RLG7	87.943	chr7	34967240
SNP52469	RLG7	20.638	chr4	33856491
SNP54505	RLG7	85.651	chr3	38788
SNP56776	RLG7	52.6	chr7	25842999
SNP5795	RLG7	0	chr1	27441993
SNP60056	RLG7	69.587	chr9	43600278
SNP60912	RLG7	23.3	chr2	23075300
SNP61642	RLG7	86.004	chr7	35680764
SNP6198	RLG7	79.774	chr7	3.25147e+07
SNP62063	RLG7	55.337	chr7	27456967
SNP62415	RLG7	35.056	chr9	50984687
SNP62645	RLG7	84.791	chr7	34735160
SNP6754	RLG7	62.349	chr7	34696676
SNP7467	RLG7	42.54	chr7	25613477
SNP7974	RLG7	88.23	chr7	34868313
SNP9136	RLG7	17.136	chr7	25604171
SNP9457	RLG7	100.415	chr3	2288550
SNP9648	RLG7	78.507	chr7	33043636
SNP9752	RLG7	55.593	chr7	27526204
SNP9831	RLG7	7.538	chr7	33576544
SNP9941	RLG7	98.891	chr3	919379
SNP12025	RLG8	44.077	chr8	10725797
SNP12618	RLG8	72.866	chr8	34957374
SNP12871	RLG8	97.49	chr8	19448495
SNP13860	RLG8	66.292	chr8	26770977
SNP13898	RLG8	123.123	chr8	49756255
SNP14107	RLG8	98.966	chr9	18102814
SNP14138	RLG8	96.365	chr8	43727232
SNP14368	RLG8	87.447	chr8	39881019
SNP16790	RLG8	131.848	chr5	8863780
SNP16813	RLG8	130.664	chr8	34649071
SNP18818	RLG8	48.919	chr8	12333917
SNP19039	RLG8	74.76	chr8	36050818
SNP1921	RLG8	92.558	chr8	41424415
SNP19245	RLG8	66.733	chr8	17861300
SNP21369	RLG8	22.071	chr8	2465325
SNP21803	RLG8	70.338	chr8	32870430
SNP24197	RLG8	111.466	chr8	34649457
SNP24979	RLG8	78.209	chr8	36799499
SNP25047	RLG8	68.89	chr8	31413328
SNP25415	RLG8	85.099	chr8	38537589
SNP25484	RLG8	89.506	chr9	14889247
SNP25632	RLG8	84.755	chr8	38273672
SNP26755	RLG8	68.357	chr8	26811375
SNP27394	RLG8	124.068	chr8	47143022
SNP28449	RLG8	86.396	chr8	38439050
SNP29271	RLG8	73.794	chr8	35786229
SNP29429	RLG8	21.617	chr7	41116514
SNP31138	RLG8	29.318	chr8	8840559
SNP32988	RLG8	93.267	chr8	42783095
SNP331	RLG8	9.173	chr7	39997428
SNP34242	RLG8	69.378	chr8	32490344
SNP34650	RLG8	80.484	chr8	37525119
SNP36375	RLG8	81.22	chr8	37934325
SNP37336	RLG8	59.892	chr8	32800770
SNP37566	RLG8	0	chr4	42523890
SNP38132	RLG8	120.398	chr8	46441006
SNP39143	RLG8	104.256	chr8	8730760
SNP39469	RLG8	75.21	chr8	35824926
SNP40340	RLG8	125.159	chr1	12495272
SNP40787	RLG8	80.251	chr8	37757066
SNP41529	RLG8	107.87	chr8	42675010
SNP44565	RLG8	89.842	chr8	47349479
SNP46702	RLG8	78.676	chr8	37109047
SNP47012	RLG8	91.186	chr8	42880989
SNP4852	RLG8	90.578	chr8	5325965
SNP48621	RLG8	95.946	chr8	43729930
SNP48780	RLG8	28.718	chr8	6797463
SNP51904	RLG8	90.477	chr8	49598698
SNP52404	RLG8	128.967	chr8	48777202
SNP53565	RLG8	56.595	chr8	12859547
SNP5544	RLG8	42.491	chr8	10800995
SNP57399	RLG8	30.608	chr8	6836964
SNP61641	RLG8	72.271	chr9	9563231
SNP61720	RLG8	37.555	chr2	12983210
SNP62528	RLG8	69.699	chr8	3.28735e+07
SNP648	RLG8	67.171	chr8	15682064
SNP7688	RLG8	69.935	chr8	31431538
SNP10954	RLG9	33.548	chr9	3076810
SNP10984	RLG9	0	chr9	593638
SNP11036	RLG9	116.129	chr9	51118521
SNP11940	RLG9	48.999	chr9	4695695
SNP12758	RLG9	111.902	chr9	50605029
SNP13054	RLG9	73.201	chr9	21243425
SNP13420	RLG9	113.561	chr9	52861753
SNP14880	RLG9	89.993	chr4	17072603
SNP15190	RLG9	159.718	chr9	65386781
SNP15355	RLG9	51.063	chr9	39836021
SNP15515	RLG9	154.791	chr9	6.44587e+07
SNP16198	RLG9	114.607	chr9	51656756
SNP16386	RLG9	13.983	chr9	206980
SNP16417	RLG9	98.596	chr6	10471220
SNP16658	RLG9	36.965	chr9	3737177
SNP18620	RLG9	88.867	chr9	39500406
SNP18953	RLG9	14.746	chr9	680991
SNP20017	RLG9	89.461	chr9	37679903
SNP20246	RLG9	85.207	chr4	17530600
SNP21136	RLG9	59.314	chr9	9643578
SNP2119	RLG9	61.337	chr9	12156099
SNP22412	RLG9	49.655	chr9	4867827
SNP22487	RLG9	152.233	chr9	63903364
SNP24424	RLG9	82.893	chr4	8404153
SNP24633	RLG9	51.433	chr9	8315415
SNP29591	RLG9	46.6	chr9	8257220
SNP30176	RLG9	126.311	chr9	56657261
SNP31076	RLG9	54.981	chr9	6658939
SNP31598	RLG9	110.526	chr9	50159398
SNP32705	RLG9	68.066	chr5	46971519
SNP32860	RLG9	82.983	chr9	33691115
SNP34428	RLG9	107.228	chr9	49905855
SNP35569	RLG9	103.731	chr9	49330351
SNP36010	RLG9	146.442	chr9	64257064
SNP37374	RLG9	15.749	chr9	1106846
SNP376	RLG9	113.181	chr9	52417853
SNP3814	RLG9	10.058	chr9	1005708
SNP39901	RLG9	60.198	chr9	10166919
SNP41991	RLG9	85.359	chr9	30541593
SNP43259	RLG9	50.466	chr9	7405000
SNP44343	RLG9	163.454	chr9	65361569
SNP4458	RLG9	138.631	chr9	61622841
SNP46966	RLG9	135.719	chr9	59732651
SNP48150	RLG9	77.748	chr9	25255836
SNP49396	RLG9	85.474	chr8	28018541
SNP49872	RLG9	70.317	chr9	18614487
SNP49973	RLG9	48.999	chr9	5642817
SNP50000	RLG9	69.179	chr9	17389494
SNP50856	RLG9	58.317	chr9	10703835
SNP50915	RLG9	81.393	chr9	35089969
SNP52166	RLG9	44.994	chr9	7730047
SNP52797	RLG9	93.056	chr2	42123278
SNP52889	RLG9	11.644	chr9	196326
SNP53236	RLG9	52.42	chr9	7707652
SNP54136	RLG9	71.323	chr9	18614642
SNP54411	RLG9	87.716	chr3	14502699
SNP54646	RLG9	148.925	chr9	64849316
SNP55431	RLG9	40.62	chr9	4626469
SNP55871	RLG9	51.913	chr9	8.24137e+06
SNP56195	RLG9	82.263	chr9	36499333
SNP57002	RLG9	94.435	chr9	42562994
SNP57836	RLG9	157.165	chr9	65349019
SNP6000	RLG9	30.795	chr9	2745280
SNP62537	RLG9	110.362	chr9	51325376
SNP63008	RLG9	55.155	chr9	5826910
SNP6644	RLG9	117.119	chr9	53610963
SNP6662	RLG9	85.722	chr9	20511639
SNP9680	RLG9	109.713	chr9	51165472

## Sheet: S7
Table S7: Genomic comparison between 'Seville' St. Augustinegrass linkage groups and foxtail millet genome.
Locus name	LG	LG position (cM)	Foxtail millet chromosome	Location on chromosome (bp)
SNP1041	SLG1	39.466	chr1	7826707
SNP10523	SLG1	76.868	chr1	37168024
SNP10569	SLG1	52.046	chr1	13469813
SNP10701	SLG1	76.733	chr1	36916447
SNP11033	SLG1	77.389	chr1	39458959
SNP11246	SLG1	76.981	chr1	36503667
SNP11579	SLG1	103.301	chr1	47910274
SNP11625	SLG1	77.509	chr1	37151555
SNP1177	SLG1	31.25	chr5	48264158
SNP11848	SLG1	76.415	chr1	34013927
SNP12993	SLG1	71.317	chr2	50879051
SNP13525	SLG1	78.473	chr1	40029522
SNP14140	SLG1	29.175	chr1	10187197
SNP14262	SLG1	77.295	chr1	37307158
SNP15158	SLG1	79.578	chr1	41463353
SNP15215	SLG1	77.389	chr1	37773040
SNP15448	SLG1	78.661	chr1	39209943
SNP15836	SLG1	16.064	chr1	297116
SNP15962	SLG1	100.72	chr1	47419977
SNP1635	SLG1	78.894	chr1	39891501
SNP16565	SLG1	30.903	chr1	9903533
SNP16595	SLG1	74.082	chr1	3.35052e+07
SNP16639	SLG1	20.518	chr1	12012774
SNP16765	SLG1	91.442	chr1	46600078
SNP16902	SLG1	96.165	chr1	46984073
SNP17016	SLG1	92.543	chr1	46423330
SNP17264	SLG1	44.614	chr2	26342674
SNP18080	SLG1	88.214	chr1	45850575
SNP18332	SLG1	51.42	chr1	14118771
SNP18353	SLG1	93.25	chr1	46664990
SNP18550	SLG1	46.756	chr1	1807670
SNP18728	SLG1	23.856	chr1	11367014
SNP18790	SLG1	79.672	chr1	42275590
SNP19016	SLG1	104.575	chr1	47788002
SNP19036	SLG1	78.235	chr1	39161949
SNP19531	SLG1	90.478	chr1	45817665
SNP21117	SLG1	80.074	chr1	41065372
SNP21137	SLG1	36.997	chr1	3322016
SNP21316	SLG1	77.533	chr1	37393062
SNP21708	SLG1	89.451	chr1	44484945
SNP22138	SLG1	73.484	chr1	33664321
SNP24276	SLG1	95.524	chr1	46959103
SNP24452	SLG1	79.279	chr1	40243155
SNP2585	SLG1	76.057	chr1	35243648
SNP26215	SLG1	79.279	chr1	41638544
SNP26354	SLG1	27.513	chr1	10135818
SNP26514	SLG1	61.028	chr1	43977780
SNP27002	SLG1	43.331	chr1	5511907
SNP27124	SLG1	84.057	chr1	37897941
SNP27481	SLG1	35.575	chr1	9117746
SNP28177	SLG1	107.861	chr1	47841109
SNP2831	SLG1	81.659	chr1	42402805
SNP28566	SLG1	88.459	chr1	45682781
SNP28904	SLG1	81.212	chr1	37065768
SNP3003	SLG1	75.799	chr1	34647734
SNP30286	SLG1	76.354	chr1	35227059
SNP31303	SLG1	80.853	chr1	37307134
SNP31933	SLG1	76.172	chr1	37913027
SNP33009	SLG1	77.227	chr1	38725274
SNP34129	SLG1	75.203	chr1	34392636
SNP36239	SLG1	94.659	chr1	46638543
SNP37112	SLG1	85.095	chr1	44154250
SNP37910	SLG1	22.033	chr1	11589027
SNP38388	SLG1	35.024	chr1	3079064
SNP39934	SLG1	34.241	chr1	5763541
SNP40720	SLG1	83.067	chr1	40876404
SNP40731	SLG1	80.297	chr1	37400078
SNP41063	SLG1	19.553	chr1	12125256
SNP41324	SLG1	76.354	chr1	36214519
SNP42598	SLG1	22.956	chr1	11343999
SNP43163	SLG1	17.998	chr1	89650
SNP43490	SLG1	77.227	chr1	37880079
SNP43495	SLG1	20.866	chr1	11734113
SNP43688	SLG1	77.681	chr1	39139402
SNP43847	SLG1	75.919	chr1	39139405
SNP44520	SLG1	77.509	chr1	37447799
SNP44590	SLG1	68.68	chr1	35245441
SNP44593	SLG1	92.807	chr1	46566698
SNP44668	SLG1	52.356	chr1	14119814
SNP45600	SLG1	50.102	chr1	12657711
SNP45737	SLG1	93.797	chr1	46407121
SNP45867	SLG1	16.845	chr1	149101
SNP45916	SLG1	74.926	chr1	34076278
SNP46432	SLG1	97.122	chr1	47516118
SNP46946	SLG1	78.405	chr1	39704215
SNP47791	SLG1	98.594	chr1	47298823
SNP4795	SLG1	73.778	chr1	36436210
SNP49002	SLG1	22.033	chr1	11260326
SNP49833	SLG1	75.417	chr5	12992708
SNP50587	SLG1	43.423	chr1	5208304
SNP51825	SLG1	95.913	chr1	47234098
SNP52309	SLG1	76.595	chr1	34947870
SNP52393	SLG1	42.963	chr1	5075339
SNP52677	SLG1	79.279	chr1	40340502
SNP52954	SLG1	73.992	chr1	3.32533e+07
SNP53136	SLG1	93.476	chr1	46866770
SNP53277	SLG1	20.117	chr1	11936725
SNP53832	SLG1	74.792	chr1	39330881
SNP54588	SLG1	75.624	chr1	35841807
SNP56818	SLG1	92.37	chr1	46383804
SNP56830	SLG1	72.461	chr1	39374232
SNP5705	SLG1	63.788	chr1	30571547
SNP57369	SLG1	97.422	chr1	47249370
SNP5761	SLG1	77.342	chr1	39375895
SNP58250	SLG1	37.363	chr1	4.01541e+06
SNP58267	SLG1	18.638	chr1	12106258
SNP5851	SLG1	75.012	chr1	36273180
SNP58555	SLG1	30.478	chr1	9647011
SNP58807	SLG1	71.727	chr1	32869859
SNP59428	SLG1	75.697	chr1	37503917
SNP59516	SLG1	74.593	chr1	38716251
SNP59556	SLG1	49.481	chr1	1358799
SNP61782	SLG1	77.162	chr1	38138731
SNP6203	SLG1	77.433	chr1	38797327
SNP62839	SLG1	77.829	chr1	37911351
SNP6563	SLG1	38.065	chr1	3076180
SNP6757	SLG1	41.179	chr1	3767753
SNP7060	SLG1	96.589	chr1	47133214
SNP7411	SLG1	97.422	chr1	47405657
SNP8217	SLG1	77.992	chr1	38462428
SNP9185	SLG1	45.861	chr1	3788674
SNP9560	SLG1	88.685	chr1	45952348
SNP10010	SLG2	54.341	chr2	32322353
SNP1007	SLG2	18.449	chr2	11726572
SNP1020	SLG2	50.198	chr2	55280273
SNP10328	SLG2	29.512	chr2	8112157
SNP10543	SLG2	54.746	chr2	32186349
SNP11005	SLG2	66.424	chr2	41168513
SNP1119	SLG2	40.315	chr2	13272466
SNP11194	SLG2	27.637	chr2	10219595
SNP13730	SLG2	67.765	chr2	41887075
SNP14559	SLG2	61.353	chr2	38005104
SNP1574	SLG2	53.19	chr2	3.20219e+07
SNP16836	SLG2	63.488	chr2	40179795
SNP16935	SLG2	25.435	chr2	13716553
SNP1731	SLG2	59.547	chr2	37973289
SNP18038	SLG2	55.676	chr2	35213801
SNP18116	SLG2	80.541	chr2	51262289
SNP18282	SLG2	38.416	chr2	11685585
SNP18304	SLG2	77.465	chr2	49921730
SNP20287	SLG2	60.985	chr2	36440731
SNP20364	SLG2	56.094	chr2	54316255
SNP22941	SLG2	50.198	chr2	55650424
SNP23146	SLG2	61.257	chr2	37265923
SNP23238	SLG2	52.12	chr2	54957980
SNP25166	SLG2	55.299	chr2	3.27234e+07
SNP25355	SLG2	68.096	chr2	43772368
SNP26809	SLG2	61.189	chr2	37008320
SNP27447	SLG2	81.765	chr9	30727856
SNP28246	SLG2	11.242	chr2	542683
SNP28428	SLG2	64.145	chr2	39775159
SNP28455	SLG2	47.481	chr2	30779148
SNP29292	SLG2	62.377	chr2	38432446
SNP30760	SLG2	45.695	chr2	55587066
SNP30815	SLG2	69.136	chr2	43156367
SNP31054	SLG2	68.672	chr2	42525964
SNP31484	SLG2	78.198	chr2	49620686
SNP32774	SLG2	98.554	chr2	31768683
SNP33377	SLG2	67.65	chr2	41879588
SNP34597	SLG2	74.804	chr2	47503770
SNP35040	SLG2	72.847	chr8	1197886
SNP35416	SLG2	60.099	chr2	38041735
SNP3685	SLG2	71.078	chr2	45526038
SNP3720	SLG2	38.8	chr1	30625304
SNP37497	SLG2	63.488	chr2	40619577
SNP38159	SLG2	65.339	chr2	41029724
SNP38789	SLG2	48.739	chr2	55691979
SNP38846	SLG2	62.145	chr2	36910686
SNP39657	SLG2	65.701	chr2	41144489
SNP4036	SLG2	85.524	chr2	40207322
SNP40362	SLG2	72.146	chr2	46714475
SNP40635	SLG2	56.566	chr2	34611726
SNP40705	SLG2	61.584	chr2	38064982
SNP41117	SLG2	60.332	chr2	38078162
SNP41141	SLG2	69.272	chr2	43765177
SNP41997	SLG2	81.275	chr2	50626145
SNP42538	SLG2	64.383	chr2	38429995
SNP42951	SLG2	55.071	chr2	33052082
SNP43392	SLG2	60.733	chr1	35264277
SNP44601	SLG2	14.453	chr2	9051136
SNP45647	SLG2	49.84	chr2	55766012
SNP45778	SLG2	72.012	chr2	46248739
SNP46013	SLG2	61.048	chr2	36495145
SNP46430	SLG2	49.135	chr2	55559574
SNP46443	SLG2	38.987	chr2	16636059
SNP4661	SLG2	61.721	chr2	36633708
SNP46689	SLG2	68.803	chr2	43327122
SNP46878	SLG2	76.112	chr2	48560010
SNP47183	SLG2	70.488	chr2	43305550
SNP47299	SLG2	70.829	chr2	45382968
SNP47595	SLG2	61.328	chr2	36538109
SNP48071	SLG2	9.004	chr2	575093
SNP48092	SLG2	55.129	chr2	32837860
SNP48301	SLG2	54.232	chr2	33279370
SNP48371	SLG2	70.947	chr2	44651590
SNP48790	SLG2	51.29	chr2	31429971
SNP49614	SLG2	54.868	chr2	34147052
SNP51327	SLG2	69.788	chr2	43415440
SNP51638	SLG2	61.856	chr2	38043384
SNP53120	SLG2	30.786	chr2	30548957
SNP53266	SLG2	52.759	chr2	34173810
SNP54283	SLG2	83.46	chr2	51454522
SNP55577	SLG2	56.872	chr2	34478006
SNP56069	SLG2	57.13	chr2	35276525
SNP562	SLG2	85.971	chr2	51929850
SNP57030	SLG2	72.732	chr2	45370382
SNP57277	SLG2	49.119	chr2	31652048
SNP57432	SLG2	63.764	chr2	39258625
SNP58367	SLG2	66.947	chr2	41742810
SNP59113	SLG2	69.572	chr2	34191307
SNP59837	SLG2	63.219	chr2	39429736
SNP60449	SLG2	68.377	chr5	35668286
SNP61539	SLG2	69.402	chr2	42496427
SNP6415	SLG2	77.865	chr2	49919831
SNP7170	SLG2	79.95	chr2	54121609
SNP7444	SLG2	74.462	chr2	47653426
SNP7601	SLG2	73.729	chr2	46217561
SNP7840	SLG2	63.913	chr8	39269846
SNP8293	SLG2	72.346	chr2	46772033
SNP8420	SLG2	56.737	chr2	35356721
SNP8930	SLG2	65.027	chr2	40966688
SNP9209	SLG2	86.909	chr2	53760726
SNP9550	SLG2	70.572	chr2	55209244
SNP9620	SLG2	39.922	chr2	15280116
SNP9714	SLG2	71.258	chr2	44976479
SNP10694	SLG3	63.744	chr3	52859256
SNP10892	SLG3	58.401	chr3	25937627
SNP11301	SLG3	64.598	chr3	37531774
SNP11522	SLG3	92.276	chr3	50866942
SNP11556	SLG3	11.377	chr7	38707661
SNP12433	SLG3	60.108	chr3	26468771
SNP12688	SLG3	34.062	chr7	36734896
SNP13040	SLG3	58.13	chr3	25268345
SNP13076	SLG3	33.004	chr7	36895763
SNP13111	SLG3	61.997	chr3	27324985
SNP13718	SLG3	68.932	chr3	47403571
SNP16650	SLG3	14.577	chr7	38049764
SNP17089	SLG3	24.956	chr3	5496778
SNP17482	SLG3	50.517	chr3	21849027
SNP17598	SLG3	13.237	chr7	38133219
SNP17906	SLG3	68.684	chr7	24948697
SNP18124	SLG3	49.452	chr3	21735459
SNP18364	SLG3	56.543	chr3	22994318
SNP19735	SLG3	56.344	chr3	22886939
SNP19970	SLG3	77.43	chr3	48529841
SNP19971	SLG3	23.776	chr3	4911794
SNP20076	SLG3	85.844	chr4	5280883
SNP20140	SLG3	3.261	chr7	41733736
SNP20971	SLG3	32.585	chr7	36332729
SNP21090	SLG3	76.554	chr3	48462165
SNP22212	SLG3	95.636	chr3	51603088
SNP22687	SLG3	18.093	chr7	37128164
SNP23025	SLG3	19.452	chr3	6471440
SNP2324	SLG3	9.102	chr7	41683258
SNP23524	SLG3	8.556	chr2	2489427
SNP24163	SLG3	98.711	chr3	52184703
SNP24464	SLG3	56.582	chr1	20478687
SNP24785	SLG3	59.359	chr6	1853940
SNP25377	SLG3	57.636	chr3	24100404
SNP25468	SLG3	11.178	chr7	38919688
SNP27757	SLG3	16.13	chr7	37784104
SNP27941	SLG3	5.881	chr3	19595640
SNP28133	SLG3	12.291	chr7	38865003
SNP28619	SLG3	49.734	chr3	20797244
SNP2936	SLG3	12.947	chr7	39585971
SNP29441	SLG3	54.494	chr3	23781311
SNP29678	SLG3	57.192	chr3	25320578
SNP29705	SLG3	57.463	chr3	24606399
SNP30801	SLG3	12.611	chr4	36288103
SNP30924	SLG3	9.397	chr7	40976106
SNP30930	SLG3	43.508	chr3	13710218
SNP31049	SLG3	9.701	chr8	10895740
SNP31123	SLG3	20.462	chr6	36251641
SNP31194	SLG3	76.044	chr3	48053990
SNP31365	SLG3	58.796	chr3	26409934
SNP31399	SLG3	43.635	chr3	13673277
SNP31448	SLG3	55.471	chr3	22803290
SNP31468	SLG3	45.984	chr3	15017902
SNP32368	SLG3	48.262	chr3	20531554
SNP33080	SLG3	69.865	chr3	42924425
SNP33190	SLG3	13.636	chr7	38919691
SNP33325	SLG3	60.464	chr3	27010623
SNP34227	SLG3	39.056	chr3	9193089
SNP34627	SLG3	95.054	chr3	51814171
SNP35909	SLG3	57.911	chr3	24185463
SNP36024	SLG3	10.834	chr7	37970592
SNP37228	SLG3	95.905	chr3	51516468
SNP37506	SLG3	95.636	chr3	51466273
SNP37567	SLG3	61.479	chr3	28393493
SNP38187	SLG3	60.992	chr3	27214605
SNP39467	SLG3	58.002	chr3	23861183
SNP400	SLG3	33.858	chr7	36771725
SNP40159	SLG3	77.933	chr3	15852377
SNP40242	SLG3	11.784	chr7	40018970
SNP4034	SLG3	94.949	chr3	52002855
SNP409	SLG3	100.724	chr3	53518179
SNP41215	SLG3	15.813	chr7	38130650
SNP41416	SLG3	22.923	chr3	5496772
SNP41741	SLG3	70.539	chr9	58322618
SNP42360	SLG3	36.735	chr3	8.24229e+06
SNP42647	SLG3	36.205	chr3	7551470
SNP42796	SLG3	38.158	chr3	9271068
SNP42799	SLG3	17.487	chr1	47045566
SNP4351	SLG3	62.521	chr3	27296310
SNP44482	SLG3	72.819	chr3	54180405
SNP44560	SLG3	96.738	chr3	51099274
SNP4468	SLG3	42.008	chr3	12886224
SNP44925	SLG3	37.468	chr3	8487258
SNP4538	SLG3	60.886	chr3	28769818
SNP45800	SLG3	56.06	chr3	25330168
SNP46773	SLG3	22.353	chr3	5572531
SNP47216	SLG3	14.143	chr7	38884267
SNP47252	SLG3	42.417	chr3	11657265
SNP47577	SLG3	59.875	chr3	28063313
SNP47727	SLG3	61.133	chr3	26817622
SNP47883	SLG3	93.001	chr3	50080328
SNP48035	SLG3	42.719	chr3	11681334
SNP48144	SLG3	50.351	chr3	21625516
SNP48381	SLG3	43.827	chr3	13608688
SNP485	SLG3	94.232	chr3	51375128
SNP48951	SLG3	87.266	chr3	45725024
SNP49019	SLG3	68.932	chr3	43600944
SNP49661	SLG3	69.526	chr3	52303292
SNP50193	SLG3	57.331	chr3	24077080
SNP50903	SLG3	70.668	chr5	43925590
SNP51461	SLG3	34.671	chr3	7792036
SNP5163	SLG3	75.175	chr3	44998374
SNP52146	SLG3	66.547	chr8	20082001
SNP5225	SLG3	18.489	chr7	36953914
SNP52465	SLG3	15.06	chr7	39082155
SNP52944	SLG3	75.902	chr3	46199687
SNP53647	SLG3	9.102	chr7	41040295
SNP54663	SLG3	68.401	chr4	23048405
SNP54853	SLG3	47.478	chr3	1.67297e+07
SNP55031	SLG3	60.244	chr3	29491175
SNP55268	SLG3	88.145	chr8	43845274
SNP55516	SLG3	74.156	chr3	48484396
SNP55531	SLG3	60.603	chr3	28459488
SNP5571	SLG3	70.001	chr3	43336272
SNP56005	SLG3	82.209	chr3	46493936
SNP56188	SLG3	62.959	chr3	29593912
SNP56356	SLG3	5.669	chr7	41759380
SNP56510	SLG3	52.525	chr3	27521615
SNP57033	SLG3	55.722	chr3	22957441
SNP58543	SLG3	32.139	chr3	7792245
SNP10907	SLG4	8.768	chr4	605220
SNP11339	SLG4	42.657	chr4	9817201
SNP11473	SLG4	39.403	chr4	14910693
SNP12922	SLG4	75.192	chr4	44979027
SNP13218	SLG4	42.775	chr4	31882753
SNP13295	SLG4	51.562	chr4	35035317
SNP14335	SLG4	30.48	chr4	11827549
SNP15443	SLG4	34.394	chr4	19593652
SNP15539	SLG4	38.439	chr4	11401994
SNP15601	SLG4	33.259	chr4	3602686
SNP1591	SLG4	41.044	chr4	13658860
SNP16304	SLG4	45.348	chr4	38500911
SNP16464	SLG4	42.617	chr4	31792820
SNP17761	SLG4	34.814	chr4	29427893
SNP18162	SLG4	44.124	chr6	38720506
SNP18194	SLG4	50.7	chr4	36553458
SNP18247	SLG4	40.722	chr4	26102956
SNP18468	SLG4	67.001	chr4	40575116
SNP19061	SLG4	36.138	chr7	1778047
SNP20198	SLG4	40.453	chr4	25466119
SNP20406	SLG4	40.142	chr4	27431821
SNP22354	SLG4	18.765	chr4	2135161
SNP23143	SLG4	69.018	chr4	44347374
SNP24764	SLG4	6.773	chr4	330706
SNP25218	SLG4	47.567	chr4	32650166
SNP25983	SLG4	41.124	chr4	10054835
SNP26219	SLG4	42.844	chr4	31775471
SNP26718	SLG4	41.923	chr9	20198566
SNP2941	SLG4	17.662	chr4	2.01984e+06
SNP30271	SLG4	13.335	chr4	1130166
SNP30850	SLG4	82.608	chr1	8118375
SNP31063	SLG4	39.014	chr8	23847465
SNP31203	SLG4	23.873	chr6	1675817
SNP33270	SLG4	43.439	chr4	1.66889e+07
SNP36580	SLG4	42.152	chr4	16819171
SNP37244	SLG4	42.319	chr4	22346700
SNP37327	SLG4	31.653	chr4	2951423
SNP37642	SLG4	40.51	chr4	22238703
SNP3869	SLG4	46.173	chr4	38255031
SNP39223	SLG4	41.328	chr4	30419526
SNP39698	SLG4	42.018	chr4	14109607
SNP40090	SLG4	58.014	chr4	42139533
SNP41305	SLG4	40.51	chr4	31166793
SNP41447	SLG4	41.522	chr4	31257980
SNP42866	SLG4	56.562	chr4	34608532
SNP45011	SLG4	72.515	chr4	45163764
SNP45150	SLG4	55.395	chr4	42455971
SNP45773	SLG4	38.883	chr4	22038647
SNP46368	SLG4	21.658	chr4	19013231
SNP46746	SLG4	45.517	chr4	40265828
SNP4680	SLG4	40.213	chr4	31165463
SNP46935	SLG4	5.707	chr4	589899
SNP47922	SLG4	35.304	chr4	13890363
SNP49454	SLG4	16.077	chr4	1921669
SNP53092	SLG4	39.276	chr4	11950785
SNP53403	SLG4	27.517	chr4	5065520
SNP54110	SLG4	36.765	chr4	17077188
SNP54741	SLG4	39.251	chr1	27054556
SNP54872	SLG4	45.517	chr4	38310679
SNP57257	SLG4	24.617	chr4	5750292
SNP58204	SLG4	13.335	chr4	1.02281e+06
SNP5874	SLG4	47.062	chr4	38732527
SNP58740	SLG4	39.566	chr4	29816647
SNP58781	SLG4	38.746	chr4	19397530
SNP59204	SLG4	13.177	chr4	1014907
SNP60527	SLG4	43.601	chr4	14847994
SNP60970	SLG4	40.581	chr4	20860299
SNP61448	SLG4	40.722	chr4	28636629
SNP62050	SLG4	49.397	chr4	35897190
SNP6399	SLG4	67.855	chr4	44424794
SNP6992	SLG4	41.044	chr4	15785274
SNP7057	SLG4	36.383	chr4	31689120
SNP9669	SLG4	54.831	chr4	42794641
SNP10121	SLG5	62.11	chr5	32762203
SNP1076	SLG5	70.023	chr5	35196323
SNP11054	SLG5	71.36	chr1	26358595
SNP1178	SLG5	5.527	chr5	1523368
SNP1282	SLG5	5.409	chr5	1554546
SNP14287	SLG5	58.533	chr5	18906963
SNP14497	SLG5	44.926	chr5	2039863
SNP15819	SLG5	46.24	chr5	1789018
SNP15849	SLG5	68.265	chr5	37816538
SNP17174	SLG5	69.423	chr5	35922717
SNP17416	SLG5	74.616	chr5	36167892
SNP17775	SLG5	66.96	chr5	38770031
SNP20505	SLG5	68.038	chr5	37602098
SNP20752	SLG5	68.265	chr5	35678439
SNP21839	SLG5	64.938	chr5	3.34499e+07
SNP21881	SLG5	68.702	chr5	37858202
SNP22332	SLG5	37.059	chr5	4658943
SNP22754	SLG5	66.366	chr5	40142752
SNP23537	SLG5	68.115	chr5	38066483
SNP24430	SLG5	37.987	chr8	11869714
SNP25414	SLG5	69.863	chr5	39140777
SNP26674	SLG5	70.792	chr5	41540247
SNP27068	SLG5	72.384	chr5	35922715
SNP27223	SLG5	64.546	chr5	34031377
SNP29959	SLG5	44.098	chr5	2352640
SNP30451	SLG5	70.367	chr5	39023634
SNP31648	SLG5	25.493	chr5	10112538
SNP31882	SLG5	61.425	chr5	31573295
SNP33121	SLG5	33.588	chr5	5708393
SNP33180	SLG5	2.644	chr5	1448799
SNP33980	SLG5	68.579	chr5	39118302
SNP35661	SLG5	51.785	chr5	21418102
SNP35676	SLG5	68.791	chr5	39082870
SNP35732	SLG5	60.393	chr5	30535370
SNP36017	SLG5	5.054	chr5	1622983
SNP36044	SLG5	1.845	chr5	1413416
SNP36304	SLG5	70.532	chr5	39773115
SNP37033	SLG5	48.11	chr2	52314630
SNP37865	SLG5	51.849	chr5	21418420
SNP37969	SLG5	60.056	chr5	31051445
SNP38038	SLG5	70.792	chr5	40295360
SNP39163	SLG5	41.883	chr5	3022090
SNP39764	SLG5	51.523	chr5	27056931
SNP3977	SLG5	45.615	chr5	15232552
SNP40742	SLG5	44.279	chr5	2208711
SNP40894	SLG5	70.792	chr5	41352397
SNP41270	SLG5	59.831	chr5	31051424
SNP4200	SLG5	61.136	chr2	2540416
SNP42302	SLG5	83.188	chr5	52837520
SNP42549	SLG5	69.423	chr5	35094693
SNP43346	SLG5	2.855	chr5	1333092
SNP43526	SLG5	43.947	chr5	1749737
SNP44225	SLG5	71.36	chr2	38375578
SNP4554	SLG5	81.611	chr5	49073416
SNP45930	SLG5	0	chr9	60480975
SNP47390	SLG5	45.877	chr5	15237007
SNP4752	SLG5	42.327	chr5	2760548
SNP48939	SLG5	71.686	chr5	41837855
SNP4923	SLG5	67.59	chr5	37396152
SNP49404	SLG5	42.307	chr5	3127101
SNP49633	SLG5	66.597	chr5	38091823
SNP4994	SLG5	66.745	chr5	38750664
SNP50038	SLG5	51.785	chr5	26506633
SNP50327	SLG5	31.793	chr5	8871961
SNP51012	SLG5	48.361	chr5	15485782
SNP51435	SLG5	2.649	chr5	1303061
SNP51621	SLG5	70.15	chr5	37759649
SNP51980	SLG5	40.819	chr5	3314165
SNP53905	SLG5	70.981	chr5	40870812
SNP54045	SLG5	84.043	chr5	52684557
SNP54575	SLG5	68.702	chr5	35092348
SNP5500	SLG5	38.703	chr5	5532668
SNP55445	SLG5	89.007	chr5	53555992
SNP56216	SLG5	63.032	chr5	32383038
SNP57179	SLG5	54.696	chr5	27659846
SNP58135	SLG5	67.531	chr5	36611894
SNP58680	SLG5	50.336	chr5	25713224
SNP5881	SLG5	47.161	chr5	17112641
SNP59915	SLG5	48.999	chr5	1.66457e+07
SNP59954	SLG5	68.791	chr5	35709975
SNP61660	SLG5	60.393	chr5	31271572
SNP62148	SLG5	87.825	chr5	53445803
SNP63047	SLG5	90.723	chr5	53633674
SNP7873	SLG5	70.079	chr5	36518088
SNP792	SLG5	59.611	chr5	31179797
SNP8177	SLG5	45.921	chr5	15342161
SNP8203	SLG5	44.714	chr5	2.03963e+06
SNP8605	SLG5	37.716	chr5	4573880
SNP9053	SLG5	71.159	chr5	37563917
SNP9081	SLG5	67.045	chr5	38945555
SNP11936	SLG6	15.291	chr6	10143383
SNP1299	SLG6	48.818	chr4	1403827
SNP13271	SLG6	44.421	chr6	3.31619e+07
SNP15157	SLG6	84.066	chr4	11780430
SNP15271	SLG6	46.278	chr6	18056871
SNP15352	SLG6	52.472	chr6	28259959
SNP15497	SLG6	50.178	chr9	61149348
SNP17164	SLG6	46.017	chr6	20098090
SNP17663	SLG6	47.039	chr6	11019459
SNP1774	SLG6	55.774	chr6	13985499
SNP18451	SLG6	48.542	chr6	30960705
SNP19675	SLG6	85.076	chr6	579652
SNP19785	SLG6	42.178	chr6	36169788
SNP20064	SLG6	57.067	chr6	39109022
SNP20109	SLG6	60.102	chr6	38791318
SNP20723	SLG6	16.428	chr6	559854
SNP22634	SLG6	54.025	chr6	38583388
SNP2297	SLG6	41.634	chr6	33115955
SNP23686	SLG6	37.274	chr6	32311254
SNP24082	SLG6	45.951	chr6	20769455
SNP2434	SLG6	16.952	chr6	775995
SNP24896	SLG6	47.559	chr6	1441145
SNP2518	SLG6	53.391	chr6	37421901
SNP25516	SLG6	46.79	chr6	19274044
SNP25563	SLG6	61.964	chr6	39112615
SNP26436	SLG6	52.089	chr6	34774534
SNP26690	SLG6	46.852	chr7	34985280
SNP2757	SLG6	17.668	chr6	10196008
SNP29080	SLG6	42.699	chr1	838358
SNP30009	SLG6	23.131	chr6	7334319
SNP30069	SLG6	67.042	chr6	42187739
SNP30642	SLG6	50.909	chr6	33785153
SNP3110	SLG6	58.609	chr6	38291816
SNP31316	SLG6	11.945	chr6	284511
SNP31494	SLG6	56.427	chr6	35732773
SNP31926	SLG6	48.645	chr6	3.31212e+07
SNP3469	SLG6	7.689	chr6	184503
SNP36471	SLG6	49.628	chr6	34256451
SNP3831	SLG6	15.53	chr6	10116041
SNP38434	SLG6	49.108	chr6	12306409
SNP38930	SLG6	50.715	chr6	36291948
SNP40005	SLG6	47.388	chr6	31941223
SNP40619	SLG6	64.905	chr6	41271033
SNP40823	SLG6	45.541	chr6	29172842
SNP4202	SLG6	35.495	chr6	5042574
SNP44238	SLG6	51.59	chr6	36344891
SNP46500	SLG6	17.197	chr6	805201
SNP46816	SLG6	13.733	chr4	44755419
SNP46861	SLG6	27.075	chr6	7237483
SNP5135	SLG6	46.532	chr6	21134248
SNP51571	SLG6	45.162	chr6	33224525
SNP53070	SLG6	47.119	chr6	12259708
SNP5390	SLG6	49.691	chr2	51355746
SNP54859	SLG6	20.135	chr9	6.43032e+07
SNP58120	SLG6	48.645	chr6	31673883
SNP59356	SLG6	16.859	chr6	10682720
SNP60631	SLG6	25.784	chr4	18766768
SNP61832	SLG6	47.388	chr6	31582374
SNP62002	SLG6	64.097	chr6	41983448
SNP62317	SLG6	71.352	chr6	43233765
SNP62513	SLG6	66.616	chr3	2893900
SNP7408	SLG6	73.228	chr6	43615589
SNP7761	SLG6	46.978	chr6	29415219
SNP8446	SLG6	53.782	chr2	37889714
SNP9453	SLG6	3.005	chr6	272313
SNP951	SLG6	47.388	chr3	52134795
SNP11465	SLG7	41.949	chr7	27687236
SNP13120	SLG7	59.556	chr7	29553229
SNP13456	SLG7	25.637	chr7	7255503
SNP13482	SLG7	55.298	chr7	25842567
SNP13604	SLG7	30.333	chr7	10202030
SNP13716	SLG7	39.469	chr7	3.31584e+07
SNP13760	SLG7	71.265	chr7	35875658
SNP13811	SLG7	21.903	chr7	1860252
SNP14247	SLG7	57.627	chr7	28435927
SNP14710	SLG7	58.16	chr7	27542298
SNP16058	SLG7	59.039	chr7	31135719
SNP17140	SLG7	88.8	chr3	2095710
SNP17338	SLG7	61.309	chr7	27240075
SNP1739	SLG7	49.37	chr7	22078877
SNP18109	SLG7	72.637	chr7	36013708
SNP19144	SLG7	60.782	chr7	29989621
SNP19311	SLG7	21.573	chr7	2327944
SNP1936	SLG7	49.585	chr7	22301188
SNP20195	SLG7	69.699	chr7	35518481
SNP20324	SLG7	62.386	chr7	33496159
SNP21010	SLG7	21.903	chr7	632014
SNP21275	SLG7	65.187	chr7	34800722
SNP2186	SLG7	32.465	chr7	13018641
SNP23145	SLG7	60.267	chr7	31389361
SNP2422	SLG7	60.238	chr4	11684430
SNP24722	SLG7	64.149	chr7	34372159
SNP25032	SLG7	23.587	chr7	3005201
SNP25224	SLG7	23.21	chr7	3360566
SNP25302	SLG7	68.926	chr7	35310560
SNP25997	SLG7	23.887	chr7	3492235
SNP27105	SLG7	61.556	chr7	29856663
SNP27351	SLG7	57.361	chr7	26241669
SNP27464	SLG7	72.461	chr3	1184861
SNP2748	SLG7	53.43	chr7	24279757
SNP27630	SLG7	46.489	chr7	20565629
SNP28952	SLG7	56.964	chr7	28085822
SNP29054	SLG7	57.264	chr7	28637427
SNP29063	SLG7	19.521	chr7	3115275
SNP296	SLG7	57.506	chr7	29362406
SNP29683	SLG7	61.905	chr7	27515749
SNP30576	SLG7	47.651	chr7	20373883
SNP31186	SLG7	81.143	chr3	256787
SNP31495	SLG7	72.224	chr3	1216544
SNP31883	SLG7	69.699	chr7	35385619
SNP32156	SLG7	60.473	chr7	31911392
SNP32530	SLG7	60.197	chr7	32610037
SNP32761	SLG7	71.265	chr3	1219801
SNP32859	SLG7	20.118	chr7	2.06103e+06
SNP33002	SLG7	59.787	chr7	31027275
SNP33707	SLG7	79.465	chr3	935173
SNP3428	SLG7	58.457	chr7	29143488
SNP35076	SLG7	23.712	chr7	3394319
SNP3508	SLG7	60.918	chr7	29637312
SNP36522	SLG7	58.976	chr7	31026081
SNP37196	SLG7	71.265	chr3	1471770
SNP37242	SLG7	70.903	chr3	1180609
SNP37335	SLG7	55.571	chr7	25527242
SNP37663	SLG7	1.923	chr7	837427
SNP37687	SLG7	60.413	chr7	3.22619e+07
SNP38438	SLG7	26.162	chr7	4685831
SNP39480	SLG7	48.159	chr7	21268490
SNP396	SLG7	58.755	chr7	28482754
SNP40279	SLG7	58.038	chr7	27188086
SNP40888	SLG7	57.627	chr7	26337684
SNP42125	SLG7	60.635	chr7	33385230
SNP43003	SLG7	54.818	chr7	30837399
SNP43237	SLG7	90.588	chr3	647956
SNP4399	SLG7	58.347	chr7	29390984
SNP44107	SLG7	23.587	chr7	3264375
SNP44208	SLG7	59.48	chr7	31121866
SNP45230	SLG7	21.738	chr7	1073084
SNP45282	SLG7	57.745	chr7	26075083
SNP45876	SLG7	58.288	chr7	27260390
SNP45895	SLG7	83.846	chr2	46370197
SNP46436	SLG7	57.175	chr7	29318309
SNP46739	SLG7	62.084	chr7	27089184
SNP46941	SLG7	61.029	chr7	30695521
SNP47932	SLG7	71.265	chr7	36076396
SNP48390	SLG7	22.416	chr7	2869399
SNP48779	SLG7	52.836	chr7	23588730
SNP48848	SLG7	57.981	chr7	28796882
SNP49017	SLG7	57.745	chr7	26112147
SNP50114	SLG7	58.088	chr7	29135548
SNP50132	SLG7	28.36	chr7	33262631
SNP50291	SLG7	29.809	chr7	23654370
SNP50996	SLG7	71.265	chr3	1848702
SNP51028	SLG7	59.685	chr7	29687558
SNP51136	SLG7	73.22	chr3	1565095
SNP51167	SLG7	38.698	chr2	20733562
SNP5122	SLG7	57.845	chr7	29077318
SNP52357	SLG7	63.15	chr7	32507965
SNP52368	SLG7	70.903	chr7	35584516
SNP52570	SLG7	21.573	chr7	1073087
SNP52617	SLG7	41.077	chr7	31447777
SNP52773	SLG7	39.059	chr7	31220292
SNP52785	SLG7	3.849	chr3	46417239
SNP53283	SLG7	18.83	chr7	13133858
SNP53420	SLG7	24.676	chr7	5351547
SNP53511	SLG7	56.559	chr7	27260477
SNP53780	SLG7	72.965	chr3	1538312
SNP54819	SLG7	71.759	chr7	35274811
SNP5487	SLG7	38.106	chr7	18101616
SNP55096	SLG7	70.298	chr7	35490195
SNP566	SLG7	20.366	chr7	1156016
SNP56943	SLG7	24.947	chr7	5350975
SNP57283	SLG7	51.82	chr7	23869714
SNP57305	SLG7	64.48	chr7	33882690
SNP57486	SLG7	61.181	chr7	32346561
SNP57564	SLG7	62.905	chr7	33388914
SNP58783	SLG7	92.563	chr3	534645
SNP59196	SLG7	60.132	chr7	31965282
SNP60036	SLG7	36.002	chr7	28821847
SNP60233	SLG7	82.361	chr3	22509
SNP60293	SLG7	57.1	chr7	26345461
SNP6064	SLG7	27.816	chr7	9501726
SNP61158	SLG7	82.817	chr3	53441
SNP6193	SLG7	80.567	chr3	61039
SNP62155	SLG7	59.298	chr7	29771446
SNP62338	SLG7	24.86	chr7	4314111
SNP6603	SLG7	24.518	chr8	7332072
SNP665	SLG7	73.87	chr3	1568837
SNP718	SLG7	41.168	chr7	31796312
SNP7326	SLG7	56.905	chr7	26322018
SNP7926	SLG7	58.18	chr7	26224245
SNP8018	SLG7	60.328	chr7	31998729
SNP10828	SLG8	12.292	chr8	3085416
SNP11182	SLG8	99.783	chr9	38666957
SNP11213	SLG8	41.035	chr8	3865338
SNP11265	SLG8	71.708	chr8	35296592
SNP13703	SLG8	93.405	chr8	46739134
SNP13793	SLG8	26.009	chr7	40698442
SNP14529	SLG8	59.019	chr8	9628525
SNP16173	SLG8	62.092	chr3	3.32295e+07
SNP16345	SLG8	66.761	chr4	10717994
SNP17968	SLG8	79.194	chr5	40681251
SNP18804	SLG8	30.379	chr7	40214520
SNP19180	SLG8	97.804	chr8	45956573
SNP1982	SLG8	68.803	chr8	27419180
SNP19993	SLG8	82.228	chr8	38362544
SNP20185	SLG8	96.796	chr8	45850091
SNP2114	SLG8	111.227	chr8	39326052
SNP25362	SLG8	61.319	chr1	10653530
SNP25830	SLG8	36.27	chr8	12589759
SNP26170	SLG8	69.257	chr9	12174149
SNP2733	SLG8	29.376	chr8	23162729
SNP29234	SLG8	67.918	chr8	32721291
SNP29651	SLG8	97.214	chr1	12495016
SNP30589	SLG8	68.263	chr2	3542839
SNP31651	SLG8	65.661	chr8	29226240
SNP3198	SLG8	28.345	chr4	42524059
SNP33077	SLG8	52.897	chr5	54259151
SNP34130	SLG8	62.467	chr8	12876448
SNP34575	SLG8	97.985	chr8	46031058
SNP34784	SLG8	112.002	chr8	38362725
SNP37035	SLG8	54.601	chr8	12678260
SNP37654	SLG8	64.158	chr8	39946762
SNP38207	SLG8	56.527	chr8	46541302
SNP38406	SLG8	61.457	chr8	11215330
SNP39459	SLG8	57.891	chr2	48243579
SNP40117	SLG8	32.533	chr8	447275
SNP41037	SLG8	0	chr8	503312
SNP42879	SLG8	99.528	chr8	44995746
SNP43860	SLG8	97.692	chr8	34545049
SNP44274	SLG8	35.038	chr8	5347084
SNP44637	SLG8	104.343	chr3	2171235
SNP44963	SLG8	66.961	chr8	17604272
SNP45500	SLG8	98.297	chr8	42997288
SNP46679	SLG8	48.271	chr8	7949372
SNP48740	SLG8	38.66	chr8	5529272
SNP4890	SLG8	63.026	chr8	13391426
SNP49265	SLG8	35.7	chr8	4.13273e+06
SNP4949	SLG8	61.072	chr8	11349949
SNP51599	SLG8	49.39	chr8	8032131
SNP53515	SLG8	88.331	chr2	14255076
SNP54332	SLG8	62.743	chr8	12688276
SNP54675	SLG8	114.076	chr5	52360720
SNP5501	SLG8	55.449	chr8	3.28898e+07
SNP55052	SLG8	102.363	chr8	44876379
SNP5508	SLG8	35.195	chr8	5341221
SNP56030	SLG8	100.279	chr8	44147717
SNP56118	SLG8	66.423	chr8	3.25406e+07
SNP57010	SLG8	99.326	chr8	45102831
SNP5873	SLG8	34.669	chr3	4467327
SNP59863	SLG8	59.434	chr8	10801069
SNP60063	SLG8	87.865	chr7	15764140
SNP61191	SLG8	64.64	chr8	12505877
SNP61341	SLG8	82.774	chr8	39018570
SNP62674	SLG8	61.519	chr8	11578841
SNP6957	SLG8	77.629	chr9	53054091
SNP9118	SLG8	55.986	chr2	39165095
SNP10111	SLG9	86.702	chr9	53121036
SNP10915	SLG9	60.823	chr9	29018885
SNP10940	SLG9	34.446	chr9	15318601
SNP10956	SLG9	86.838	chr9	52440517
SNP11038	SLG9	65.72	chr9	39303842
SNP11212	SLG9	17.052	chr9	931329
SNP11268	SLG9	43.707	chr9	19966084
SNP11383	SLG9	51.324	chr9	26026484
SNP11532	SLG9	46.275	chr9	21185241
SNP11649	SLG9	26.497	chr9	9054877
SNP12529	SLG9	95.362	chr2	26542465
SNP12584	SLG9	66.685	chr9	38784177
SNP12790	SLG9	105.176	chr9	65349880
SNP14508	SLG9	41.368	chr9	17870983
SNP14510	SLG9	42.279	chr9	19269346
SNP14714	SLG9	41.222	chr9	17664449
SNP15262	SLG9	93.544	chr9	59885082
SNP15725	SLG9	37.63	chr9	15885484
SNP16602	SLG9	88.536	chr9	56026993
SNP16749	SLG9	86.275	chr9	56252790
SNP16865	SLG9	86.431	chr8	7115088
SNP17218	SLG9	43.4	chr9	19534088
SNP18012	SLG9	29.112	chr9	13675690
SNP18951	SLG9	16.067	chr9	703525
SNP19023	SLG9	43.4	chr9	19221632
SNP20295	SLG9	38.209	chr9	15964883
SNP21149	SLG9	43.286	chr9	19488710
SNP21231	SLG9	18.253	chr9	2347514
SNP21678	SLG9	39.809	chr9	1.605e+07
SNP2194	SLG9	37.389	chr9	15652346
SNP22396	SLG9	52.034	chr6	42675113
SNP23396	SLG9	43.91	chr9	19254489
SNP23540	SLG9	36.531	chr9	15517072
SNP250	SLG9	47.937	chr9	22647496
SNP2576	SLG9	96.675	chr9	62238617
SNP26187	SLG9	48.553	chr9	21796956
SNP27230	SLG9	75.713	chr9	47442633
SNP27647	SLG9	42.123	chr9	18213876
SNP27987	SLG9	47.452	chr9	22141096
SNP28756	SLG9	11.222	chr9	1490719
SNP29854	SLG9	89.022	chr9	50582341
SNP29991	SLG9	84.981	chr9	55869751
SNP30474	SLG9	87.33	chr9	53502937
SNP30510	SLG9	47.571	chr9	22920261
SNP30838	SLG9	46.117	chr9	21325042
SNP30926	SLG9	43.826	chr9	20057474
SNP31760	SLG9	51.762	chr9	26053250
SNP32817	SLG9	33.47	chr9	14482267
SNP33107	SLG9	39.434	chr9	16919451
SNP3359	SLG9	24.713	chr9	6108995
SNP33636	SLG9	31.395	chr9	13635093
SNP33884	SLG9	17.431	chr9	1820116
SNP34031	SLG9	54.023	chr9	26959970
SNP35096	SLG9	41.879	chr9	18161632
SNP36099	SLG9	85.759	chr9	53724656
SNP3658	SLG9	66.171	chr9	38383874
SNP36660	SLG9	96.675	chr9	62283313
SNP37716	SLG9	38.063	chr9	16474155
SNP38707	SLG9	52.722	chr9	24059276
SNP3914	SLG9	84.339	chr9	55332477
SNP39736	SLG9	33.845	chr9	14322806
SNP40053	SLG9	48.117	chr2	37378949
SNP40341	SLG9	82.921	chr9	53707897
SNP41330	SLG9	85.465	chr9	53611093
SNP41545	SLG9	35.357	chr9	15498261
SNP41839	SLG9	16.307	chr9	960481
SNP43486	SLG9	38.739	chr9	16908626
SNP44171	SLG9	87.829	chr9	54636926
SNP45269	SLG9	47.732	chr9	22686933
SNP46473	SLG9	41.396	chr9	18010473
SNP46745	SLG9	29.888	chr9	13675976
SNP47045	SLG9	95.802	chr9	61244546
SNP47240	SLG9	20.764	chr9	3341035
SNP4806	SLG9	16.543	chr9	1379359
SNP48215	SLG9	87.829	chr9	54949597
SNP48746	SLG9	45.15	chr9	20823457
SNP49598	SLG9	52.389	chr9	22621994
SNP49741	SLG9	20.041	chr9	3527641
SNP49868	SLG9	47.571	chr9	21875638
SNP50318	SLG9	68.73	chr8	19977191
SNP50753	SLG9	38.489	chr2	54127367
SNP53312	SLG9	86.162	chr9	55152991
SNP53664	SLG9	96.675	chr9	61815987
SNP54308	SLG9	46.622	chr9	21412881
SNP55474	SLG9	90.201	chr9	52981424
SNP57140	SLG9	48.341	chr9	22793242
SNP57153	SLG9	47.455	chr9	21869634
SNP57859	SLG9	41.368	chr9	17672861
SNP58576	SLG9	32.153	chr9	14248526
SNP60412	SLG9	36.337	chr9	15496612
SNP6093	SLG9	87.017	chr9	53468954
SNP61971	SLG9	88.014	chr3	18107144
SNP62387	SLG9	85.565	chr9	53647632
SNP62791	SLG9	41.076	chr9	18030815
SNP63146	SLG9	43.04	chr9	19112979
SNP632	SLG9	36.099	chr9	14647872
SNP6340	SLG9	87.517	chr9	53797997
SNP6850	SLG9	35.762	chr9	15279880
SNP6922	SLG9	84.812	chr9	54447316
SNP7280	SLG9	89.795	chr9	52761934
SNP7636	SLG9	51.948	chr9	26472362
SNP7676	SLG9	96.436	chr9	62300257
SNP8043	SLG9	53.225	chr9	26987262
SNP822	SLG9	38.861	chr9	1.65154e+07
SNP8406	SLG9	39.188	chr9	15907851
SNP9431	SLG9	21.874	chr9	4.02706e+06
SNP9695	SLG9	91.55	chr9	50164948
SNP9775	SLG9	79.874	chr9	49025870
SNP9913	SLG9	83.666	chr9	52462980

## Sheet: S8
Table S8: Genomic comparison between 'Raleigh' St. Augustinegrass linkage groups and sorghum genome.
Locus name	LG	LG position (cM)	Sorghum chromosome	Location on chromosome (bp)
SNP10660	RLG1	112.299	Chr4	6.5811e+07
SNP13706	RLG1	105.396	Chr4	61384126
SNP14461	RLG1	86.876	Chr4	62192863
SNP14989	RLG1	78.41	Chr4	55853448
SNP16629	RLG1	57.823	Chr4	34039758
SNP20172	RLG1	52.906	Chr8	6457727
SNP2209	RLG1	76.665	Chr4	54831387
SNP2235	RLG1	106.098	Chr4	59505381
SNP29996	RLG1	29.15	Chr4	2822674
SNP31099	RLG1	87.138	Chr3	67759332
SNP41488	RLG1	41.129	Chr4	9317210
SNP42771	RLG1	59.262	Chr4	41445283
SNP44711	RLG1	39.443	Chr4	7967766
SNP47257	RLG1	9.582	Chr4	963622
SNP49663	RLG1	19.15	Chr4	1406457
SNP51052	RLG1	86.096	Chr4	63677487
SNP51116	RLG1	29.94	Chr4	2893792
SNP5205	RLG1	80.235	Chr4	56153030
SNP5334	RLG1	13.372	Chr4	53782
SNP56185	RLG1	86.318	Chr4	6.40652e+07
SNP56268	RLG1	123.679	Chr4	67550570
SNP56382	RLG1	137.823	Chr4	67791511
SNP58713	RLG1	132.507	Chr4	6.6515e+07
SNP6815	RLG1	36.754	Chr4	4200547
SNP8192	RLG1	57.701	Chr4	42249567
SNP8686	RLG1	28.433	Chr4	2774679
SNP10078	RLG2	107.995	Chr2	60118366
SNP13385	RLG2	124.041	Chr2	68292912
SNP16642	RLG2	160.692	Chr2	76744393
SNP18022	RLG2	137.828	Chr1	79506431
SNP19478	RLG2	157.353	Chr2	76197188
SNP19704	RLG2	65.956	Chr2	9067363
SNP20619	RLG2	99.124	Chr2	56985144
SNP2069	RLG2	105.496	Chr2	57959841
SNP27022	RLG2	123.677	Chr2	68986496
SNP2772	RLG2	116.806	Chr2	64219083
SNP27849	RLG2	132.964	Chr2	73567294
SNP32321	RLG2	92.52	Chr2	57585406
SNP3559	RLG2	104.557	Chr2	58641040
SNP36095	RLG2	106.555	Chr3	3.33854e+07
SNP38796	RLG2	119.742	Chr1	6.5278e+07
SNP38959	RLG2	117.771	Chr2	65982050
SNP4629	RLG2	126.245	Chr2	71500086
SNP47032	RLG2	114.821	Chr2	63914043
SNP48216	RLG2	112.297	Chr2	63399212
SNP54791	RLG2	142.679	Chr2	75371207
SNP56848	RLG2	126.865	Chr2	70994937
SNP57434	RLG2	110.228	Chr2	61226293
SNP57924	RLG2	102.437	Chr2	56870491
SNP58538	RLG2	111.692	Chr2	62330896
SNP58623	RLG2	118.27	Chr2	66573736
SNP59194	RLG2	118.079	Chr2	65728904
SNP61871	RLG2	140.987	Chr2	75051099
SNP7337	RLG2	48.828	Chr4	58980133
SNP12001	RLG3	43.387	Chr8	10199077
SNP2497	RLG3	42.075	Chr8	10157509
SNP26567	RLG3	67.962	Chr9	3508964
SNP29714	RLG3	25.105	Chr8	1089473
SNP30231	RLG3	88.295	Chr9	54637303
SNP30455	RLG3	64.236	Chr9	2938966
SNP33440	RLG3	125.703	Chr6	2687609
SNP34006	RLG3	40.205	Chr8	6004957
SNP34354	RLG3	25.914	Chr5	2706096
SNP37105	RLG3	171.464	Chr8	61063937
SNP37806	RLG3	175.758	Chr8	60202008
SNP37980	RLG3	67.482	Chr9	3353109
SNP38601	RLG3	28.712	Chr5	2776831
SNP42053	RLG3	73.073	Chr9	5440137
SNP47382	RLG3	133.792	Chr8	55988386
SNP51519	RLG3	80.905	Chr9	58738225
SNP53890	RLG3	86.347	Chr9	56128624
SNP6601	RLG3	76.632	Chr9	56898033
SNP883	RLG3	69.133	Chr9	3635839
SNP9328	RLG3	62.052	Chr9	2932165
SNP13052	RLG4	72.947	Chr10	59836074
SNP16772	RLG4	28.361	Chr10	8620315
SNP17579	RLG4	37.47	Chr10	52498567
SNP19327	RLG4	29.313	Chr5	71587506
SNP2911	RLG4	32.513	Chr10	50019653
SNP31509	RLG4	30.29	Chr10	12122263
SNP38252	RLG4	22.192	Chr10	8827407
SNP38623	RLG4	75.418	Chr10	59884225
SNP4146	RLG4	78.016	Chr10	61103666
SNP45719	RLG4	37.301	Chr10	52030831
SNP45912	RLG4	33.763	Chr10	14449941
SNP46542	RLG4	21.421	Chr10	8143022
SNP46688	RLG4	73.266	Chr10	59779626
SNP4880	RLG4	40.636	Chr10	5407959
SNP50502	RLG4	38.094	Chr10	52581958
SNP51619	RLG4	60.034	Chr10	57105333
SNP55568	RLG4	7.924	Chr10	2640709
SNP5848	RLG4	24.601	Chr10	6632999
SNP1645	RLG5	25.521	Chr3	2042312
SNP22764	RLG5	90.918	Chr3	56113898
SNP23434	RLG5	99.597	Chr3	59499874
SNP24133	RLG5	62.419	Chr3	7227603
SNP27385	RLG5	102.059	Chr3	61516542
SNP28287	RLG5	115.726	Chr3	64671098
SNP34455	RLG5	39.097	Chr3	4685689
SNP35981	RLG5	107.942	Chr3	64984115
SNP39035	RLG5	102.066	Chr3	60346340
SNP39095	RLG5	102.859	Chr3	61120367
SNP39720	RLG5	104.6	Chr3	61814079
SNP41770	RLG5	32.292	Chr3	3546474
SNP42883	RLG5	120.258	Chr8	513569
SNP45940	RLG5	113.624	Chr3	63182624
SNP47355	RLG5	104.808	Chr3	61695095
SNP49470	RLG5	34.176	Chr3	3749222
SNP52411	RLG5	97.855	Chr3	58939466
SNP7925	RLG5	38.26	Chr3	4681079
SNP9135	RLG5	100.12	Chr3	59670290
SNP11786	RLG6	97.743	Chr7	61831560
SNP23600	RLG6	60.341	Chr7	42565466
SNP33610	RLG6	63.847	Chr7	23761583
SNP34044	RLG6	45.162	Chr7	5814988
SNP34096	RLG6	102.483	Chr6	48451391
SNP37541	RLG6	36.395	Chr7	3473070
SNP42539	RLG6	25.367	Chr7	2392520
SNP43183	RLG6	104.496	Chr7	60259665
SNP43541	RLG6	107.325	Chr7	60869963
SNP48036	RLG6	19.641	Chr7	82725
SNP11700	RLG7	91.446	Chr6	57548489
SNP14400	RLG7	75.657	Chr6	53512374
SNP1531	RLG7	93.358	Chr6	58527893
SNP15865	RLG7	71.905	Chr6	52008585
SNP18523	RLG7	56.442	Chr6	51170894
SNP19577	RLG7	68.443	Chr6	50852587
SNP20332	RLG7	22.616	Chr6	2392607
SNP22352	RLG7	23.862	Chr6	3914979
SNP23457	RLG7	75.442	Chr6	54127675
SNP24069	RLG7	87.531	Chr6	57204289
SNP26957	RLG7	27.613	Chr5	648230
SNP27287	RLG7	86.764	Chr6	60591622
SNP27871	RLG7	99.467	Chr6	59645202
SNP28050	RLG7	54.282	Chr6	49276227
SNP28515	RLG7	41.842	Chr6	61270301
SNP31950	RLG7	17.656	Chr3	9864602
SNP32936	RLG7	61.837	Chr6	46718704
SNP35292	RLG7	96.497	Chr6	59553246
SNP37136	RLG7	84.083	Chr3	69907187
SNP38793	RLG7	69.844	Chr6	51232153
SNP39513	RLG7	98.666	Chr6	59886521
SNP39763	RLG7	45.069	Chr6	3525422
SNP42532	RLG7	92.439	Chr6	48286919
SNP42943	RLG7	89.693	Chr6	57281655
SNP43289	RLG7	74.859	Chr6	54444499
SNP43666	RLG7	78.155	Chr6	54644202
SNP45336	RLG7	66.079	Chr6	50686990
SNP45703	RLG7	67.973	Chr6	50914768
SNP46771	RLG7	60.309	Chr6	56716294
SNP50394	RLG7	72.209	Chr6	52676719
SNP52469	RLG7	20.638	Chr10	56122657
SNP60912	RLG7	23.3	Chr8	17977894
SNP62063	RLG7	55.337	Chr6	50252696
SNP14138	RLG8	96.365	Chr5	68200713
SNP14368	RLG8	87.447	Chr5	6.52057e+07
SNP1921	RLG8	92.558	Chr5	6.63795e+07
SNP21803	RLG8	70.338	Chr5	54108751
SNP25415	RLG8	85.099	Chr5	6.43022e+07
SNP26755	RLG8	68.357	Chr3	50898760
SNP27394	RLG8	124.068	Chr5	69944192
SNP29271	RLG8	73.794	Chr5	59325634
SNP29429	RLG8	21.617	Chr8	1086067
SNP31138	RLG8	29.318	Chr10	1921738
SNP32988	RLG8	93.267	Chr5	67285778
SNP36375	RLG8	81.22	Chr5	63394204
SNP37336	RLG8	59.892	Chr5	53889652
SNP39143	RLG8	104.256	Chr8	32818410
SNP39469	RLG8	75.21	Chr5	59446283
SNP46702	RLG8	78.676	Chr5	62198107
SNP47012	RLG8	91.186	Chr5	67294453
SNP48621	RLG8	95.946	Chr4	64058430
SNP48780	RLG8	28.718	Chr5	7185114
SNP53565	RLG8	56.595	Chr5	15673652
SNP10984	RLG9	0	Chr1	9274142
SNP11036	RLG9	116.129	Chr1	66138712
SNP11940	RLG9	48.999	Chr1	4622292
SNP13570	RLG9	102.626	Chr1	6.47189e+07
SNP15355	RLG9	51.063	Chr1	7291269
SNP16198	RLG9	114.607	Chr1	66729184
SNP16386	RLG9	13.983	Chr1	63001
SNP18620	RLG9	88.867	Chr1	57127741
SNP18953	RLG9	14.746	Chr1	1538763
SNP22487	RLG9	152.233	Chr3	72595728
SNP2415	RLG9	78.174	Chr10	2518468
SNP24424	RLG9	82.893	Chr10	7529532
SNP31076	RLG9	54.981	Chr1	6407961
SNP31598	RLG9	110.526	Chr2	74703811
SNP35569	RLG9	103.731	Chr1	6.45472e+07
SNP3814	RLG9	10.058	Chr1	1408643
SNP41991	RLG9	85.359	Chr1	46557884
SNP43259	RLG9	50.466	Chr1	7212379
SNP49789	RLG9	88.119	Chr1	52708995
SNP49872	RLG9	70.317	Chr1	18474999
SNP50428	RLG9	69.56	Chr1	18044108
SNP50856	RLG9	58.317	Chr1	10465131
SNP50915	RLG9	81.393	Chr7	4884905
SNP52889	RLG9	11.644	Chr1	36484
SNP55871	RLG9	51.913	Chr1	7738514

## Sheet: S9
Table S9: Genomics comparison between of 'Seville' linkage groups and sorghum genome.
Locus name	LG	LG position (cM)	Sorghum chromosome	Location on chromosome (bp)
SNP10569	SLG1	52.046	Chr4	53891481
SNP10701	SLG1	76.733	Chr4	57726271
SNP11033	SLG1	77.389	Chr4	62408593
SNP11579	SLG1	103.301	Chr4	68630291
SNP1177	SLG1	31.25	Chr4	58372776
SNP14262	SLG1	77.295	Chr4	6.40651e+07
SNP15215	SLG1	77.389	Chr4	63764494
SNP15836	SLG1	16.064	Chr4	396354
SNP15962	SLG1	100.72	Chr4	67773989
SNP1635	SLG1	78.894	Chr4	62107517
SNP16595	SLG1	74.082	Chr4	54901236
SNP16639	SLG1	20.518	Chr4	1056909
SNP16765	SLG1	91.442	Chr4	6.68083e+07
SNP17264	SLG1	44.614	Chr4	12004795
SNP18550	SLG1	46.756	Chr4	10268186
SNP18790	SLG1	79.672	Chr4	59686822
SNP19016	SLG1	104.575	Chr4	68380279
SNP22138	SLG1	73.484	Chr4	55007466
SNP24276	SLG1	95.524	Chr4	67252158
SNP2585	SLG1	76.057	Chr4	56425680
SNP26514	SLG1	61.028	Chr4	57809287
SNP27124	SLG1	84.057	Chr8	55247622
SNP28566	SLG1	88.459	Chr4	66026296
SNP30286	SLG1	76.354	Chr4	56407942
SNP31933	SLG1	76.172	Chr4	63645173
SNP34129	SLG1	75.203	Chr4	55791684
SNP36239	SLG1	94.659	Chr4	6.68608e+07
SNP37910	SLG1	22.033	Chr4	1416288
SNP43163	SLG1	17.998	Chr4	71401
SNP43490	SLG1	77.227	Chr4	63677493
SNP43495	SLG1	20.866	Chr4	1234267
SNP43688	SLG1	77.681	Chr4	62741658
SNP43847	SLG1	75.919	Chr4	62741655
SNP45600	SLG1	50.102	Chr8	6457728
SNP45737	SLG1	93.797	Chr4	66556083
SNP46432	SLG1	97.122	Chr4	67913335
SNP46946	SLG1	78.405	Chr4	62206600
SNP4795	SLG1	73.778	Chr4	57159542
SNP49002	SLG1	22.033	Chr4	1494275
SNP49833	SLG1	75.417	Chr3	2965080
SNP50587	SLG1	43.423	Chr4	7048923
SNP51825	SLG1	95.913	Chr4	67549228
SNP53136	SLG1	93.476	Chr4	67151867
SNP53277	SLG1	20.117	Chr4	1058728
SNP56830	SLG1	72.461	Chr4	62466198
SNP5705	SLG1	63.788	Chr4	52077414
SNP58267	SLG1	18.638	Chr4	746661
SNP58807	SLG1	71.727	Chr4	54299765
SNP7060	SLG1	96.589	Chr4	67456278
SNP7411	SLG1	97.422	Chr4	67759562
SNP9185	SLG1	45.861	Chr4	7908924
SNP10010	SLG2	54.341	Chr2	56964212
SNP12185	SLG2	82.663	Chr2	3987071
SNP1574	SLG2	53.19	Chr2	56598710
SNP1731	SLG2	59.547	Chr2	62011621
SNP18282	SLG2	38.416	Chr2	12281230
SNP22321	SLG2	77.125	Chr2	68902998
SNP23146	SLG2	61.257	Chr2	61593914
SNP26809	SLG2	61.189	Chr2	61445640
SNP28455	SLG2	47.481	Chr2	55037367
SNP30815	SLG2	69.136	Chr2	6.57245e+07
SNP31054	SLG2	68.672	Chr2	65266133
SNP32774	SLG2	98.554	Chr2	71257124
SNP3685	SLG2	71.078	Chr2	67465460
SNP38159	SLG2	65.339	Chr2	6.4138e+07
SNP38789	SLG2	48.739	Chr2	77263007
SNP39620	SLG2	70.025	Chr2	6.66338e+07
SNP41117	SLG2	60.332	Chr2	62097132
SNP41997	SLG2	81.275	Chr2	71998750
SNP43392	SLG2	60.733	Chr2	62498544
SNP44601	SLG2	14.453	Chr6	60774685
SNP45647	SLG2	49.84	Chr2	77350552
SNP4661	SLG2	61.721	Chr2	61077224
SNP46878	SLG2	76.112	Chr8	60077505
SNP47595	SLG2	61.328	Chr2	61059106
SNP4800	SLG2	57.395	Chr2	60033982
SNP48092	SLG2	55.129	Chr2	57545195
SNP48371	SLG2	70.947	Chr2	6.69913e+07
SNP48790	SLG2	51.29	Chr2	55658981
SNP49614	SLG2	54.868	Chr2	58636762
SNP51327	SLG2	69.788	Chr2	66011561
SNP56069	SLG2	57.13	Chr2	59799945
SNP562	SLG2	85.971	Chr2	73196804
SNP57030	SLG2	72.732	Chr2	67323842
SNP57277	SLG2	49.119	Chr2	55940912
SNP58367	SLG2	66.947	Chr2	64507092
SNP59837	SLG2	63.219	Chr2	62940464
SNP61539	SLG2	69.402	Chr2	65235153
SNP7444	SLG2	74.462	Chr2	69278277
SNP797	SLG2	0	Chr2	1331095
SNP8293	SLG2	72.346	Chr2	68524403
SNP9209	SLG2	86.909	Chr2	75074124
SNP9714	SLG2	71.258	Chr2	67237062
SNP10892	SLG3	58.401	Chr9	48007782
SNP11301	SLG3	64.598	Chr9	18428268
SNP11512	SLG3	60.81	Chr9	53006783
SNP12433	SLG3	60.108	Chr9	47519939
SNP13718	SLG3	68.932	Chr3	39387427
SNP17089	SLG3	24.956	Chr9	9908524
SNP17482	SLG3	50.517	Chr9	50716754
SNP18124	SLG3	49.452	Chr9	50819690
SNP18364	SLG3	56.543	Chr9	49975789
SNP24785	SLG3	59.359	Chr7	9403658
SNP25377	SLG3	57.636	Chr9	49164006
SNP27941	SLG3	5.881	Chr8	2430348
SNP31194	SLG3	76.044	Chr8	52075801
SNP31365	SLG3	58.796	Chr2	71518306
SNP33325	SLG3	60.464	Chr9	47078273
SNP34627	SLG3	95.054	Chr8	58726682
SNP35909	SLG3	57.911	Chr9	49057665
SNP36024	SLG3	10.834	Chr8	5513122
SNP36733	SLG3	67.396	Chr8	54410659
SNP37228	SLG3	95.905	Chr8	58474301
SNP37506	SLG3	95.636	Chr8	58387781
SNP37567	SLG3	61.479	Chr9	45512930
SNP38187	SLG3	60.992	Chr9	46901024
SNP400	SLG3	33.858	Chr9	5752431
SNP40242	SLG3	11.784	Chr5	3116695
SNP42647	SLG3	36.205	Chr9	7371397
SNP42796	SLG3	38.158	Chr9	62170
SNP4468	SLG3	42.008	Chr9	56712100
SNP44925	SLG3	37.468	Chr9	7554538
SNP45800	SLG3	56.06	Chr9	48260898
SNP46773	SLG3	22.353	Chr9	10343275
SNP47577	SLG3	59.875	Chr9	45764532
SNP47883	SLG3	93.001	Chr8	57127546
SNP48144	SLG3	50.351	Chr9	50905640
SNP49661	SLG3	69.526	Chr8	59438691
SNP50903	SLG3	70.668	Chr3	63925169
SNP50911	SLG3	5.138	Chr7	63982531
SNP51461	SLG3	34.671	Chr9	6408028
SNP52465	SLG3	15.06	Chr8	3956199
SNP53647	SLG3	9.102	Chr8	1439122
SNP55516	SLG3	74.156	Chr6	59624419
SNP55531	SLG3	60.603	Chr9	45481919
SNP56188	SLG3	62.959	Chr9	42662886
SNP56510	SLG3	52.525	Chr9	6335398
SNP10907	SLG4	8.768	Chr10	765976
SNP11339	SLG4	42.657	Chr10	8389658
SNP11473	SLG4	39.403	Chr10	15184200
SNP14335	SLG4	30.48	Chr10	10317091
SNP15443	SLG4	34.394	Chr10	21876889
SNP15539	SLG4	38.439	Chr10	9980570
SNP16464	SLG4	42.617	Chr10	47914977
SNP17761	SLG4	34.814	Chr10	44760614
SNP18468	SLG4	67.001	Chr10	59224582
SNP22494	SLG4	32.22	Chr7	56729771
SNP25983	SLG4	41.124	Chr10	8531609
SNP34469	SLG4	11.765	Chr10	1198177
SNP37244	SLG4	42.319	Chr10	38083304
SNP37642	SLG4	40.51	Chr7	652791
SNP38052	SLG4	45.876	Chr10	50702511
SNP39223	SLG4	41.328	Chr10	46110246
SNP41447	SLG4	41.522	Chr10	47227563
SNP45150	SLG4	55.395	Chr10	57559949
SNP46746	SLG4	45.517	Chr10	50260239
SNP4680	SLG4	40.213	Chr1	68916519
SNP52706	SLG4	58.653	Chr10	3849438
SNP54872	SLG4	45.517	Chr10	51975743
SNP58740	SLG4	39.566	Chr10	45622156
SNP59204	SLG4	13.177	Chr10	1156538
SNP7057	SLG4	36.383	Chr10	47852100
SNP1178	SLG5	5.527	Chr3	1316198
SNP1282	SLG5	5.409	Chr3	1344223
SNP14287	SLG5	58.533	Chr4	17360116
SNP15819	SLG5	46.24	Chr3	15436668
SNP17416	SLG5	74.616	Chr3	57882661
SNP20505	SLG5	68.038	Chr3	58876059
SNP21881	SLG5	68.702	Chr3	59117127
SNP22332	SLG5	37.059	Chr3	10952418
SNP24430	SLG5	37.987	Chr5	13381071
SNP26674	SLG5	70.792	Chr3	61881385
SNP27068	SLG5	72.384	Chr3	57609897
SNP27223	SLG5	64.546	Chr3	55995354
SNP30451	SLG5	70.367	Chr3	60057462
SNP31648	SLG5	25.493	Chr3	5400169
SNP31882	SLG5	61.425	Chr3	53290445
SNP33980	SLG5	68.579	Chr3	60147105
SNP35661	SLG5	51.785	Chr4	46656506
SNP35676	SLG5	68.791	Chr3	60110129
SNP35732	SLG5	60.393	Chr3	51974594
SNP36044	SLG5	1.845	Chr3	1174818
SNP37033	SLG5	48.11	Chr2	73439940
SNP37865	SLG5	51.849	Chr4	46656173
SNP37969	SLG5	60.056	Chr3	52368258
SNP39764	SLG5	51.523	Chr3	45957274
SNP40894	SLG5	70.792	Chr3	61723748
SNP41270	SLG5	59.831	Chr3	52368237
SNP42549	SLG5	69.423	Chr3	56579478
SNP43526	SLG5	43.947	Chr3	15554776
SNP4554	SLG5	81.611	Chr3	68212638
SNP47390	SLG5	45.877	Chr3	15834835
SNP49404	SLG5	42.307	Chr3	12067998
SNP4994	SLG5	66.745	Chr3	59804766
SNP50038	SLG5	51.785	Chr6	52467152
SNP51012	SLG5	48.361	Chr3	16140066
SNP55445	SLG5	89.007	Chr3	72024801
SNP57179	SLG5	54.696	Chr3	48027346
SNP7150	SLG5	69.523	Chr3	59395733
SNP8177	SLG5	45.921	Chr3	15883025
SNP13271	SLG6	44.421	Chr7	54813058
SNP15352	SLG6	52.472	Chr7	49522812
SNP17663	SLG6	47.039	Chr7	12017576
SNP1774	SLG6	55.774	Chr7	17217535
SNP18451	SLG6	48.542	Chr4	67205274
SNP19675	SLG6	85.076	Chr3	20783423
SNP19785	SLG6	42.178	Chr7	57737816
SNP20243	SLG6	11.409	Chr7	512073
SNP2297	SLG6	41.634	Chr7	54759410
SNP2434	SLG6	16.952	Chr7	1175594
SNP26690	SLG6	46.852	Chr7	59860516
SNP29080	SLG6	42.699	Chr5	7877453
SNP30009	SLG6	23.131	Chr7	3728845
SNP30074	SLG6	32.413	Chr7	12344671
SNP31316	SLG6	11.945	Chr7	433199
SNP31494	SLG6	56.427	Chr7	57379706
SNP31926	SLG6	48.645	Chr7	54765369
SNP36471	SLG6	49.628	Chr7	56220706
SNP38434	SLG6	49.108	Chr7	65331148
SNP38930	SLG6	50.715	Chr7	57918892
SNP40619	SLG6	64.905	Chr7	62671337
SNP46500	SLG6	17.197	Chr7	1217317
SNP5135	SLG6	46.532	Chr7	25709713
SNP51571	SLG6	45.162	Chr7	54876156
SNP5390	SLG6	49.691	Chr2	72663218
SNP58120	SLG6	48.645	Chr7	53899605
SNP58572	SLG6	47.858	Chr7	52889289
SNP62513	SLG6	66.616	Chr9	4.07787e+06
SNP7408	SLG6	73.228	Chr7	59986681
SNP13482	SLG7	55.298	Chr6	48850080
SNP16058	SLG7	59.039	Chr6	53254307
SNP1739	SLG7	49.37	Chr8	11553063
SNP21275	SLG7	65.187	Chr6	56944385
SNP23145	SLG7	60.267	Chr6	53547168
SNP25032	SLG7	23.587	Chr6	1792392
SNP25302	SLG7	68.926	Chr6	57426445
SNP25997	SLG7	23.887	Chr6	2228150
SNP27464	SLG7	72.461	Chr6	58793234
SNP27630	SLG7	46.489	Chr6	41371665
SNP28952	SLG7	56.964	Chr6	50932728
SNP29063	SLG7	19.521	Chr6	1844025
SNP29683	SLG7	61.905	Chr6	50333892
SNP31186	SLG7	81.143	Chr6	60840207
SNP31883	SLG7	69.699	Chr6	57534894
SNP32859	SLG7	20.118	Chr6	1320153
SNP33002	SLG7	59.787	Chr6	53168439
SNP35076	SLG7	23.712	Chr6	2077528
SNP37196	SLG7	71.265	Chr6	59229677
SNP37242	SLG7	70.903	Chr6	58789081
SNP37687	SLG7	60.413	Chr6	54376812
SNP38438	SLG7	26.162	Chr6	8952105
SNP39480	SLG7	48.159	Chr6	42805884
SNP40279	SLG7	58.038	Chr9	57046532
SNP44107	SLG7	23.587	Chr9	44936753
SNP44208	SLG7	59.48	Chr6	53247499
SNP45282	SLG7	57.745	Chr6	49136228
SNP45876	SLG7	58.288	Chr6	50173878
SNP47932	SLG7	71.265	Chr6	58407146
SNP48779	SLG7	52.836	Chr6	46674363
SNP49017	SLG7	57.745	Chr6	49185094
SNP50114	SLG7	58.088	Chr6	51620207
SNP51028	SLG7	59.685	Chr6	52199384
SNP51167	SLG7	38.698	Chr6	55305953
SNP53511	SLG7	56.559	Chr6	50173965
SNP566	SLG7	20.366	Chr6	783826
SNP57486	SLG7	61.181	Chr6	54460916
SNP60233	SLG7	82.361	Chr6	61176384
SNP62155	SLG7	59.298	Chr6	52307489
SNP7926	SLG7	58.18	Chr2	15994229
SNP8018	SLG7	60.328	Chr6	54123189
SNP14529	SLG8	59.019	Chr5	11294304
SNP17968	SLG8	79.194	Chr3	61392159
SNP19180	SLG8	97.804	Chr5	69061803
SNP1982	SLG8	68.803	Chr5	50640162
SNP20185	SLG8	96.796	Chr5	68929066
SNP2114	SLG8	111.227	Chr5	65095545
SNP26170	SLG8	69.257	Chr5	30914855
SNP2733	SLG8	29.376	Chr5	11112487
SNP31651	SLG8	65.661	Chr2	13066456
SNP34130	SLG8	62.467	Chr5	15762608
SNP34575	SLG8	97.985	Chr5	69292727
SNP37654	SLG8	64.158	Chr5	6.52643e+07
SNP38207	SLG8	56.527	Chr5	69692838
SNP38406	SLG8	61.457	Chr5	12779872
SNP39459	SLG8	57.891	Chr9	11778384
SNP40117	SLG8	32.533	Chr5	732962
SNP42879	SLG8	99.528	Chr5	68503934
SNP48740	SLG8	38.66	Chr5	6125311
SNP51599	SLG8	49.39	Chr5	9048660
SNP54332	SLG8	62.743	Chr5	15206438
SNP55052	SLG8	102.363	Chr7	3175114
SNP61191	SLG8	64.64	Chr5	15021186
SNP10915	SLG9	60.823	Chr10	58185855
SNP11383	SLG9	51.324	Chr1	25100572
SNP11532	SLG9	46.275	Chr1	20679930
SNP12790	SLG9	105.176	Chr1	79701416
SNP14508	SLG9	41.368	Chr1	17709010
SNP14714	SLG9	41.222	Chr1	3161610
SNP18012	SLG9	29.112	Chr1	12609510
SNP18951	SLG9	16.067	Chr1	1033415
SNP20295	SLG9	38.209	Chr1	14934456
SNP21149	SLG9	43.286	Chr6	58307805
SNP21678	SLG9	39.809	Chr1	15160501
SNP22396	SLG9	52.034	Chr4	55484718
SNP23396	SLG9	43.91	Chr1	19100554
SNP23540	SLG9	36.531	Chr1	14315669
SNP23612	SLG9	59.462	Chr1	30100382
SNP2576	SLG9	96.675	Chr1	77085522
SNP27647	SLG9	42.123	Chr1	18163239
SNP27987	SLG9	47.452	Chr1	21693930
SNP28756	SLG9	11.222	Chr1	2144502
SNP30926	SLG9	43.826	Chr2	72314368
SNP31760	SLG9	51.762	Chr1	25113789
SNP32817	SLG9	33.47	Chr1	13319428
SNP33107	SLG9	39.434	Chr1	1.6749e+07
SNP33884	SLG9	17.431	Chr1	1850325
SNP34031	SLG9	54.023	Chr1	26855005
SNP37716	SLG9	38.063	Chr1	15638714
SNP39736	SLG9	33.845	Chr1	13279055
SNP40160	SLG9	85.279	Chr8	9846212
SNP40341	SLG9	82.921	Chr1	68587934
SNP43863	SLG9	30.369	Chr1	12959334
SNP44171	SLG9	87.829	Chr1	76101522
SNP45269	SLG9	47.732	Chr9	52909127
SNP46745	SLG9	29.888	Chr1	12609802
SNP47240	SLG9	20.764	Chr1	3119479
SNP4806	SLG9	16.543	Chr1	1720408
SNP48215	SLG9	87.829	Chr1	69920493
SNP49598	SLG9	52.389	Chr1	22251795
SNP49741	SLG9	20.041	Chr1	3918310
SNP50753	SLG9	38.489	Chr2	75471474
SNP57153	SLG9	47.455	Chr1	21562204
SNP61971	SLG9	88.014	Chr1	70057640
SNP62387	SLG9	85.565	Chr1	68554503
SNP632	SLG9	36.099	Chr1	13425776
SNP6850	SLG9	35.762	Chr1	14057080
SNP7280	SLG9	89.795	Chr1	67724728
SNP7636	SLG9	51.948	Chr5	67401373

## Sheet: S10
Table S10: Genomic comparison between 'Raleigh' St. Augustinegrass linkage groups and rice genome.
Locus name	LG	LG position (cM)	Rice chromosome	Location on chromosome (bp)
SNP10660	RLG1	112.299	Chr2	34325184
SNP14461	RLG1	86.876	Chr2	28967288
SNP14989	RLG1	78.41	Chr2	24601813
SNP16629	RLG1	57.823	Chr2	15462192
SNP21268	RLG1	87.138	Chr2	27810967
SNP2235	RLG1	106.098	Chr2	31523395
SNP29996	RLG1	29.15	Chr2	1996203
SNP42771	RLG1	59.262	Chr2	16496367
SNP44711	RLG1	39.443	Chr2	6688709
SNP47257	RLG1	9.582	Chr2	839557
SNP49663	RLG1	19.15	Chr2	1078598
SNP51116	RLG1	29.94	Chr2	2022443
SNP5205	RLG1	80.235	Chr2	24905323
SNP5334	RLG1	13.372	Chr6	13658839
SNP56268	RLG1	123.679	Chr2	35959211
SNP58713	RLG1	132.507	Chr2	34881449
SNP6815	RLG1	36.754	Chr2	3489918
SNP8686	RLG1	28.433	Chr2	1964471
SNP10078	RLG2	107.995	Chr9	16426196
SNP18022	RLG2	137.828	Chr3	934375
SNP19478	RLG2	157.353	Chr7	29164594
SNP19704	RLG2	65.956	Chr7	7936049
SNP20619	RLG2	99.124	Chr9	12992220
SNP2069	RLG2	105.496	Chr8	17078801
SNP27022	RLG2	123.677	Chr7	20328985
SNP2772	RLG2	116.806	Chr9	20124967
SNP27849	RLG2	132.964	Chr7	26381534
SNP32321	RLG2	92.52	Chr9	13489619
SNP36095	RLG2	106.555	Chr9	1917478
SNP41386	RLG2	109.144	Chr9	16643818
SNP4629	RLG2	126.245	Chr10	1.63323e+07
SNP48216	RLG2	112.297	Chr9	19392614
SNP54791	RLG2	142.679	Chr3	14220995
SNP58538	RLG2	111.692	Chr9	18436360
SNP61871	RLG2	140.987	Chr7	28243920
SNP12001	RLG3	43.387	Chr11	7785698
SNP2497	RLG3	42.075	Chr12	5675142
SNP26567	RLG3	67.962	Chr5	2323919
SNP29714	RLG3	25.105	Chr12	1853853
SNP33440	RLG3	125.703	Chr4	4479164
SNP34006	RLG3	40.205	Chr11	4412724
SNP34354	RLG3	25.914	Chr12	1905398
SNP35590	RLG3	172.527	Chr12	27122292
SNP37105	RLG3	171.464	Chr1	8524634
SNP37806	RLG3	175.758	Chr12	26148465
SNP42053	RLG3	73.073	Chr5	3443359
SNP4721	RLG3	117.38	Chr12	20062261
SNP47382	RLG3	133.792	Chr12	23502475
SNP50994	RLG3	91.279	Chr5	21516777
SNP883	RLG3	69.133	Chr5	2495507
SNP17579	RLG4	37.47	Chr6	24753145
SNP19327	RLG4	29.313	Chr6	11028273
SNP38623	RLG4	75.418	Chr6	31083865
SNP39373	RLG4	32.084	Chr6	13138749
SNP45719	RLG4	37.301	Chr6	24418633
SNP45912	RLG4	33.763	Chr6	11092887
SNP46688	RLG4	73.266	Chr6	31010480
SNP50502	RLG4	38.094	Chr6	24813366
SNP15585	RLG5	60.985	Chr1	2296598
SNP1645	RLG5	25.521	Chr1	5842125
SNP21630	RLG5	94.571	Chr1	27716585
SNP22764	RLG5	90.918	Chr1	26484523
SNP24133	RLG5	62.419	Chr1	1837556
SNP27385	RLG5	102.059	Chr1	31811533
SNP34455	RLG5	39.097	Chr1	3633164
SNP39035	RLG5	102.066	Chr1	30499717
SNP39095	RLG5	102.859	Chr1	31309468
SNP39720	RLG5	104.6	Chr1	3.2171e+07
SNP45940	RLG5	113.624	Chr1	3.35519e+07
SNP47355	RLG5	104.808	Chr1	3.20294e+07
SNP49470	RLG5	34.176	Chr1	4420916
SNP52411	RLG5	97.855	Chr1	29123736
SNP14047	RLG6	62.241	Chr8	17717517
SNP33610	RLG6	63.847	Chr1	32468747
SNP34044	RLG6	45.162	Chr8	4.15263e+06
SNP34096	RLG6	102.483	Chr4	24098552
SNP42539	RLG6	25.367	Chr8	1577714
SNP43183	RLG6	104.496	Chr8	28131903
SNP43541	RLG6	107.325	Chr8	27791606
SNP4552	RLG6	63.496	Chr1	41741848
SNP48036	RLG6	19.641	Chr4	35194721
SNP14400	RLG7	75.657	Chr4	28792157
SNP19577	RLG7	68.443	Chr7	24087251
SNP20332	RLG7	22.616	Chr4	11875391
SNP21677	RLG7	102.326	Chr5	30008453
SNP23457	RLG7	75.442	Chr4	29300683
SNP26957	RLG7	27.613	Chr4	15936934
SNP27871	RLG7	99.467	Chr4	34643123
SNP28050	RLG7	54.282	Chr4	24877364
SNP28515	RLG7	41.842	Chr4	25263448
SNP31950	RLG7	17.656	Chr4	6379029
SNP32936	RLG7	61.837	Chr4	22771779
SNP35292	RLG7	96.497	Chr4	34571320
SNP37136	RLG7	84.083	Chr12	21965332
SNP38793	RLG7	69.844	Chr4	26613303
SNP39763	RLG7	45.069	Chr4	985146
SNP42532	RLG7	92.439	Chr4	23909698
SNP43289	RLG7	74.859	Chr10	10958164
SNP51128	RLG7	87.943	Chr4	3.2538e+07
SNP14138	RLG8	96.365	Chr12	20059817
SNP14368	RLG8	87.447	Chr3	27881666
SNP1921	RLG8	92.558	Chr11	25198123
SNP21369	RLG8	22.071	Chr11	2534395
SNP25415	RLG8	85.099	Chr11	23825153
SNP27394	RLG8	124.068	Chr11	29242690
SNP29271	RLG8	73.794	Chr11	21362036
SNP32988	RLG8	93.267	Chr11	25820040
SNP36375	RLG8	81.22	Chr11	23288128
SNP39143	RLG8	104.256	Chr3	19248719
SNP48621	RLG8	95.946	Chr12	20061799
SNP53565	RLG8	56.595	Chr9	23623024
SNP10984	RLG9	0	Chr3	36671911
SNP11036	RLG9	116.129	Chr3	13078251
SNP13570	RLG9	102.626	Chr3	15405318
SNP15355	RLG9	51.063	Chr3	31239879
SNP16198	RLG9	114.607	Chr3	12610730
SNP18953	RLG9	14.746	Chr3	36629029
SNP31076	RLG9	54.981	Chr3	32250703
SNP31598	RLG9	110.526	Chr7	27417088
SNP35569	RLG9	103.731	Chr4	30395143
SNP3814	RLG9	10.058	Chr3	36326633
SNP41991	RLG9	85.359	Chr10	11539239
SNP43259	RLG9	50.466	Chr3	31328539
SNP50428	RLG9	69.56	Chr10	19917881
SNP50856	RLG9	58.317	Chr3	28232288
SNP50915	RLG9	81.393	Chr10	9276107
SNP55871	RLG9	51.913	Chr3	30838627
SNP56195	RLG9	82.263	Chr10	4918581

[truncated: 2 more sheets: S11, S12]
